# Supplementary material for: Intra- and interspecific diversity analyses in the genus Eremurus in Iran using genotyping-by-sequencing reveal geographic population structure
Source: Hortic Res. 2020 Mar 2;7:30. doi: 10.1038/s41438-020-0265-9 (PMC7052146; doi:10.1038/s41438-020-0265-9)
Supplement: Supplementary file 1 — Supplementary tables [file 41438_2020_265_MOESM1_ESM.xlsx]

## Sheet: Supplementary Table S1
Table S1. Eremurus samples analyzed, their collection location, and their morphological and genetic classification
Sample code	GPS coordinates (Latitude)	GPS coordinates (Longitude)	Species designation based on morphology	Species designations from phylogeny	Clade designation from phylogeny	Subgenus (according to Wendelbo 1982)	Morphotype code	Morphology data matrix (morphotype)1
E_S_62	N36.6483961	E59.1185005	E. spectabilis	Hybrid/Sample contamination			35	0110001001020011
E_I_D2	N32.75205507	E59.3495178	E. inderiensis	E. inderiensis		Eremurus section Ammolirion	27	1000001001000000
E_I_D3	N32.75205507	E59.3495178	E. inderiensis	E. inderiensis		Eremurus section Ammolirion	55	0000001001000000
E_I_D4	N32.75205507	E59.3495178	E. inderiensis	E. inderiensis		Eremurus section Ammolirion	47	0010000001000000
E_JR2	N35.63844444	E59.28679223	E. inderiensis	E. inderiensis		Eremurus section Ammolirion	40	0011001101000000
E_JR4	N35.63844444	E59.28679223	E. inderiensis	E. inderiensis		Eremurus section Ammolirion	40	0011001101000000
E_JR5	N35.63844444	E59.28679223	E. inderiensis	E. inderiensis		Eremurus section Ammolirion	49	0001001101000000
E_S_18	N36.2442731	E47.9443359	E. spectabilis	E. spectabilis	Spectabilis Clade I	Eremurus secction Eremurus	25	1010001101020011
E_S_19	N36.2442731	E47.9443359	E. spectabilis	E. spectabilis	Spectabilis Clade I	Eremurus secction Eremurus	16	1110001001020011
E_S_22	N34.06173335	E46.69083818	E. Spectabilis	E. spectabilis	Spectabilis Clade I	Eremurus secction Eremurus	22	1010111001020011
E_S_23	N35.3126047	E46.9978639	E. spectabilis	E. spectabilis	Spectabilis Clade I	Eremurus secction Eremurus	23	1010101101020011
E_S_34	N35.3126047	E46.9978639	E. spectabilis	E. spectabilis	Spectabilis Clade I	Eremurus secction Eremurus	24	1010101001020011
E_40	N35.1326	E46.8171	E. spectabilis	E. spectabilis	Spectabilis Clade I	Eremurus secction Eremurus	45	0010101001020011
E_SHIAN_9	N35.1711	E46.7657	E. spectabilis	E. spectabilis	Spectabilis Clade I	Eremurus secction Eremurus	24	1010101001020011
E_SHIAN_10	N35.1711	E46.7657	E. spectabilis	E. spectabilis	Spectabilis Clade I	Eremurus secction Eremurus	23	1010101101020011
E_KERMANSHAH_39	N34.3840982	E46.2754291	Eremurus spp.	E. spectabilis	Spectabilis Clade I	Eremurus secction Eremurus		ND2
E_S_S_3	N35.7832847	E52.0024108	E. spectabilis subsp. spectabilis	E. spectabilis	Spectabilis Clade II	Eremurus secction Eremurus	31	0110111001020011
E_S_S_41	N35.7832847	E52.0024108	E. spectabilis subsp. spectabilis	E. spectabilis	Spectabilis Clade II	Eremurus secction Eremurus	33	0110101001020011
E_S_S_42	N35.7832847	E52.0024108	E. spectabilis subsp. spectabilis	E. spectabilis	Spectabilis Clade II	Eremurus secction Eremurus	11	1110111001020011
E_S_S_227_6	N35.7832847	E52.0024108	E. spectabilis subsp. spectabilis	E. spectabilis	Spectabilis Clade II	Eremurus secction Eremurus	10	1110111101020011
E_SEM_TAZ_21	N35.57175	E53.347892	E. spectabilis	E. spectabilis	Spectabilis Clade II	Eremurus secction Eremurus	19	1100001001020011
E_SEM_TAZ_28	N35.57175	E53.347892	E. spectabilis	E. spectabilis	Spectabilis Clade II	Eremurus secction Eremurus	13	1110101101020011
E_SEM_TAZ_2_1	N36.3986932	E54.4814016	E. spectabilis	E. spectabilis	Spectabilis Clade II	Eremurus secction Eremurus	54	0000001001020011
E_G2	N36.4818235	E59.1595291	E. spectabilis	E. spectabilis	Spectabilis Clade III	Eremurus secction Eremurus	33	0110101001020011
E_S_GH1	N37.4661534	E57.6001275	E. spectabilis	E. spectabilis	Spectabilis Clade III	Eremurus secction Eremurus	32	0110101101020011
E_S_GH4	N37.4661534	E57.6001275	E. spectabilis	E. spectabilis	Spectabilis Clade III	Eremurus secction Eremurus	15	1110001101020011
E_S_63	N36.6483961	E59.1185005	E. spectabilis	E. spectabilis	Spectabilis Clade III	Eremurus secction Eremurus	34	0110011001020011
E_S_64	N36.6483961	E59.1185005	E. spectabilis	E. spectabilis	Spectabilis Clade III	Eremurus secction Eremurus	35	0110001001020011
E_S_65	N36.6483961	E59.1185005	E. spectabilis	E. spectabilis	Spectabilis Clade III	Eremurus secction Eremurus	34	0110011001020011
E_S_66	N36.6483961	E59.1185005	E. spectabilis	E. spectabilis	Spectabilis Clade III	Eremurus secction Eremurus	16	1110001001020011
E_P_4	N34.3740454	E47.2995758	E. spectabilis	E. spectabilis	Spectabilis Clade IV	Eremurus secction Eremurus	52	0000101101020011
E_P_16	N34.3740454	E47.2995758	E. spectabilis	E. spectabilis	Spectabilis Clade IV	Eremurus secction Eremurus	43	0010101101020011
E_P_26	N34.3740454	E47.2995758	E. spectabilis	E. spectabilis	Spectabilis Clade IV	Eremurus secction Eremurus	43	0010101101020011
E_K_49	N37.4759752	E57.3319881	E. kopet-daghensis	E. kopet-daghensis		Henningia section Henningia	21	1011101160110101
E_K_52	N37.4759752	E57.3319881	E. kopet-daghensis	E. kopet-daghensis		Henningia section Henningia	38	0011101160110101
E_K_54	N37.4759752	E57.3319881	E. kopet-daghensis	E. kopet-daghensis		Henningia section Henningia	21	1011101160110101
E_L_T3N2	N36.3095871	E59.3992449	E. luteus	E. luteus	Luteus Clade I	Henningia section Henningia	44	0010101020110101
E_L_T4N1	N36.3095871	E59.3992449	E. luteus	E. luteus	Luteus Clade I	Henningia section Henningia	46	0010001120110101
E_L_T5N2	N36.3095871	E59.3992449	E. luteus	E. luteus	Luteus Clade I	Henningia section Henningia	53	0000101020110101
E_T1N2	N36.3095871	E59.3992449	E. luteus	E. luteus	Luteus Clade I	Henningia section Henningia	28	0111101120110101
E_L_T6	N36.3095871	E59.3992449	E. luteus	E. luteus	Luteus Clade I	Henningia section Henningia	42	0010101120110101
E_BR4	N32.8630967	E59.2169951	E. luteus	E. luteus	Luteus Clade II	Henningia section Henningia	37	0011101120110101
E_BR6	N32.8630967	E59.2169951	E. luteus	E. luteus	Luteus Clade II	Henningia section Henningia	37	0011101120110101
E_L_S1	N35.688056	E61.095556	E. luteus	E. luteus	Luteus Clade II	Henningia section Henningia	44	0010101020110101
E_L_S2	N35.688056	E61.095556	E. luteus	E. luteus	Luteus Clade II	Henningia section Henningia	42	0010101120110101
E_L_S3	N35.688056	E61.095556	E. luteus	E. luteus	Luteus Clade II	Henningia section Henningia	46	0010001120110101
E_L_S4	N35.688056	E61.095556	E. luteus	E. luteus	Luteus Clade II	Henningia section Henningia	53	0000101020110101
E_P_IS_N_1_1	N33.38867295	E53.93583133	E. luteus	E. luteus	Luteus Clade III	Henningia section Henningia	37	0011101120110101
E_P_IS_N_1_2	N33.38867295	E53.93583133	E. luteus	E. luteus	Luteus Clade III	Henningia section Henningia	20	1011101120110101
E_O_SB	N36.73208355	E58.39154620	E. olgae	E. olgae	Olgae Clade I	Henningia section Henningia	7	1111001110211011
E_O_SB4	N36.73208355	E58.39154620	E. olgae	E. olgae	Olgae Clade I	Henningia section Henningia	30	0111001110211011
E_O_SB5	N36.73208355	E58.39154620	E. olgae	E. olgae	Olgae Clade I	Henningia section Henningia	7	1111001110211011
E_O_SB6	N36.73208355	E58.39154620	E. olgae	E. olgae	Olgae Clade I	Henningia section Henningia	18	1101001110211011
E_HZ4	N37.060787	E59.400987	E. olgae	E. olgae	Olgae Clade I	Henningia section Henningia	3	1111101110211011
E_HZ6	N37.060787	E59.400987	E. olgae	E. olgae	Olgae Clade I	Henningia section Henningia	3	1111101110211011
E_O_73	N35.704292	E59.8498207	E. olgae	E. olgae	Olgae Clade II	Henningia section Henningia	3	1111101110211011
E_O_74	N35.704292	E59.8498207	E. olgae	E. olgae	Olgae Clade II	Henningia section Henningia	3	1111101110211011
E_O_75	N35.704292	E59.8498207	E. olgae	E. olgae	Olgae Clade II	Henningia section Henningia	3	1111101110211011
E_O_76	N35.704292	E59.8498207	E. olgae	E. olgae	Olgae Clade II	Henningia section Henningia	9	1110111110211011
E_O_77	N35.704292	E59.8498207	E. olgae	E. olgae	Olgae Clade II	Henningia section Henningia	3	1111101110211011
E_O_58	N36.85141795	E59.95221201	E. olgae	E. olgae	Olgae Clade II	Henningia section Henningia	12	1110101110211011
E_O_55	N36.85141795	E59.95221201	E. olgae	E. olgae	Olgae Clade III	Henningia section Henningia	3	1111101110211011
E_O_56	N36.85141795	E59.95221201	E. olgae	E. olgae	Olgae Clade III	Henningia section Henningia	3	1111101110211011
E_O_57	N36.85141795	E59.95221201	E. olgae	E. olgae	Olgae Clade III	Henningia section Henningia	6	1111011110211011
E_O_59	N36.85141795	E59.95221201	E. olgae	E. olgae	Olgae Clade III	Henningia section Henningia	14	1110001110211011
E_O_60	N36.85141795	E59.95221201	E. olgae	E. olgae	Olgae Clade III	Henningia section Henningia	12	1110101110211011
E_GH7	N37.4661534	E57.6001275	Eremurus spp.	E. olgae		Henningia section Henningia		ND
E_S_GMZ4	N36.3433626	E59.0554166	E. stenophyllus	E. stenophyllus	Stenophylus Clade I	Henningia section Henningia	4	1111101140211001
E_S_KZ6	N36.7197474	E58.5298615	E. stenophyllus	E. stenophyllus	Stenophylus Clade I	Henningia section Henningia	4	1111101140211001
E_S_KZ3	N36.7197474	E58.5298615	E. stenophyllus	E. stenophyllus	Stenophylus Clade I	Henningia section Henningia	29	0111100140211001
E_S_HZZ9	N37.039832	E59.639282	E. stenophyllus	E. stenophyllus	Stenophylus Clade I	Henningia section Henningia	17	1110000040211001
E_S_GMZ1	N36.3433626	E59.0554166	E. stenophyllus	E. stenophyllus	Stenophylus Clade I	Henningia section Henningia	4	1111101140211001
E_KA5	N35.245619	E58.373451	E. stenophyllus	E. stenophyllus	Stenophylus Clade I	Henningia section Henningia	2	1111110040211001
E_S_KN1	N36.7196614	E58.5317552	E. stenophyllus. subsp. stenophyllus	E. stenophyllus		Henningia section Henningia	1	1111111150211001
E_S_KN3	N36.7196614	E58.5317552	E. stenophyllus. subsp: stenophyllus	E. stenophyllus		Henningia section Henningia	5	1111101150211001
E_S_KN6	N36.7196614	E58.5317552	E. stenophyllus. subsp. stenophyllus	E. stenophyllus		Henningia section Henningia	5	1111101150211001
E_KELIDAR_68	N36.7195807	E58.5309702	E. stenophyllus	E. stenophyllus		Henningia section Henningia	50	0001000130211001
E_KELIDAR_69	N36.7195807	E58.5309702	E. stenophyllus	E. stenophyllus		Henningia section Henningia	41	0011000030211001
E_KELIDAR_70	N36.7195807	E58.5309702	E. stenophyllus	E. stenophyllus		Henningia section Henningia	39	0011001130211001
E_KELIDAR_71	N36.7195807	E58.5309702	E. stenophyllus	E. stenophyllus		Henningia section Henningia	8	1111001130211001
E_P_5	N34.3740454	E47.2995758	E. persicus	E. persicus		Henningia section Henningia	51	0000101110110000
E_P_27	N34.3740454	E47.2995758	E. persicus	E. persicus		Henningia section Henningia	26	1000101110110000
E_O_31	N32.31499127	E51.79779052	E. persicus	E. persicus		Henningia section Henningia	51	0000101110110000
E_P_43	N30.5350836	E52.7316968	E. persicus	E. persicus		Henningia section Henningia	48	0001101110110000
E_P_46	N30.5350836	E52.7316968	E. persicus	E. persicus		Henningia section Henningia	51	0000101110110000
E_P_47	N30.5350836	E52.7316968	E. persicus	E. persicus		Henningia section Henningia	51	0000101110110000
E_P_48	N30.5350836	E52.7316968	E. persicus	E. persicus		Henningia section Henningia	36	0100101110110000
E_O_IS_SHR_B1	N32.0116032	E51.8651719	E. persicus	E. persicus		Henningia section Henningia	51	0000101110110000
1 See Table 3 for further information on the morphological characteristics that define the data matrices
2 ND = No data (individuals were not flowering at time of collection)

## Sheet: Supplementary Table S2
Table S2: SNPs used in the interspecific analyses and their flanking sequence
Marker name	GBS reference tag	SNP position in the GBS reference tag	Reference allele1	Alternate allele1	Sequence of GBS reference tag
M0001	all_140805	88	G	A	TAACGGTGGCGACGACGGTGACGGCGACGGAGGTGACGAGCTCCGATTCAAGCTGGGACTTTTATTGGGATTCGGGCTTTGACTCGGGTTATTCGAGATCCGATTCGGGTTGGCCCTTCTGGTCCGCAAGTTCCAGGGCC
M0002	all_117860	78	A	T	GATATAGAGATCAACAATCGGAAGGTCAAAGTATTTGACAGGATTCATTCATCCTTCAACACGACACAATGGAAGAAACTCAGAGTTGGGGATATTGTTCGAGTCGACAAGGACGAGTTCTTTCCTGCTGATCTCTTCC
M0003	all_131345	46	C	G	CTTCCCGATGACAAGAGTGTGGCGCTTCATAAGAAGCGAAGCGGCCACCGCCGACGCTCGAACCACCAACGACGCCGTCTTCCTCATCAACAAGGCCTCAGTATCTCCTCTCATCCTTTCAATTTTATCTACAGCTTTT
M0004	all_144631	48	A	T	CATTACCGAAGATGAAGTCGACTGTCCCATAAATGTCACAATCCTTGAAGAATTGTCTCATGGAGTGGGTATAGAGAGTGTCCTGATAGCCCTCAAAGCTACACAAATAGAATGTCGAGAGGTCAGCACCGTTTCGCAAC
M0005	all_147038	36	A	C	CTGGTGATCGATCTGGGTCTCAGGATCCGTCATGAATTTCCCATGCGTATTAAAACTCAACGAGGAGAAAAAGGGCACGAAGAACACCTCCGCTTTGTCCCCATCGAAAACCCTAACGGCCTCCATCCCCTCCCCTTTAC
M0006	all_98613	8	C	T	GCATCACCTTTTTCCTCAGATCAGGCTTTCCCTTCTTCACTGTGGCCATGACCATGTCACCAACGCAAGCAGAGGGCAGCCTATTCAAGCGCCCCTTGATTCCCTTCACTGAGATTATGTAAAGGTTCTTGGCTCCAGTG
M0007	all_139302	66	G	T	ATTAGAGAAGCCAAGATGAGGATCAAGCTCACCCACTGGAGGATCGATAGTGTGCTGAGCTTGCCGTTCTTGAAGTCCTCAGGGATGTCCTCATCGAGAAACGGATCCTCATCGTCCTCGTCAAGCTTGGCAAGCATGC
M0008	all_144631	26	C	A	CATTACCGAAGATGAAGTCGACTGTCCCATAAATGTCACAATCCTTGAAGAATTGTCTCATGGAGTGGGTATAGAGAGTGTCCTGATAGCCCTCAAAGCTACACAAATAGAATGTCGAGAGGTCAGCACCGTTTCGCAAC
M0009	all_145729	131	C	T	CTGCTGCTGGCATCGGCTACAGGCCGCCGCCGTTCACTGCTTCCCAATGGCAAGAGCTCGAGCACCAAGCTCTCATATTCAAGTACATGATGGCAGGCATCCCTGTCCCTCATGAGCTCCTCATCCCCATCAAGCGCAA
M0010	all_131345	100	A	G(Ol/St)	CTTCCCGATGACAAGAGTGTGGCGCTTCATAAGAAGCGAAGCGGCCACCGCCGACGCTCGAACCACCAACGACGCCGTCTTCCTCATCAACAAGGCCTCAGTATCTCCTCTCATCCTTTCAATTTTATCTACAGCTTTT
M0011	all_144933	22	C	T(Ol/St)	AGAGAAGTACGATCTACTGTGCTTGTATACATGGCACGAAAAGGGATAAGGACCCTTTGCCCACCAAATGTCTCAGAACCAGCCAAGAAAATAATCGTGTTTGGAGGATAGCCCATTGCTCGAAGGAGAAGCCCAACCT
M0012	all_246428	27	G	T	CTCTCGGCGACGACGGCGAGTCCAGCGGTAGTGAACCCTTCAGAGCAAATAATCGAGAGCTCCTTGAACGCTGGAAAAGAACGGGCGAGGAGGCAGAGATCAGCGTCGGAGACGTTCATCCTCTTAACGCAGAGCTTCT
M0013	all_186918	96	C	T(Sp)	AGCCCAGGTCTTCTTCAAGTCTTGGGAGGAGTGAGACACGAAGACGAAAGCGCCAATTTGTGGAGTAATTCAAACAAGAAGAGGAGAGGGTTCAACAACACAGAGCCAACCTCAGTCCTCGACGAGAGAAGAAGCTTGA
M0014	all_129152	61	A	T	AAGAAAGGAAACTGCACAAACCAAGAACATAAGTAACAAACAATCTCAACTGTGATGGCTAAATTACTCTCGAGCAATCATCACTCACCTTGCGCACCCACCGCACGACCATCGTGCCCGTGTTCATGCACTTCTCGAAC
M0015	all_131345	79	C	A	CTTCCCGATGACAAGAGTGTGGCGCTTCATAAGAAGCGAAGCGGCCACCGCCGACGCTCGAACCACCAACGACGCCGTCTTCCTCATCAACAAGGCCTCAGTATCTCCTCTCATCCTTTCAATTTTATCTACAGCTTTT
M0016	all_140525	61	T	C	GTTTTTAAACCCTGAAATGGACCTGAGCGCGAGGTCGGTGCAGTGGTGGAGTTCCATTTCTTGGAGAGTCTCGCAGGCGTCGGCGAGCGGAACGAGCCCCGACTCGCAGCTGGCGACAGCGAGCTTGCGGAGGTTCGGG
M0017	all_139302	10	G	A	ATTAGAGAAGCCAAGATGAGGATCAAGCTCACCCACTGGAGGATCGATAGTGTGCTGAGCTTGCCGTTCTTGAAGTCCTCAGGGATGTCCTCATCGAGAAACGGATCCTCATCGTCCTCGTCAAGCTTGGCAAGCATGC
M0018	all_259100	15	G	A	TGATCTCTGGTCCAGATGGGAAATGCTCTTCTCTTCTCTCTCTCGTCAAGGCTTTTGATTCGGTTTTAGCTGTCTATGACGGTTTCTGCAATCTCAAACAGGTCCAAGTTTGAATCTTGATGAGCTTTTTCTACTAAAA
M0019	all_140525	64	G	A	GTTTTTAAACCCTGAAATGGACCTGAGCGCGAGGTCGGTGCAGTGGTGGAGTTCCATTTCTTGGAGAGTCTCGCAGGCGTCGGCGAGCGGAACGAGCCCCGACTCGCAGCTGGCGACAGCGAGCTTGCGGAGGTTCGGG
M0020	all_117860	31	G	T	GATATAGAGATCAACAATCGGAAGGTCAAAGTATTTGACAGGATTCATTCATCCTTCAACACGACACAATGGAAGAAACTCAGAGTTGGGGATATTGTTCGAGTCGACAAGGACGAGTTCTTTCCTGCTGATCTCTTCC
M0021	all_117860	105	C	T	GATATAGAGATCAACAATCGGAAGGTCAAAGTATTTGACAGGATTCATTCATCCTTCAACACGACACAATGGAAGAAACTCAGAGTTGGGGATATTGTTCGAGTCGACAAGGACGAGTTCTTTCCTGCTGATCTCTTCC
M0022	all_246428	93	G	A	CTCTCGGCGACGACGGCGAGTCCAGCGGTAGTGAACCCTTCAGAGCAAATAATCGAGAGCTCCTTGAACGCTGGAAAAGAACGGGCGAGGAGGCAGAGATCAGCGTCGGAGACGTTCATCCTCTTAACGCAGAGCTTCT
M0023	all_42221	126	T	C	ACGTTGCTTTCAGTTCGCGGCTTTTTTCGGTAAAAACGCAGACGCACAGAACCGAGACTTCTCTTTATATATTCATCTCAAAGCTCCAATAAAATCCCCCTTTTTCCTCTCCGACAAAACCGCTCTCATCCCCATTTTT
M0024	all_117860	4	A	G(Lu)	GATATAGAGATCAACAATCGGAAGGTCAAAGTATTTGACAGGATTCATTCATCCTTCAACACGACACAATGGAAGAAACTCAGAGTTGGGGATATTGTTCGAGTCGACAAGGACGAGTTCTTTCCTGCTGATCTCTTCC
M0025	all_117860	53	C	T(Lu)	GATATAGAGATCAACAATCGGAAGGTCAAAGTATTTGACAGGATTCATTCATCCTTCAACACGACACAATGGAAGAAACTCAGAGTTGGGGATATTGTTCGAGTCGACAAGGACGAGTTCTTTCCTGCTGATCTCTTCC
M0026	all_131345	105	C	A	CTTCCCGATGACAAGAGTGTGGCGCTTCATAAGAAGCGAAGCGGCCACCGCCGACGCTCGAACCACCAACGACGCCGTCTTCCTCATCAACAAGGCCTCAGTATCTCCTCTCATCCTTTCAATTTTATCTACAGCTTTT
M0027	all_140805	1	T	C(Lu)	TAACGGTGGCGACGACGGTGACGGCGACGGAGGTGACGAGCTCCGATTCAAGCTGGGACTTTTATTGGGATTCGGGCTTTGACTCGGGTTATTCGAGATCCGATTCGGGTTGGCCCTTCTGGTCCGCAAGTTCCAGGGCC
M0028	all_42221	105	T	A	ACGTTGCTTTCAGTTCGCGGCTTTTTTCGGTAAAAACGCAGACGCACAGAACCGAGACTTCTCTTTATATATTCATCTCAAAGCTCCAATAAAATCCCCCTTTTTCCTCTCCGACAAAACCGCTCTCATCCCCATTTTT
M0029	all_129152	58	G	A	AAGAAAGGAAACTGCACAAACCAAGAACATAAGTAACAAACAATCTCAACTGTGATGGCTAAATTACTCTCGAGCAATCATCACTCACCTTGCGCACCCACCGCACGACCATCGTGCCCGTGTTCATGCACTTCTCGAAC
M0030	all_131345	85	C	T	CTTCCCGATGACAAGAGTGTGGCGCTTCATAAGAAGCGAAGCGGCCACCGCCGACGCTCGAACCACCAACGACGCCGTCTTCCTCATCAACAAGGCCTCAGTATCTCCTCTCATCCTTTCAATTTTATCTACAGCTTTT
M0031	all_98613	29	T	C(Pe)	GCATCACCTTTTTCCTCAGATCAGGCTTTCCCTTCTTCACTGTGGCCATGACCATGTCACCAACGCAAGCAGAGGGCAGCCTATTCAAGCGCCCCTTGATTCCCTTCACTGAGATTATGTAAAGGTTCTTGGCTCCAGTG
M0032	all_117860	17	A	G(Pe)	GATATAGAGATCAACAATCGGAAGGTCAAAGTATTTGACAGGATTCATTCATCCTTCAACACGACACAATGGAAGAAACTCAGAGTTGGGGATATTGTTCGAGTCGACAAGGACGAGTTCTTTCCTGCTGATCTCTTCC
M0033	all_129152	67	C	G(Pe)	AAGAAAGGAAACTGCACAAACCAAGAACATAAGTAACAAACAATCTCAACTGTGATGGCTAAATTACTCTCGAGCAATCATCACTCACCTTGCGCACCCACCGCACGACCATCGTGCCCGTGTTCATGCACTTCTCGAAC
M0034	all_129152	107	G	A	AAGAAAGGAAACTGCACAAACCAAGAACATAAGTAACAAACAATCTCAACTGTGATGGCTAAATTACTCTCGAGCAATCATCACTCACCTTGCGCACCCACCGCACGACCATCGTGCCCGTGTTCATGCACTTCTCGAAC
M0035	all_130787	109	C	G(Pe)	CCCAAAGGCCTGCATAAGAAACTCACAGGCATACCGCAGCGGAAACGGTATACACCTCGGCGACGTATGATGACACACCACCAATCCCCACAGCTTCATCCCGCTCCTCGGATGCTCATCAGAACTAGCATTAATAATA
M0036	all_131345	126	T	C(Pe)	CTTCCCGATGACAAGAGTGTGGCGCTTCATAAGAAGCGAAGCGGCCACCGCCGACGCTCGAACCACCAACGACGCCGTCTTCCTCATCAACAAGGCCTCAGTATCTCCTCTCATCCTTTCAATTTTATCTACAGCTTTT
M0037	all_139302	68	T	A(Pe)	ATTAGAGAAGCCAAGATGAGGATCAAGCTCACCCACTGGAGGATCGATAGTGTGCTGAGCTTGCCGTTCTTGAAGTCCTCAGGGATGTCCTCATCGAGAAACGGATCCTCATCGTCCTCGTCAAGCTTGGCAAGCATGC
M0038	all_140525	91	A	G(Pe)	GTTTTTAAACCCTGAAATGGACCTGAGCGCGAGGTCGGTGCAGTGGTGGAGTTCCATTTCTTGGAGAGTCTCGCAGGCGTCGGCGAGCGGAACGAGCCCCGACTCGCAGCTGGCGACAGCGAGCTTGCGGAGGTTCGGG
M0039	all_140525	103	C	T(Pe)	GTTTTTAAACCCTGAAATGGACCTGAGCGCGAGGTCGGTGCAGTGGTGGAGTTCCATTTCTTGGAGAGTCTCGCAGGCGTCGGCGAGCGGAACGAGCCCCGACTCGCAGCTGGCGACAGCGAGCTTGCGGAGGTTCGGG
M0040	all_246428	6	G	A(Pe)	CTCTCGGCGACGACGGCGAGTCCAGCGGTAGTGAACCCTTCAGAGCAAATAATCGAGAGCTCCTTGAACGCTGGAAAAGAACGGGCGAGGAGGCAGAGATCAGCGTCGGAGACGTTCATCCTCTTAACGCAGAGCTTCT
M0041	all_259100	65	T	C(Pe)	TGATCTCTGGTCCAGATGGGAAATGCTCTTCTCTTCTCTCTCTCGTCAAGGCTTTTGATTCGGTTTTAGCTGTCTATGACGGTTTCTGCAATCTCAAACAGGTCCAAGTTTGAATCTTGATGAGCTTTTTCTACTAAAA
M0042	all_140805	34	T	C(Pe)	TAACGGTGGCGACGACGGTGACGGCGACGGAGGTGACGAGCTCCGATTCAAGCTGGGACTTTTATTGGGATTCGGGCTTTGACTCGGGTTATTCGAGATCCGATTCGGGTTGGCCCTTCTGGTCCGCAAGTTCCAGGGCC
M0043	all_140805	75	G	A	TAACGGTGGCGACGACGGTGACGGCGACGGAGGTGACGAGCTCCGATTCAAGCTGGGACTTTTATTGGGATTCGGGCTTTGACTCGGGTTATTCGAGATCCGATTCGGGTTGGCCCTTCTGGTCCGCAAGTTCCAGGGCC
M0044	all_140525	85	G	A	GTTTTTAAACCCTGAAATGGACCTGAGCGCGAGGTCGGTGCAGTGGTGGAGTTCCATTTCTTGGAGAGTCTCGCAGGCGTCGGCGAGCGGAACGAGCCCCGACTCGCAGCTGGCGACAGCGAGCTTGCGGAGGTTCGGG
M0045	all_129152	113	C	G	AAGAAAGGAAACTGCACAAACCAAGAACATAAGTAACAAACAATCTCAACTGTGATGGCTAAATTACTCTCGAGCAATCATCACTCACCTTGCGCACCCACCGCACGACCATCGTGCCCGTGTTCATGCACTTCTCGAAC
M0046	all_140525	1	G	A	GTTTTTAAACCCTGAAATGGACCTGAGCGCGAGGTCGGTGCAGTGGTGGAGTTCCATTTCTTGGAGAGTCTCGCAGGCGTCGGCGAGCGGAACGAGCCCCGACTCGCAGCTGGCGACAGCGAGCTTGCGGAGGTTCGGG
M0047	all_49903	62	C	A(In)	GCTGGCCACGCTAGAGCATGCAAGCACAGCGGACTCATAGGTGCCGATGTTGCCGCGAATCCTCTTGTCAGACTCCACCGACAGGTAAGCCTCAACGTGATTCGGTGCAGCGGGCCCCACCCACTGCCGCGAATTGAAC
M0048	all_145729	4	C	T(In)	CTGCTGCTGGCATCGGCTACAGGCCGCCGCCGTTCACTGCTTCCCAATGGCAAGAGCTCGAGCACCAAGCTCTCATATTCAAGTACATGATGGCAGGCATCCCTGTCCCTCATGAGCTCCTCATCCCCATCAAGCGCAA
M0049	all_129152	119	C	T(In)	AAGAAAGGAAACTGCACAAACCAAGAACATAAGTAACAAACAATCTCAACTGTGATGGCTAAATTACTCTCGAGCAATCATCACTCACCTTGCGCACCCACCGCACGACCATCGTGCCCGTGTTCATGCACTTCTCGAAC
M0050	all_147038	70	A	G	CTGGTGATCGATCTGGGTCTCAGGATCCGTCATGAATTTCCCATGCGTATTAAAACTCAACGAGGAGAAAAAGGGCACGAAGAACACCTCCGCTTTGTCCCCATCGAAAACCCTAACGGCCTCCATCCCCTCCCCTTTAC
M0051	all_144933	63	A	C	AGAGAAGTACGATCTACTGTGCTTGTATACATGGCACGAAAAGGGATAAGGACCCTTTGCCCACCAAATGTCTCAGAACCAGCCAAGAAAATAATCGTGTTTGGAGGATAGCCCATTGCTCGAAGGAGAAGCCCAACCT
M0052	all_42221	113	G	A	ACGTTGCTTTCAGTTCGCGGCTTTTTTCGGTAAAAACGCAGACGCACAGAACCGAGACTTCTCTTTATATATTCATCTCAAAGCTCCAATAAAATCCCCCTTTTTCCTCTCCGACAAAACCGCTCTCATCCCCATTTTT
M0053	all_49903	106	T	C	GCTGGCCACGCTAGAGCATGCAAGCACAGCGGACTCATAGGTGCCGATGTTGCCGCGAATCCTCTTGTCAGACTCCACCGACAGGTAAGCCTCAACGTGATTCGGTGCAGCGGGCCCCACCCACTGCCGCGAATTGAAC
M0054	all_102882	97	A	G	ATGCCACTGCCTGTTAATTCTCTCCAAAGGTCAATTGCTAATGAAGCAGGCACACACTTTCTGTCATCTGAATCATATATGCAAAATGAAAGACCTATATTGACTTCTTCAGTAATGGCTCCTAGCCAGTCAAGGGACA
M0055	all_122828	116	A	T	CTGGAGTAATGCAGACGAGACCAGTAATCATGCCTTGAACGGCGCCGATGACGGAGGGCTTTGAGAAGAAGGTGATGTCAAGGCAGAGCCATACAAGGAGGCTGGTGGCTGCGCAAACATGAGTGTTCAAAATTGCGAAG
M0056	all_257367	52	A	G	TGATGAAGAAGCATGCGGTCCCGAGATCGTCGTGTTATCATGGAGTCACCAAGTGAGTCTAGGGTTGAAGATTGCTAATTTATATTGAGACGTGTAGAAGACAGATGGTAGTATTTGATTATCTGTGTGGTTGATTGTA
M0057	all_257367	75	C	A	TGATGAAGAAGCATGCGGTCCCGAGATCGTCGTGTTATCATGGAGTCACCAAGTGAGTCTAGGGTTGAAGATTGCTAATTTATATTGAGACGTGTAGAAGACAGATGGTAGTATTTGATTATCTGTGTGGTTGATTGTA
M0058	all_140525	136	C	G	GTTTTTAAACCCTGAAATGGACCTGAGCGCGAGGTCGGTGCAGTGGTGGAGTTCCATTTCTTGGAGAGTCTCGCAGGCGTCGGCGAGCGGAACGAGCCCCGACTCGCAGCTGGCGACAGCGAGCTTGCGGAGGTTCGGG
M0059	all_49903	118	C	T	GCTGGCCACGCTAGAGCATGCAAGCACAGCGGACTCATAGGTGCCGATGTTGCCGCGAATCCTCTTGTCAGACTCCACCGACAGGTAAGCCTCAACGTGATTCGGTGCAGCGGGCCCCACCCACTGCCGCGAATTGAAC
M0060	all_49903	103	C	A(Ol/St)	GCTGGCCACGCTAGAGCATGCAAGCACAGCGGACTCATAGGTGCCGATGTTGCCGCGAATCCTCTTGTCAGACTCCACCGACAGGTAAGCCTCAACGTGATTCGGTGCAGCGGGCCCCACCCACTGCCGCGAATTGAAC
M0061	all_119288	121	A	G	AACAAGATTAAATTGGATTGAGTGTATTGATTTTTTGCTTCTGCACAATTTAAAGTCCGTCAGACAGACATTTTCTGCTGAGATAACTTGCTTCCTTGAGGGCGATGTGTTAGATTTACTATTTATGGATGGAGAGACA
M0062	all_126358	34	G	A(Sp)	CTCTTCAAGGTAGACGCTGCTTGTGCCATCGAGGAAGCTATCGGTGAGGCGAGATAATGGGACGGCACGGGGAATTGGGGCAGATTGGGATTTGAAAGCGGTTGAATGAAAAGATCGAGGGAGGATTCGAGGGTTTGTG
M0063	all_141554	115	A	G(Sp)	TGAGCTATATGAAGCATGTAGAATTTTCTAACCTGTTGTCATTATAGCAGACTTGATTGCAGCTGGTGACCATTTTGGATGAACAGATTTGATCAAGGCTGCGAGCCCAGTCACATGAGGGCAAGACATAGAGGTTCCA
M0064	all_42221	111	C	T(Sp)	ACGTTGCTTTCAGTTCGCGGCTTTTTTCGGTAAAAACGCAGACGCACAGAACCGAGACTTCTCTTTATATATTCATCTCAAAGCTCCAATAAAATCCCCCTTTTTCCTCTCCGACAAAACCGCTCTCATCCCCATTTTT
M0065	all_130787	124	A	G	CCCAAAGGCCTGCATAAGAAACTCACAGGCATACCGCAGCGGAAACGGTATACACCTCGGCGACGTATGATGACACACCACCAATCCCCACAGCTTCATCCCGCTCCTCGGATGCTCATCAGAACTAGCATTAATAATA
M0066	all_117027	94	G	A	CTCCCTCCTCCAGACCTTGACCGTGCCGTCCGCGGAGCCAGTGAATACGAGGCTGTCAAAGGCAGCGGCTGCGACAGAGTTGACAGCGTCGTCGTGGGCGGTGACAGACTCGAGGCACTTGGAGTCGGACACGCGCCAC
M0067	all_102882	40	A	G	ATGCCACTGCCTGTTAATTCTCTCCAAAGGTCAATTGCTAATGAAGCAGGCACACACTTTCTGTCATCTGAATCATATATGCAAAATGAAAGACCTATATTGACTTCTTCAGTAATGGCTCCTAGCCAGTCAAGGGACA
M0068	all_112568	32	A	G	AGCATTCGATCAGCACAAGATCATGGCCTCAACCGAGCGAAAAAACACCCAATCTCAATCATCTCGAAGAAGAACCAAATCCCTGAACCCTTTATCCCACCCATTCTGCAAGCACTCCCCGTTCGCAGCCATCGATATC
M0069	all_100417	114	C	A	TTTTCTTTTGAAGGGAACAACCACTATGGTCTCCGAGTTTGGATCCACTGATGCTGATATTTTAAATGAACTGGGAAAGACCTACAAAGAAATTCTCTGGCAAACTTTACTGTCTAGTGATTCCAAGAAAGATGAAAAAC
M0070	all_112568	34	C	T	AGCATTCGATCAGCACAAGATCATGGCCTCAACCGAGCGAAAAAACACCCAATCTCAATCATCTCGAAGAAGAACCAAATCCCTGAACCCTTTATCCCACCCATTCTGCAAGCACTCCCCGTTCGCAGCCATCGATATC
M0071	all_125919	118	T	G	GATAATGGCAGGAGGAGGATTCAGAGTACTCCATCTCGTCCGTCCATTTCTCGCGTTTTTGCCCGAAGTTCAAAGTGCTGATCGAAAAATTCCGTTTAGAGAAAAGGTTATCTACACTGTGATCTCGCTCTTCATCTTT
M0072	all_247634	111	A	G	TCCGAAGCCCTAGGACGAAGATAGCAAGGACGCTGGCGATCAGATACACCATTCTGCACTACCTTGGTATCAGTGGTGCTTTCTTTGGCTTCTTCATCTTCTAATTCCACAAGCTTAGGATCTGATGCCACTTTGTTCA
M0073	all_141554	21	G	A	TGAGCTATATGAAGCATGTAGAATTTTCTAACCTGTTGTCATTATAGCAGACTTGATTGCAGCTGGTGACCATTTTGGATGAACAGATTTGATCAAGGCTGCGAGCCCAGTCACATGAGGGCAAGACATAGAGGTTCCA
M0074	all_98613	83	A	G	GCATCACCTTTTTCCTCAGATCAGGCTTTCCCTTCTTCACTGTGGCCATGACCATGTCACCAACGCAAGCAGAGGGCAGCCTATTCAAGCGCCCCTTGATTCCCTTCACTGAGATTATGTAAAGGTTCTTGGCTCCAGTG
M0075	all_246428	129	G	A	CTCTCGGCGACGACGGCGAGTCCAGCGGTAGTGAACCCTTCAGAGCAAATAATCGAGAGCTCCTTGAACGCTGGAAAAGAACGGGCGAGGAGGCAGAGATCAGCGTCGGAGACGTTCATCCTCTTAACGCAGAGCTTCT
M0076	all_288624	126	A	T	AGAAAGTATGTAAGGATCTTAAGATCAATAGCCAGAATGATAAGGAGAAGCTTGCAGAGGCGAAAAGACAGACGTATTTGAAAGGGTTCACCGAAGGTACAATGCTTGTAGGAGAGTTCAAAGGAATGAAAGTTCAGGA
M0077	all_131345	133	A	G	CTTCCCGATGACAAGAGTGTGGCGCTTCATAAGAAGCGAAGCGGCCACCGCCGACGCTCGAACCACCAACGACGCCGTCTTCCTCATCAACAAGGCCTCAGTATCTCCTCTCATCCTTTCAATTTTATCTACAGCTTTT
M0078	all_186918	66	T	C	AGCCCAGGTCTTCTTCAAGTCTTGGGAGGAGTGAGACACGAAGACGAAAGCGCCAATTTGTGGAGTAATTCAAACAAGAAGAGGAGAGGGTTCAACAACACAGAGCCAACCTCAGTCCTCGACGAGAGAAGAAGCTTGA
M0079	all_290114	135	G	T	AGCAGACAAGATGAATGTGGGCAGGTTCAGTATCTTGTAGAAGTGGCAATAAAGGGGGAACCATTCCAGAGCCCCTAATAGCACTCCCAGAACTTGAAGAAGATAAAACATGAAGAAGGAAAAACTGTAGGAGAGCATC
M0080	all_117027	13	G	T	CTCCCTCCTCCAGACCTTGACCGTGCCGTCCGCGGAGCCAGTGAATACGAGGCTGTCAAAGGCAGCGGCTGCGACAGAGTTGACAGCGTCGTCGTGGGCGGTGACAGACTCGAGGCACTTGGAGTCGGACACGCGCCAC
M0081	all_259100	89	C	T	TGATCTCTGGTCCAGATGGGAAATGCTCTTCTCTTCTCTCTCTCGTCAAGGCTTTTGATTCGGTTTTAGCTGTCTATGACGGTTTCTGCAATCTCAAACAGGTCCAAGTTTGAATCTTGATGAGCTTTTTCTACTAAAA
M0082	all_123302	24	T	C	CTCATTGAGGTCAGCTTCAGCTATCCCAATAGAGAAGATTTCAGGCTCTCTAATGTCGATGTGGGTATCGATATGGGGACGAGAGTTGCCATTGTTGGGCCTAACGGTGCGGGGAAATCCACTCTCCTCAATTTGCTCG
M0083	all_123302	57	C	T	CTCATTGAGGTCAGCTTCAGCTATCCCAATAGAGAAGATTTCAGGCTCTCTAATGTCGATGTGGGTATCGATATGGGGACGAGAGTTGCCATTGTTGGGCCTAACGGTGCGGGGAAATCCACTCTCCTCAATTTGCTCG
M0084	all_125071	26	A	T(Lu)	CCAGGTCTCCACCCTTCAAGACTTCAAGTGGCCATTGGATGTCAACGGTCTCAATAAAAGGTTCAAAACTAGCCAACCTTCCTCTTCTAGGCAAGCCATCTCTAGCCACTTGGAGCAGTGGGTGAACAAGGGCTATGGC
M0085	all_239786	61	T	A(Lu)	CTCCGAGCACCACGCGGCGACTCAGATGCTCTACGACGCTTCCCCATTCTTCAAGCTCGGTCTCATCGCCGCCAATTTCGCCATTCTTGAAGCGTCGAAGGATCGAGACTCGATCCACATCGTCGATTTCGACTTCAAC
M0086	all_130787	61	C	T	CCCAAAGGCCTGCATAAGAAACTCACAGGCATACCGCAGCGGAAACGGTATACACCTCGGCGACGTATGATGACACACCACCAATCCCCACAGCTTCATCCCGCTCCTCGGATGCTCATCAGAACTAGCATTAATAATA
M0087	all_257367	118	A	C	TGATGAAGAAGCATGCGGTCCCGAGATCGTCGTGTTATCATGGAGTCACCAAGTGAGTCTAGGGTTGAAGATTGCTAATTTATATTGAGACGTGTAGAAGACAGATGGTAGTATTTGATTATCTGTGTGGTTGATTGTA
M0088	all_264505	125	A	G	GTTGTTCTTGTCGGAAACTCTTTACCTGCCTTGAATGATGTTACTGCTAATGAGCTTCCTGAAATTGTAGCTGAAGCTGCAAAGGTTTTGAATTAAGATAATGTTAAAATGTGTTTCTTAAATTATTATGCCTAACAGT
M0089	all_147266	127	C	T	GTACAATATAAGCATAATCCATAGCCGATCAAAGCTCCTAAACAAGTGGGCAAATGTCCTCATCTCAACAAATCCCGTCTTCTTCACGCGGTTCTTACTTGGAGGCTTCGCAAAGAAATTCTTCGACAGATCAAATGGC
M0090	all_186918	105	G	A	AGCCCAGGTCTTCTTCAAGTCTTGGGAGGAGTGAGACACGAAGACGAAAGCGCCAATTTGTGGAGTAATTCAAACAAGAAGAGGAGAGGGTTCAACAACACAGAGCCAACCTCAGTCCTCGACGAGAGAAGAAGCTTGA
M0091	all_117027	112	G	A	CTCCCTCCTCCAGACCTTGACCGTGCCGTCCGCGGAGCCAGTGAATACGAGGCTGTCAAAGGCAGCGGCTGCGACAGAGTTGACAGCGTCGTCGTGGGCGGTGACAGACTCGAGGCACTTGGAGTCGGACACGCGCCAC
M0092	all_122828	92	T	C	CTGGAGTAATGCAGACGAGACCAGTAATCATGCCTTGAACGGCGCCGATGACGGAGGGCTTTGAGAAGAAGGTGATGTCAAGGCAGAGCCATACAAGGAGGCTGGTGGCTGCGCAAACATGAGTGTTCAAAATTGCGAAG
M0093	all_122828	8	A	G	CTGGAGTAATGCAGACGAGACCAGTAATCATGCCTTGAACGGCGCCGATGACGGAGGGCTTTGAGAAGAAGGTGATGTCAAGGCAGAGCCATACAAGGAGGCTGGTGGCTGCGCAAACATGAGTGTTCAAAATTGCGAAG
M0094	all_147454	39	C	T	TGCCCATGAATAATGATGCTGCAAGCAGACTCATCAAGCTTCACATTCCTCTCCACCATTGACTCGAATGCTCTATCAGCTTCATTCATGAGCCCTTTCATGCAGAGGCTCTTTATGAGAGACACTACTCCTTTTATTTC
M0095	all_91129	42	T	A(Pe)	CCTGACGAGCTGCTCCTTCTCTCTGTAGCCAGAGCTTGCGCTCAATCGTCGAATCCCATCAAAGCCAAAGAGATTCACCAAGATGTTATCCGCTTCGGCTTCAGCTCAGCCCAGCCTTTAGCCAATGCACTGATCGACAT
M0096	all_100417	115	T	C(Pe)	TTTTCTTTTGAAGGGAACAACCACTATGGTCTCCGAGTTTGGATCCACTGATGCTGATATTTTAAATGAACTGGGAAAGACCTACAAAGAAATTCTCTGGCAAACTTTACTGTCTAGTGATTCCAAGAAAGATGAAAAAC
M0097	all_117027	19	G	A(Pe)	CTCCCTCCTCCAGACCTTGACCGTGCCGTCCGCGGAGCCAGTGAATACGAGGCTGTCAAAGGCAGCGGCTGCGACAGAGTTGACAGCGTCGTCGTGGGCGGTGACAGACTCGAGGCACTTGGAGTCGGACACGCGCCAC
M0098	all_119288	46	C	T(Pe)	AACAAGATTAAATTGGATTGAGTGTATTGATTTTTTGCTTCTGCACAATTTAAAGTCCGTCAGACAGACATTTTCTGCTGAGATAACTTGCTTCCTTGAGGGCGATGTGTTAGATTTACTATTTATGGATGGAGAGACA
M0099	all_119288	52	A	G(Pe)	AACAAGATTAAATTGGATTGAGTGTATTGATTTTTTGCTTCTGCACAATTTAAAGTCCGTCAGACAGACATTTTCTGCTGAGATAACTTGCTTCCTTGAGGGCGATGTGTTAGATTTACTATTTATGGATGGAGAGACA
M0100	all_123302	44	G	A(Pe)	CTCATTGAGGTCAGCTTCAGCTATCCCAATAGAGAAGATTTCAGGCTCTCTAATGTCGATGTGGGTATCGATATGGGGACGAGAGTTGCCATTGTTGGGCCTAACGGTGCGGGGAAATCCACTCTCCTCAATTTGCTCG
M0101	all_147266	67	A	G(Pe)	GTACAATATAAGCATAATCCATAGCCGATCAAAGCTCCTAAACAAGTGGGCAAATGTCCTCATCTCAACAAATCCCGTCTTCTTCACGCGGTTCTTACTTGGAGGCTTCGCAAAGAAATTCTTCGACAGATCAAATGGC
M0102	all_239786	4	C	A(Pe)	CTCCGAGCACCACGCGGCGACTCAGATGCTCTACGACGCTTCCCCATTCTTCAAGCTCGGTCTCATCGCCGCCAATTTCGCCATTCTTGAAGCGTCGAAGGATCGAGACTCGATCCACATCGTCGATTTCGACTTCAAC
M0103	all_239786	91	A	G(Pe)	CTCCGAGCACCACGCGGCGACTCAGATGCTCTACGACGCTTCCCCATTCTTCAAGCTCGGTCTCATCGCCGCCAATTTCGCCATTCTTGAAGCGTCGAAGGATCGAGACTCGATCCACATCGTCGATTTCGACTTCAAC
M0104	all_247634	15	A	C(Pe)	TCCGAAGCCCTAGGACGAAGATAGCAAGGACGCTGGCGATCAGATACACCATTCTGCACTACCTTGGTATCAGTGGTGCTTTCTTTGGCTTCTTCATCTTCTAATTCCACAAGCTTAGGATCTGATGCCACTTTGTTCA
M0105	all_247634	97	T	G(Pe)	TCCGAAGCCCTAGGACGAAGATAGCAAGGACGCTGGCGATCAGATACACCATTCTGCACTACCTTGGTATCAGTGGTGCTTTCTTTGGCTTCTTCATCTTCTAATTCCACAAGCTTAGGATCTGATGCCACTTTGTTCA
M0106	all_259100	97	A	G(Pe)	TGATCTCTGGTCCAGATGGGAAATGCTCTTCTCTTCTCTCTCTCGTCAAGGCTTTTGATTCGGTTTTAGCTGTCTATGACGGTTTCTGCAATCTCAAACAGGTCCAAGTTTGAATCTTGATGAGCTTTTTCTACTAAAA
M0107	all_290114	26	T	C(Pe)	AGCAGACAAGATGAATGTGGGCAGGTTCAGTATCTTGTAGAAGTGGCAATAAAGGGGGAACCATTCCAGAGCCCCTAATAGCACTCCCAGAACTTGAAGAAGATAAAACATGAAGAAGGAAAAACTGTAGGAGAGCATC
M0108	all_290114	106	A	G(Pe)	AGCAGACAAGATGAATGTGGGCAGGTTCAGTATCTTGTAGAAGTGGCAATAAAGGGGGAACCATTCCAGAGCCCCTAATAGCACTCCCAGAACTTGAAGAAGATAAAACATGAAGAAGGAAAAACTGTAGGAGAGCATC
M0109	all_186918	90	G	A(Pe)	AGCCCAGGTCTTCTTCAAGTCTTGGGAGGAGTGAGACACGAAGACGAAAGCGCCAATTTGTGGAGTAATTCAAACAAGAAGAGGAGAGGGTTCAACAACACAGAGCCAACCTCAGTCCTCGACGAGAGAAGAAGCTTGA
M0110	all_147454	93	C	G(Pe)	TGCCCATGAATAATGATGCTGCAAGCAGACTCATCAAGCTTCACATTCCTCTCCACCATTGACTCGAATGCTCTATCAGCTTCATTCATGAGCCCTTTCATGCAGAGGCTCTTTATGAGAGACACTACTCCTTTTATTTC
M0111	all_122828	41	G	T	CTGGAGTAATGCAGACGAGACCAGTAATCATGCCTTGAACGGCGCCGATGACGGAGGGCTTTGAGAAGAAGGTGATGTCAAGGCAGAGCCATACAAGGAGGCTGGTGGCTGCGCAAACATGAGTGTTCAAAATTGCGAAG
M0112	all_128848	7	T	C	ATGGATTGGGTGGTCCCAGTCGAACTTGTTCATTGCGAGATCCCTCTGGATCTGATCCTCAGTCACCTGAGGATCGTAAATGCTAATTGTCGCCTTATCCCCCAACAAACCCTTGCACACATCAATCGCTGGTGTCTCCC
M0113	all_146806	46	C	T	ACACTGGGTCTGGTAAAACTGCTTCATTTCTTGTTCCTGTAGTTTCCCACTGTGTAGATTACCGACTACAGAACCATACAGTGGAGAAAAGGCCTTTAGCCATGGTTATTGCACCCACCAGAGAGTTATGTGTTCAAGT
M0114	all_117027	37	G	A(In)	CTCCCTCCTCCAGACCTTGACCGTGCCGTCCGCGGAGCCAGTGAATACGAGGCTGTCAAAGGCAGCGGCTGCGACAGAGTTGACAGCGTCGTCGTGGGCGGTGACAGACTCGAGGCACTTGGAGTCGGACACGCGCCAC
M0115	all_147454	38	G	A(In)	TGCCCATGAATAATGATGCTGCAAGCAGACTCATCAAGCTTCACATTCCTCTCCACCATTGACTCGAATGCTCTATCAGCTTCATTCATGAGCCCTTTCATGCAGAGGCTCTTTATGAGAGACACTACTCCTTTTATTTC
M0116	all_122828	62	T	A	CTGGAGTAATGCAGACGAGACCAGTAATCATGCCTTGAACGGCGCCGATGACGGAGGGCTTTGAGAAGAAGGTGATGTCAAGGCAGAGCCATACAAGGAGGCTGGTGGCTGCGCAAACATGAGTGTTCAAAATTGCGAAG
M0117	all_128848	10	G	A	ATGGATTGGGTGGTCCCAGTCGAACTTGTTCATTGCGAGATCCCTCTGGATCTGATCCTCAGTCACCTGAGGATCGTAAATGCTAATTGTCGCCTTATCCCCCAACAAACCCTTGCACACATCAATCGCTGGTGTCTCCC
M0118	all_42221	103	T	C	ACGTTGCTTTCAGTTCGCGGCTTTTTTCGGTAAAAACGCAGACGCACAGAACCGAGACTTCTCTTTATATATTCATCTCAAAGCTCCAATAAAATCCCCCTTTTTCCTCTCCGACAAAACCGCTCTCATCCCCATTTTT
M0119	all_128848	22	G	A	ATGGATTGGGTGGTCCCAGTCGAACTTGTTCATTGCGAGATCCCTCTGGATCTGATCCTCAGTCACCTGAGGATCGTAAATGCTAATTGTCGCCTTATCCCCCAACAAACCCTTGCACACATCAATCGCTGGTGTCTCCC
M0120	all_141554	8	T	C	TGAGCTATATGAAGCATGTAGAATTTTCTAACCTGTTGTCATTATAGCAGACTTGATTGCAGCTGGTGACCATTTTGGATGAACAGATTTGATCAAGGCTGCGAGCCCAGTCACATGAGGGCAAGACATAGAGGTTCCA
M0121	all_119288	82	G	A	AACAAGATTAAATTGGATTGAGTGTATTGATTTTTTGCTTCTGCACAATTTAAAGTCCGTCAGACAGACATTTTCTGCTGAGATAACTTGCTTCCTTGAGGGCGATGTGTTAGATTTACTATTTATGGATGGAGAGACA
M0122	all_128848	61	A	G	ATGGATTGGGTGGTCCCAGTCGAACTTGTTCATTGCGAGATCCCTCTGGATCTGATCCTCAGTCACCTGAGGATCGTAAATGCTAATTGTCGCCTTATCCCCCAACAAACCCTTGCACACATCAATCGCTGGTGTCTCCC
M0123	all_119153	45	C	T	CATTCAGATCCAAAGCGAAAAGATCGCGAAGAGCAGCTCAGCGACGGCGAATCCCCGTCTAACTTCTACAAGAAGTCGAGGCAGGCCCCAATTACTCCGTCGTCTTCAGGGGATTATCGGAAGGACCGCGAGGAATGGAG
M0124	all_118534	86	G	A(In)	CCTGCTTGGCGTTCTTGGCGACGAGCGCCGTGTATCGCGCGGTCTCGGGCATCTTGGCACGTGAGTAGTAGGTGAGGGAGGCGGGGATCGCGCCGAACATGAGGATGATGCGCCAGGCGAAGTCAGCCTGGGGGACAGT
M0125	all_147266	109	C	T(In)	GTACAATATAAGCATAATCCATAGCCGATCAAAGCTCCTAAACAAGTGGGCAAATGTCCTCATCTCAACAAATCCCGTCTTCTTCACGCGGTTCTTACTTGGAGGCTTCGCAAAGAAATTCTTCGACAGATCAAATGGC
M0126	all_247634	49	C	A(In)	TCCGAAGCCCTAGGACGAAGATAGCAAGGACGCTGGCGATCAGATACACCATTCTGCACTACCTTGGTATCAGTGGTGCTTTCTTTGGCTTCTTCATCTTCTAATTCCACAAGCTTAGGATCTGATGCCACTTTGTTCA
M0127	all_290114	44	T	C(In)	AGCAGACAAGATGAATGTGGGCAGGTTCAGTATCTTGTAGAAGTGGCAATAAAGGGGGAACCATTCCAGAGCCCCTAATAGCACTCCCAGAACTTGAAGAAGATAAAACATGAAGAAGGAAAAACTGTAGGAGAGCATC
M0128	all_290114	80	A	G(In)	AGCAGACAAGATGAATGTGGGCAGGTTCAGTATCTTGTAGAAGTGGCAATAAAGGGGGAACCATTCCAGAGCCCCTAATAGCACTCCCAGAACTTGAAGAAGATAAAACATGAAGAAGGAAAAACTGTAGGAGAGCATC
M0129	all_186918	99	C	T	AGCCCAGGTCTTCTTCAAGTCTTGGGAGGAGTGAGACACGAAGACGAAAGCGCCAATTTGTGGAGTAATTCAAACAAGAAGAGGAGAGGGTTCAACAACACAGAGCCAACCTCAGTCCTCGACGAGAGAAGAAGCTTGA
M0130	all_146806	47	C	T	ACACTGGGTCTGGTAAAACTGCTTCATTTCTTGTTCCTGTAGTTTCCCACTGTGTAGATTACCGACTACAGAACCATACAGTGGAGAAAAGGCCTTTAGCCATGGTTATTGCACCCACCAGAGAGTTATGTGTTCAAGT
M0131	all_246266	80	A	G	AACTAAGTGCTAGTGTGCATCTTCTTCCTCACAAAACTTTGTGTATTCTTTTGAACCCATCAAAGCCTCTAGCTCTGAGAGATTAGTTGGTTTGATCTTGATCATCCATCCATCATCGTATGGGCTTGAGTTGATCTGA
M0132	all_146829	118	C	G	CTGCGGCGTCAATTTCGACGACGGCGAGGAGATGGTCAGCTGCGACGAGTGCGGAGTTTGGGTCCACACCCGCTGCGCCCGCTTTGTCAAGGGCGAGGCCTCCTTCGCCTGCCACAACTGCAAGAACAACAGCGCCAAA
M0133	all_247591	94	T	C	GTTGAACACCCATGCTACTATTGAACCATTTGTGATTGCGACTAATAGGCAACTAAATGTGGTCCATCCTATCCACAAACTTTTGATCCCACATCTCCGTGGCACAATGAACATCAACGCCCTGGGTCGACATATCCTC
M0134	all_125000	44	G	C	CAAGGCTATATCTAAGTGGTTGCTCCCTGTTGTATGCAACACTGTGGGGATCCCAGTGAAGTCATCTTGCTACATTCCAGCACTCAAAGAATTTGATGAAAGCAAGAACAAGCATCAGCATAAGCTCTCAGGAGGTGGT
M0135	all_49903	88	A	G	GCTGGCCACGCTAGAGCATGCAAGCACAGCGGACTCATAGGTGCCGATGTTGCCGCGAATCCTCTTGTCAGACTCCACCGACAGGTAAGCCTCAACGTGATTCGGTGCAGCGGGCCCCACCCACTGCCGCGAATTGAAC
M0136	all_96991	26	A	G	CAAAAGCCACAGCTTACTCGATTGCAAGCAGTAATCTAGTAACAGCCTCGATCGATAGATCAAGATGTAGAGCTCTTTGAAGCAAACAGTAGCGGAAGAGGGCAGCGGAATGAGAGAATCGTTCAAGAAATCGAAAAAA
M0137	all_254895	23	C	G	AACAGTTTATAAAAACGATAGTCGAAGTTCCTTTTGCTTATGAACGGATAGAAGTTTTGCTTTTTATGACTTGTTTGCCTGAGGAAGCCGCACATGCAAAGGAGTCTTTTGCAACTCTAGAGGCATGCATTTATCCTAA
M0138	all_39110	30	A	G	GATAAGGAGGGAATACCTCCTGATCAACAAAGATTGATTTTTGCTGGGAAACAATTGGAGGATGGCCGTACCCTTGCTGATTATAACATTCAAAAGGAGTCTACTCTTCATCTGGTTCTGAGGCTGAGGGGTGGAACGA
M0139	all_238263	30	G	T	ACATTTAATGAGATCCAGAAGTTACTAATGAAAACAAATGGTAAAGTTATTCGCGAGCTGATGACACCTGCACCGCTTGTTGTTCGTGAAACAACTAACCTCGAAGATGCTGCAAGGTTTTAGAGAAGCACAGTAGTAA
M0140	all_263043	64	T	C	CTACGATGGCCGTGTCATCATATGGAAGGAAGGGAGCAAGCCCGAGGAATGGACTCAGGCCCATGTCTTCTCCGAGCACAAATCTTCAGTCAATTCTATTGCGTGGGCCCCTCACGAGCTTGGCCTTTCCTTGGCATGC
M0141	all_246266	8	T	C	AACTAAGTGCTAGTGTGCATCTTCTTCCTCACAAAACTTTGTGTATTCTTTTGAACCCATCAAAGCCTCTAGCTCTGAGAGATTAGTTGGTTTGATCTTGATCATCCATCCATCATCGTATGGGCTTGAGTTGATCTGA
M0142	all_128848	124	A	G	ATGGATTGGGTGGTCCCAGTCGAACTTGTTCATTGCGAGATCCCTCTGGATCTGATCCTCAGTCACCTGAGGATCGTAAATGCTAATTGTCGCCTTATCCCCCAACAAACCCTTGCACACATCAATCGCTGGTGTCTCCC
M0143	all_263043	49	A	G	CTACGATGGCCGTGTCATCATATGGAAGGAAGGGAGCAAGCCCGAGGAATGGACTCAGGCCCATGTCTTCTCCGAGCACAAATCTTCAGTCAATTCTATTGCGTGGGCCCCTCACGAGCTTGGCCTTTCCTTGGCATGC
M0144	all_250558	48	C	A	AGCTCGACGACGACATTATCTGGCCGCAACGCCCGCACCACGCGCTCCACGTCGGCAGCCGACCGCTCCGACACGTGCGAGGTCCCCAAGATCCAGATCTCCTCAGGCTCCACGAATTCCCTCCTCCACTCAGGAACAAG
M0145	all_236767	136	G	C	CCGACATGTCAAAGGTTCTTCAAGTGGAGGTCGAAGCCGAGGAGGAGAAAGTCAAGCAGCTAGCATCTAACGAATCCAACTCCTTTGGCCTCTTCTCCAAACAGTTCTTGCACCGTCACGGCCTCCACCTGCTCGGCAC
M0146	all_128819	136	T	G	AGCAATAAAGCCACTGAATCTAGTCTTCTCATCAATGACAACAACAAGTACAAATCAATGCTTATCCGTACATATTCATCTGTGTGGATGATAGGGGGTTTCATTTTTAACATCTACATGGGCCATCTATACATTTGGG
M0147	all_134374	136	C	A	AAATAGAAAAGTGTCTCTCAGGTGACGGAGAAGCATTTTGAGTTCTCTGAGGAGAATGCAGACTAGAGTTTTCCCATACCATCCCACCATTTCCTGGAGCTTCTATCATCGAGGAGTAATCATCTTGCTTCATTTCAGT
M0148	all_118534	136	C	G	CCTGCTTGGCGTTCTTGGCGACGAGCGCCGTGTATCGCGCGGTCTCGGGCATCTTGGCACGTGAGTAGTAGGTGAGGGAGGCGGGGATCGCGCCGAACATGAGGATGATGCGCCAGGCGAAGTCAGCCTGGGGGACAGT
M0149	all_128848	73	A	G	ATGGATTGGGTGGTCCCAGTCGAACTTGTTCATTGCGAGATCCCTCTGGATCTGATCCTCAGTCACCTGAGGATCGTAAATGCTAATTGTCGCCTTATCCCCCAACAAACCCTTGCACACATCAATCGCTGGTGTCTCCC
M0150	all_244227	104	C	T(Ol/St)	AAGAGGCCGCCCGAGCCTACGATGAGGCCGCGGTGCTCATGAGCGGACGCAATGCCAAGACCAACTTCCCCGTCCAAAAATCTAGCGACGAGCAGCAGCCTGGCAGCAAGAATGCTCAGTCATCAAATAGCAGCAGCAA
M0151	all_246266	34	A	G(Ol/St)	AACTAAGTGCTAGTGTGCATCTTCTTCCTCACAAAACTTTGTGTATTCTTTTGAACCCATCAAAGCCTCTAGCTCTGAGAGATTAGTTGGTTTGATCTTGATCATCCATCCATCATCGTATGGGCTTGAGTTGATCTGA
M0152	all_247634	47	C	T(Ol/St)	TCCGAAGCCCTAGGACGAAGATAGCAAGGACGCTGGCGATCAGATACACCATTCTGCACTACCTTGGTATCAGTGGTGCTTTCTTTGGCTTCTTCATCTTCTAATTCCACAAGCTTAGGATCTGATGCCACTTTGTTCA
M0153	all_89275	45	T	C	CGGAGAGGCAAGCTTTACATTCTTCTTCGGAATCTGCACTGCTCTTTTTCTTTCCAGTGCCCAGATGATCTGCACAAGAACTACCACTTCTGTTGAGCAACTGAGAATCTTCTTGAATATGGCTTGTGGACTTCTCACG
M0154	all_109931	114	T	C	ATCGGTATGCCCCCAGTTAGGTCATATAGGAACATATTCAAGGAATTTGCAACATAACATTAAAAAGGGTAAACCTGCGTAGAAAAGCTAGCCCATAATGCCTGTACTCTCCCTTGCTGATCAGTTAGAACACCAGAAA
M0155	all_124621	123	C	T	GTTTCATTATTTAAGCGTCTGCTTCTTATGGTGAGGAATTTGAGGGCTGAATCTGATCGCATGCACGCTCTGGCATGCATTTGCCGTACAGCCCTTTGTGTGGATCTTTTCGCAAAGGAAAGCGTGCGTAGAGGACAAAA
M0156	all_131117	43	C	T	CTTTGCATCGACCCATACGCTGAACTTGGAGTTTGGGAAGAGCCTGTGAAGAAGGTGTTTAGGGATTACCCCATTCATCGCAGGGTTGTCGTAGGGCAAACTTTCGGTGTGAAGTTTTACTATTCGCCATACTCCGATC
M0157	all_132566	48	G	C	GAATAATGCTCTCCAAAAATAACAAAATCTGCCACAGAGAAACTAATGCTCAAGGACAGATATAACTCTGACCTCAACAACTATTTTCCTCCGTAATGAACAGGAATACACATGCTAATCTGCATTCTTCTTACTCCGA
M0158	all_132566	107	T	A	GAATAATGCTCTCCAAAAATAACAAAATCTGCCACAGAGAAACTAATGCTCAAGGACAGATATAACTCTGACCTCAACAACTATTTTCCTCCGTAATGAACAGGAATACACATGCTAATCTGCATTCTTCTTACTCCGA
M0159	all_250509	107	G	C	CAAGCTCGGCAGCTTCCTTATACTTTGTCTGAGAGAAGAGTTCTTGAAATCTTTGTACAACCTAAAATGCAAGAAGGAAAATGTATGAGAACATTTCTACAAAGTTGAGGATTTAACTCAAGAAACTGCAAGGAAGCAA
M0160	all_251852	86	A	G	AAAAAGATTCCACAGCTCACCACTTTGAGGGCAGGCAAGGAAGCAGTAGTAATAATGCTTCTTCAGCTACTACGAATGGAAACTTAGTTTCAGCCTCAGGAAAAGTGCCTACTCCCTCTGGAAGAGTGGTAGATGTGCAT
M0161	all_100417	29	G	A	TTTTCTTTTGAAGGGAACAACCACTATGGTCTCCGAGTTTGGATCCACTGATGCTGATATTTTAAATGAACTGGGAAAGACCTACAAAGAAATTCTCTGGCAAACTTTACTGTCTAGTGATTCCAAGAAAGATGAAAAAC
M0162	all_119433	35	T	G	CGCGAGCACAGCGTGGCTCTGGAACCTGAGATCGTTCTTGAAGTCCTGCGCGATCTCACGTACCAATCGCTGAAACGGCAGCTTCCTTATCAAAAGCTCCGTGCTCTTCTGGTACTTGCGGATCTCGCGGAGAGCAACG
M0163	all_102882	112	G	A	ATGCCACTGCCTGTTAATTCTCTCCAAAGGTCAATTGCTAATGAAGCAGGCACACACTTTCTGTCATCTGAATCATATATGCAAAATGAAAGACCTATATTGACTTCTTCAGTAATGGCTCCTAGCCAGTCAAGGGACA
M0164	all_263043	109	C	T	CTACGATGGCCGTGTCATCATATGGAAGGAAGGGAGCAAGCCCGAGGAATGGACTCAGGCCCATGTCTTCTCCGAGCACAAATCTTCAGTCAATTCTATTGCGTGGGCCCCTCACGAGCTTGGCCTTTCCTTGGCATGC
M0165	all_119830	126	G	C(Sp)	GCTTTGCCGATTGTGTTCGTCGGCAAGGCCGATCGCATTCAGCAGATCATTTCCGTTATCTCCGAGGCGGCAAGGCAGAGCTTGAAGAAGAAGGGGCTTCACTTCCCGCCATGGCGTAAGCTCGAGTACATGAAGTCCA
M0166	all_252085	25	A	G(Sp)	GGGCTGGACAAAATCTAACTGACCAAGTCTACCAGGATGTCCCTGGTTTGAGCCACTAGCAGTCCTGATGAACTGACCCGATTCATCAACAGACCATACGCCACCAACATTTCTCTCCTTGTCTGTGCCAAGTTGCTGTC
M0167	all_129152	74	G	A	AAGAAAGGAAACTGCACAAACCAAGAACATAAGTAACAAACAATCTCAACTGTGATGGCTAAATTACTCTCGAGCAATCATCACTCACCTTGCGCACCCACCGCACGACCATCGTGCCCGTGTTCATGCACTTCTCGAAC
M0168	all_250509	11	A	G	CAAGCTCGGCAGCTTCCTTATACTTTGTCTGAGAGAAGAGTTCTTGAAATCTTTGTACAACCTAAAATGCAAGAAGGAAAATGTATGAGAACATTTCTACAAAGTTGAGGATTTAACTCAAGAAACTGCAAGGAAGCAA
M0169	all_125000	70	C	T	CAAGGCTATATCTAAGTGGTTGCTCCCTGTTGTATGCAACACTGTGGGGATCCCAGTGAAGTCATCTTGCTACATTCCAGCACTCAAAGAATTTGATGAAAGCAAGAACAAGCATCAGCATAAGCTCTCAGGAGGTGGT
M0170	all_91129	21	C	A	CCTGACGAGCTGCTCCTTCTCTCTGTAGCCAGAGCTTGCGCTCAATCGTCGAATCCCATCAAAGCCAAAGAGATTCACCAAGATGTTATCCGCTTCGGCTTCAGCTCAGCCCAGCCTTTAGCCAATGCACTGATCGACAT
M0171	all_284545	29	C	T	CATCCAAAGCATCAGTTCTCTCACGGATCCTGTGGCTCATGCCAGCCATCTCTGCTATGCCTCCAGCATTGTCACTAATGGGACCATAAGCATCAATTGCTAGACCAGTAGCAATTGTACTCAACATCCCAAGAGCAGC
M0172	all_265740	120	T	C	TACCACGCAATGCCGAGCTACGCGCCGAAAGCGTCGTTGAAGAGTTCGAACCACCCGCTGGCGACGATGGCGACGAGCGGAGCAGGTAAGTTTGCGATCTCTGTGACTTCTCATGGTGATGACGTGGCGCTTAATACTGG
M0173	all_91129	106	T	G	CCTGACGAGCTGCTCCTTCTCTCTGTAGCCAGAGCTTGCGCTCAATCGTCGAATCCCATCAAAGCCAAAGAGATTCACCAAGATGTTATCCGCTTCGGCTTCAGCTCAGCCCAGCCTTTAGCCAATGCACTGATCGACAT
M0174	all_146835	28	C	T	CATGTCTTTTGCTAAATCGATCGATATCAGCCCCGCACTGCAACCCATCCCGCCGAGGTTGAAGCTTTTGATGTCCTCGCGCATCTTGTAGCGGTTCACTATCATGGCGGAGAGGGACGGTGTCGGGTTGAAGAGGCTA
M0175	all_128819	41	A	G	AGCAATAAAGCCACTGAATCTAGTCTTCTCATCAATGACAACAACAAGTACAAATCAATGCTTATCCGTACATATTCATCTGTGTGGATGATAGGGGGTTTCATTTTTAACATCTACATGGGCCATCTATACATTTGGG
M0176	all_124621	84	C	T	GTTTCATTATTTAAGCGTCTGCTTCTTATGGTGAGGAATTTGAGGGCTGAATCTGATCGCATGCACGCTCTGGCATGCATTTGCCGTACAGCCCTTTGTGTGGATCTTTTCGCAAAGGAAAGCGTGCGTAGAGGACAAAA
M0177	all_263043	115	C	T	CTACGATGGCCGTGTCATCATATGGAAGGAAGGGAGCAAGCCCGAGGAATGGACTCAGGCCCATGTCTTCTCCGAGCACAAATCTTCAGTCAATTCTATTGCGTGGGCCCCTCACGAGCTTGGCCTTTCCTTGGCATGC
M0178	all_128707	101	G	T	GAACTTCATCGAGCTCTCCAGAAGAGGATACTACGACAACGTCAAGTTCCATAGAATCATCAAGGTTCAAAGTTCAAACCCTTGCACAATCTCCGCTTTCGTATTTTCTCTCATTTCCCCAAATTGTTTTACTTAATAA
M0179	all_250509	113	T	G	CAAGCTCGGCAGCTTCCTTATACTTTGTCTGAGAGAAGAGTTCTTGAAATCTTTGTACAACCTAAAATGCAAGAAGGAAAATGTATGAGAACATTTCTACAAAGTTGAGGATTTAACTCAAGAAACTGCAAGGAAGCAA
M0180	all_255256	31	A	T	AGTCACCCAATGTATTTTGCTTCTGTTTTGATTCTTTAGAATTTTTGAAACCCTTTGGGCCAACATGTTTGATTTCATTATGTGGTGGCATGCTGGCAGGGGTTTTCTTGAAAGGCGCTGCATTGTTTTCCAGATTCAT
M0181	all_255256	79	T	C	AGTCACCCAATGTATTTTGCTTCTGTTTTGATTCTTTAGAATTTTTGAAACCCTTTGGGCCAACATGTTTGATTTCATTATGTGGTGGCATGCTGGCAGGGGTTTTCTTGAAAGGCGCTGCATTGTTTTCCAGATTCAT
M0182	all_244967	136	G	C	AAGAAATCATTGCGTCATCGAAGGACTTAACGAGCTTGGAGGACAGCTCTTTGTGCTGCTCTGGGTACAGGTGCTTGAAGCACAGATTTTCTAATTGTTCCTTCCAACTGAAAATTCCCAATCTGTTAGCTATAGGAGC
M0183	all_246266	136	C	T	AACTAAGTGCTAGTGTGCATCTTCTTCCTCACAAAACTTTGTGTATTCTTTTGAACCCATCAAAGCCTCTAGCTCTGAGAGATTAGTTGGTTTGATCTTGATCATCCATCCATCATCGTATGGGCTTGAGTTGATCTGA
M0184	all_254895	136	C	T	AACAGTTTATAAAAACGATAGTCGAAGTTCCTTTTGCTTATGAACGGATAGAAGTTTTGCTTTTTATGACTTGTTTGCCTGAGGAAGCCGCACATGCAAAGGAGTCTTTTGCAACTCTAGAGGCATGCATTTATCCTAA
M0185	all_244967	47	C	A	AAGAAATCATTGCGTCATCGAAGGACTTAACGAGCTTGGAGGACAGCTCTTTGTGCTGCTCTGGGTACAGGTGCTTGAAGCACAGATTTTCTAATTGTTCCTTCCAACTGAAAATTCCCAATCTGTTAGCTATAGGAGC
M0186	all_118575	98	G	A	CTTGAGCAGCAGGGTCGGCTCCTTCGCCCCTTTGTGCGGAAGGAGAGCCCGTGCCATGCTTTTTGTGCCACAGAAGGATCCTCTTGCGAGCTGCATCGCAGACCTCTTCGTTTGACATGACATCCCATAAGCCATCACTT
M0187	all_147266	95	T	G	GTACAATATAAGCATAATCCATAGCCGATCAAAGCTCCTAAACAAGTGGGCAAATGTCCTCATCTCAACAAATCCCGTCTTCTTCACGCGGTTCTTACTTGGAGGCTTCGCAAAGAAATTCTTCGACAGATCAAATGGC
M0188	all_140888	125	T	C(Lu)	GTCCAATATCCGAGCAACATTGACTCTTCACGAGCTGAACTATCAGGGTGAGTAACAAGGATGCATTTAACTGGTGTTCCAGAGATTGTAGTATATAGATGGCTGCTGATATCATGTTAGTCATTTACTATTACTATAT
M0189	all_255256	116	C	T(Lu)	AGTCACCCAATGTATTTTGCTTCTGTTTTGATTCTTTAGAATTTTTGAAACCCTTTGGGCCAACATGTTTGATTTCATTATGTGGTGGCATGCTGGCAGGGGTTTTCTTGAAAGGCGCTGCATTGTTTTCCAGATTCAT
M0190	all_140888	98	G	T	GTCCAATATCCGAGCAACATTGACTCTTCACGAGCTGAACTATCAGGGTGAGTAACAAGGATGCATTTAACTGGTGTTCCAGAGATTGTAGTATATAGATGGCTGCTGATATCATGTTAGTCATTTACTATTACTATAT
M0191	all_129152	59	C	T	AAGAAAGGAAACTGCACAAACCAAGAACATAAGTAACAAACAATCTCAACTGTGATGGCTAAATTACTCTCGAGCAATCATCACTCACCTTGCGCACCCACCGCACGACCATCGTGCCCGTGTTCATGCACTTCTCGAAC
M0192	all_123302	87	T	C	CTCATTGAGGTCAGCTTCAGCTATCCCAATAGAGAAGATTTCAGGCTCTCTAATGTCGATGTGGGTATCGATATGGGGACGAGAGTTGCCATTGTTGGGCCTAACGGTGCGGGGAAATCCACTCTCCTCAATTTGCTCG
M0193	all_244967	20	G	A	AAGAAATCATTGCGTCATCGAAGGACTTAACGAGCTTGGAGGACAGCTCTTTGTGCTGCTCTGGGTACAGGTGCTTGAAGCACAGATTTTCTAATTGTTCCTTCCAACTGAAAATTCCCAATCTGTTAGCTATAGGAGC
M0194	all_89275	29	G	A	CGGAGAGGCAAGCTTTACATTCTTCTTCGGAATCTGCACTGCTCTTTTTCTTTCCAGTGCCCAGATGATCTGCACAAGAACTACCACTTCTGTTGAGCAACTGAGAATCTTCTTGAATATGGCTTGTGGACTTCTCACG
M0195	all_131664	101	A	G	TTTCAAATACTCAGAGGTCATTACGTGATAAAGATAACCTGATAAAGTGGACATTTGTAAATGATTTTGCTGAGAAACTCTGCTGGGATTTGTTGTCCCAACAGGATCAGACAGTTGTATGGAGAAAGACCACCAGAAAG
M0196	all_239786	105	G	A	CTCCGAGCACCACGCGGCGACTCAGATGCTCTACGACGCTTCCCCATTCTTCAAGCTCGGTCTCATCGCCGCCAATTTCGCCATTCTTGAAGCGTCGAAGGATCGAGACTCGATCCACATCGTCGATTTCGACTTCAAC
M0197	all_127742	48	C	T	TCAAGCTCAAATGCTTATGCATATAGCCTGACCCCATCCACCCCATGCGTAGACATATCAGAAGAAAAATTAGAAACATCTTCCAAAGTAAAATTGGTCTCTACAGGACAGGAGACAAGCTCTTCTGCTCAAACTTTAA
M0198	all_147304	104	G	A	TATCTGGACCGTTGAAAGCCCCTTGTGCACCACATGCATCCTCCCCTTGATCACCGTGCCTGTGCACGACGAAGTGTGCGTCTGGCAGAGGTCGGGGAGCGGGGCCCAAGTGTCAGCCTCGGGGTCATAGATCTCAGCC
M0199	all_254895	116	T	C	AACAGTTTATAAAAACGATAGTCGAAGTTCCTTTTGCTTATGAACGGATAGAAGTTTTGCTTTTTATGACTTGTTTGCCTGAGGAAGCCGCACATGCAAAGGAGTCTTTTGCAACTCTAGAGGCATGCATTTATCCTAA
M0200	all_125855	106	T	G	CAACATGCGCACGACCTCTGTGCTTCCAAAGCGTGCAGCTTCAAGGAAACATTGATTGATGTTGTCTGCTCCTCTATCAGCCAACATATTCAGCAACCCTCGTATTGCAGCAGCTGAAGTTCCAGATGCCCAACCAGGG
M0201	all_127742	49	G	A	TCAAGCTCAAATGCTTATGCATATAGCCTGACCCCATCCACCCCATGCGTAGACATATCAGAAGAAAAATTAGAAACATCTTCCAAAGTAAAATTGGTCTCTACAGGACAGGAGACAAGCTCTTCTGCTCAAACTTTAA
M0202	all_101470	102	T	C(Pe)	CTTTACCACAAGCATCCCCCTTCCAATAATCCTCATTCACCCAACTCATCCCCTTCTCCACCACTTCAATTTCCCTCTTGATCTCCCCCTGATCAGCAACCTTCTTATTCTTCGCATCCTCCACAATCTCTGTCACAACC
M0203	all_126358	86	T	C(Pe)	CTCTTCAAGGTAGACGCTGCTTGTGCCATCGAGGAAGCTATCGGTGAGGCGAGATAATGGGACGGCACGGGGAATTGGGGCAGATTGGGATTTGAAAGCGGTTGAATGAAAAGATCGAGGGAGGATTCGAGGGTTTGTG
M0204	all_131664	8	T	C(Pe)	TTTCAAATACTCAGAGGTCATTACGTGATAAAGATAACCTGATAAAGTGGACATTTGTAAATGATTTTGCTGAGAAACTCTGCTGGGATTTGTTGTCCCAACAGGATCAGACAGTTGTATGGAGAAAGACCACCAGAAAG
M0205	all_132786	53	C	T(Pe)	CATTTCAGGAGCTCCAGCACGCTTACGAGGTCCTCTCCGACCCTAAAGAGCGCCAATTCTACGATTCCCACAGATCCCAGATCCTCTTCTCGTCTTCCTCATCAGGATCCCCTTCCTCTTTCGACGACCTCGATCTCTT
M0206	all_132786	98	C	G(Pe)	CATTTCAGGAGCTCCAGCACGCTTACGAGGTCCTCTCCGACCCTAAAGAGCGCCAATTCTACGATTCCCACAGATCCCAGATCCTCTTCTCGTCTTCCTCATCAGGATCCCCTTCCTCTTTCGACGACCTCGATCTCTT
M0207	all_147304	12	T	C(Pe)	TATCTGGACCGTTGAAAGCCCCTTGTGCACCACATGCATCCTCCCCTTGATCACCGTGCCTGTGCACGACGAAGTGTGCGTCTGGCAGAGGTCGGGGAGCGGGGCCCAAGTGTCAGCCTCGGGGTCATAGATCTCAGCC
M0208	all_286584	7	C	T(Pe)	TGGCGGCGCGAGGTAGCTCGCTCTCACGTGCAGCCAGTTGGCGTAGAGGAGCTCCACCGCGTGAGCGGAGGAGGCGTAGGATGGCGGGCTGAAGTGCCAGCCCTTGAAGTAAGCTGCAATCTCGACGAAGAGGAGGAGG
M0209	all_102179	83	A	G(Pe)	AATTCGATCAGACTCCTGCAATCAACCATGATCGATCGCTAATTCTAGCGGTCGATTGCTGCTCAGATTAGAAAGATGTATAAAACTTTTGATCAAATATTGAAGAAGCAATCACTGATCTGAAGCTGATAGCAACGAA
M0210	all_119830	53	C	T(Pe)	GCTTTGCCGATTGTGTTCGTCGGCAAGGCCGATCGCATTCAGCAGATCATTTCCGTTATCTCCGAGGCGGCAAGGCAGAGCTTGAAGAAGAAGGGGCTTCACTTCCCGCCATGGCGTAAGCTCGAGTACATGAAGTCCA
M0211	all_128707	100	C	T(Pe)	GAACTTCATCGAGCTCTCCAGAAGAGGATACTACGACAACGTCAAGTTCCATAGAATCATCAAGGTTCAAAGTTCAAACCCTTGCACAATCTCCGCTTTCGTATTTTCTCTCATTTCCCCAAATTGTTTTACTTAATAA
M0212	all_128707	104	T	A(Pe)	GAACTTCATCGAGCTCTCCAGAAGAGGATACTACGACAACGTCAAGTTCCATAGAATCATCAAGGTTCAAAGTTCAAACCCTTGCACAATCTCCGCTTTCGTATTTTCTCTCATTTCCCCAAATTGTTTTACTTAATAA
M0213	all_264505	90	G	C(Pe)	GTTGTTCTTGTCGGAAACTCTTTACCTGCCTTGAATGATGTTACTGCTAATGAGCTTCCTGAAATTGTAGCTGAAGCTGCAAAGGTTTTGAATTAAGATAATGTTAAAATGTGTTTCTTAAATTATTATGCCTAACAGT
M0214	all_264505	91	A	T(Pe)	GTTGTTCTTGTCGGAAACTCTTTACCTGCCTTGAATGATGTTACTGCTAATGAGCTTCCTGAAATTGTAGCTGAAGCTGCAAAGGTTTTGAATTAAGATAATGTTAAAATGTGTTTCTTAAATTATTATGCCTAACAGT
M0215	all_264505	94	T	A(Pe)	GTTGTTCTTGTCGGAAACTCTTTACCTGCCTTGAATGATGTTACTGCTAATGAGCTTCCTGAAATTGTAGCTGAAGCTGCAAAGGTTTTGAATTAAGATAATGTTAAAATGTGTTTCTTAAATTATTATGCCTAACAGT
M0216	all_252085	107	A	G	GGGCTGGACAAAATCTAACTGACCAAGTCTACCAGGATGTCCCTGGTTTGAGCCACTAGCAGTCCTGATGAACTGACCCGATTCATCAACAGACCATACGCCACCAACATTTCTCTCCTTGTCTGTGCCAAGTTGCTGTC
M0217	all_125000	13	T	A	CAAGGCTATATCTAAGTGGTTGCTCCCTGTTGTATGCAACACTGTGGGGATCCCAGTGAAGTCATCTTGCTACATTCCAGCACTCAAAGAATTTGATGAAAGCAAGAACAAGCATCAGCATAAGCTCTCAGGAGGTGGT
M0218	all_125855	3	A	G	CAACATGCGCACGACCTCTGTGCTTCCAAAGCGTGCAGCTTCAAGGAAACATTGATTGATGTTGTCTGCTCCTCTATCAGCCAACATATTCAGCAACCCTCGTATTGCAGCAGCTGAAGTTCCAGATGCCCAACCAGGG
M0219	all_125855	16	C	T	CAACATGCGCACGACCTCTGTGCTTCCAAAGCGTGCAGCTTCAAGGAAACATTGATTGATGTTGTCTGCTCCTCTATCAGCCAACATATTCAGCAACCCTCGTATTGCAGCAGCTGAAGTTCCAGATGCCCAACCAGGG
M0220	all_140888	58	A	G	GTCCAATATCCGAGCAACATTGACTCTTCACGAGCTGAACTATCAGGGTGAGTAACAAGGATGCATTTAACTGGTGTTCCAGAGATTGTAGTATATAGATGGCTGCTGATATCATGTTAGTCATTTACTATTACTATAT
M0221	all_132786	32	C	T	CATTTCAGGAGCTCCAGCACGCTTACGAGGTCCTCTCCGACCCTAAAGAGCGCCAATTCTACGATTCCCACAGATCCCAGATCCTCTTCTCGTCTTCCTCATCAGGATCCCCTTCCTCTTTCGACGACCTCGATCTCTT
M0222	all_255256	13	T	C	AGTCACCCAATGTATTTTGCTTCTGTTTTGATTCTTTAGAATTTTTGAAACCCTTTGGGCCAACATGTTTGATTTCATTATGTGGTGGCATGCTGGCAGGGGTTTTCTTGAAAGGCGCTGCATTGTTTTCCAGATTCAT
M0223	all_39110	118	C	T(Pe)	GATAAGGAGGGAATACCTCCTGATCAACAAAGATTGATTTTTGCTGGGAAACAATTGGAGGATGGCCGTACCCTTGCTGATTATAACATTCAAAAGGAGTCTACTCTTCATCTGGTTCTGAGGCTGAGGGGTGGAACGA
M0224	all_89275	125	T	A(Pe)	CGGAGAGGCAAGCTTTACATTCTTCTTCGGAATCTGCACTGCTCTTTTTCTTTCCAGTGCCCAGATGATCTGCACAAGAACTACCACTTCTGTTGAGCAACTGAGAATCTTCTTGAATATGGCTTGTGGACTTCTCACG
M0225	all_89568	124	T	G(Pe)	AGTATGCCTTAAGTTGTTATCCTTTACCTGTGAAATGACCATTTCTATTTCTTCTTCTCTCATATTTAGAAACTGCCTAGGATGTTCATCAGATGCTGCATGCTGTGATTCAGCAAATGCAAATTTGTAAGCATCAGCA
M0226	all_118575	56	A	G(Pe)	CTTGAGCAGCAGGGTCGGCTCCTTCGCCCCTTTGTGCGGAAGGAGAGCCCGTGCCATGCTTTTTGTGCCACAGAAGGATCCTCTTGCGAGCTGCATCGCAGACCTCTTCGTTTGACATGACATCCCATAAGCCATCACTT
M0227	all_125855	31	G	A(Pe)	CAACATGCGCACGACCTCTGTGCTTCCAAAGCGTGCAGCTTCAAGGAAACATTGATTGATGTTGTCTGCTCCTCTATCAGCCAACATATTCAGCAACCCTCGTATTGCAGCAGCTGAAGTTCCAGATGCCCAACCAGGG
M0228	all_127742	117	A	G(Pe)	TCAAGCTCAAATGCTTATGCATATAGCCTGACCCCATCCACCCCATGCGTAGACATATCAGAAGAAAAATTAGAAACATCTTCCAAAGTAAAATTGGTCTCTACAGGACAGGAGACAAGCTCTTCTGCTCAAACTTTAA
M0229	all_131117	51	G	T(Pe)	CTTTGCATCGACCCATACGCTGAACTTGGAGTTTGGGAAGAGCCTGTGAAGAAGGTGTTTAGGGATTACCCCATTCATCGCAGGGTTGTCGTAGGGCAAACTTTCGGTGTGAAGTTTTACTATTCGCCATACTCCGATC
M0230	all_132566	43	C	T(Pe)	GAATAATGCTCTCCAAAAATAACAAAATCTGCCACAGAGAAACTAATGCTCAAGGACAGATATAACTCTGACCTCAACAACTATTTTCCTCCGTAATGAACAGGAATACACATGCTAATCTGCATTCTTCTTACTCCGA
M0231	all_132566	105	A	T(Pe)	GAATAATGCTCTCCAAAAATAACAAAATCTGCCACAGAGAAACTAATGCTCAAGGACAGATATAACTCTGACCTCAACAACTATTTTCCTCCGTAATGAACAGGAATACACATGCTAATCTGCATTCTTCTTACTCCGA
M0232	all_140888	57	A	T(Pe)	GTCCAATATCCGAGCAACATTGACTCTTCACGAGCTGAACTATCAGGGTGAGTAACAAGGATGCATTTAACTGGTGTTCCAGAGATTGTAGTATATAGATGGCTGCTGATATCATGTTAGTCATTTACTATTACTATAT
M0233	all_140888	112	T	C(Pe)	GTCCAATATCCGAGCAACATTGACTCTTCACGAGCTGAACTATCAGGGTGAGTAACAAGGATGCATTTAACTGGTGTTCCAGAGATTGTAGTATATAGATGGCTGCTGATATCATGTTAGTCATTTACTATTACTATAT
M0234	all_142231	126	T	C(Pe)	TGATATCAGTTTGTCCGAGCCGACTTCTTTAAGCACGCTGAACAAGCCATCTTGTTCAAGGTCATGAATGACGAATTTCCTCCCACTGTCCAGATCCTTTATATAGAAAACAGGGTCATTTTGACTACCATCATCTTGA
M0235	all_145587	31	A	C(Pe)	ACCTATCCTTCTCTCCAAATTAGACATGCAAGAAGAACTAGCTTTCAAAATCATGGCCGTACGAAGAAGCCCAAACAAGAATTTAGTCGACACGATGCCCTTCTGATCGGGCAACATATTGCAAATCTCCTCAATAAAA
M0236	all_145587	60	T	A(Pe)	ACCTATCCTTCTCTCCAAATTAGACATGCAAGAAGAACTAGCTTTCAAAATCATGGCCGTACGAAGAAGCCCAAACAAGAATTTAGTCGACACGATGCCCTTCTGATCGGGCAACATATTGCAAATCTCCTCAATAAAA
M0237	all_238263	6	T	C(Pe)	ACATTTAATGAGATCCAGAAGTTACTAATGAAAACAAATGGTAAAGTTATTCGCGAGCTGATGACACCTGCACCGCTTGTTGTTCGTGAAACAACTAACCTCGAAGATGCTGCAAGGTTTTAGAGAAGCACAGTAGTAA
M0238	all_250509	93	A	G(Pe)	CAAGCTCGGCAGCTTCCTTATACTTTGTCTGAGAGAAGAGTTCTTGAAATCTTTGTACAACCTAAAATGCAAGAAGGAAAATGTATGAGAACATTTCTACAAAGTTGAGGATTTAACTCAAGAAACTGCAAGGAAGCAA
M0239	all_250509	104	G	T(Pe)	CAAGCTCGGCAGCTTCCTTATACTTTGTCTGAGAGAAGAGTTCTTGAAATCTTTGTACAACCTAAAATGCAAGAAGGAAAATGTATGAGAACATTTCTACAAAGTTGAGGATTTAACTCAAGAAACTGCAAGGAAGCAA
M0240	all_251852	116	C	T(Pe)	AAAAAGATTCCACAGCTCACCACTTTGAGGGCAGGCAAGGAAGCAGTAGTAATAATGCTTCTTCAGCTACTACGAATGGAAACTTAGTTTCAGCCTCAGGAAAAGTGCCTACTCCCTCTGGAAGAGTGGTAGATGTGCAT
M0241	all_251935	114	T	C(Pe)	CAGGACAATGCTGAGGCCGCAAACAGCGTGAGCGCGTGGGCAGGAACTTCATACATGTTCTCCCTTTTAGGGGCTTTTGTCAGTGATTCCTATTGGGGGAGATATAAAGCATCTGCTTTCTTCCAGTTCATCCTTGTCT
M0242	all_252085	41	C	G(Pe)	GGGCTGGACAAAATCTAACTGACCAAGTCTACCAGGATGTCCCTGGTTTGAGCCACTAGCAGTCCTGATGAACTGACCCGATTCATCAACAGACCATACGCCACCAACATTTCTCTCCTTGTCTGTGCCAAGTTGCTGTC
M0243	all_254895	98	A	G(Pe)	AACAGTTTATAAAAACGATAGTCGAAGTTCCTTTTGCTTATGAACGGATAGAAGTTTTGCTTTTTATGACTTGTTTGCCTGAGGAAGCCGCACATGCAAAGGAGTCTTTTGCAACTCTAGAGGCATGCATTTATCCTAA
M0244	all_255256	48	A	T(Pe)	AGTCACCCAATGTATTTTGCTTCTGTTTTGATTCTTTAGAATTTTTGAAACCCTTTGGGCCAACATGTTTGATTTCATTATGTGGTGGCATGCTGGCAGGGGTTTTCTTGAAAGGCGCTGCATTGTTTTCCAGATTCAT
M0245	all_255256	56	T	C(Pe)	AGTCACCCAATGTATTTTGCTTCTGTTTTGATTCTTTAGAATTTTTGAAACCCTTTGGGCCAACATGTTTGATTTCATTATGTGGTGGCATGCTGGCAGGGGTTTTCTTGAAAGGCGCTGCATTGTTTTCCAGATTCAT
M0246	all_257367	29	G	C(Pe)	TGATGAAGAAGCATGCGGTCCCGAGATCGTCGTGTTATCATGGAGTCACCAAGTGAGTCTAGGGTTGAAGATTGCTAATTTATATTGAGACGTGTAGAAGACAGATGGTAGTATTTGATTATCTGTGTGGTTGATTGTA
M0247	all_257367	86	T	C(Pe)	TGATGAAGAAGCATGCGGTCCCGAGATCGTCGTGTTATCATGGAGTCACCAAGTGAGTCTAGGGTTGAAGATTGCTAATTTATATTGAGACGTGTAGAAGACAGATGGTAGTATTTGATTATCTGTGTGGTTGATTGTA
M0248	all_284545	68	A	G(Pe)	CATCCAAAGCATCAGTTCTCTCACGGATCCTGTGGCTCATGCCAGCCATCTCTGCTATGCCTCCAGCATTGTCACTAATGGGACCATAAGCATCAATTGCTAGACCAGTAGCAATTGTACTCAACATCCCAAGAGCAGC
M0249	all_39110	129	G	A	GATAAGGAGGGAATACCTCCTGATCAACAAAGATTGATTTTTGCTGGGAAACAATTGGAGGATGGCCGTACCCTTGCTGATTATAACATTCAAAAGGAGTCTACTCTTCATCTGGTTCTGAGGCTGAGGGGTGGAACGA
M0250	all_147454	29	A	T	TGCCCATGAATAATGATGCTGCAAGCAGACTCATCAAGCTTCACATTCCTCTCCACCATTGACTCGAATGCTCTATCAGCTTCATTCATGAGCCCTTTCATGCAGAGGCTCTTTATGAGAGACACTACTCCTTTTATTTC
M0251	all_263043	97	T	A	CTACGATGGCCGTGTCATCATATGGAAGGAAGGGAGCAAGCCCGAGGAATGGACTCAGGCCCATGTCTTCTCCGAGCACAAATCTTCAGTCAATTCTATTGCGTGGGCCCCTCACGAGCTTGGCCTTTCCTTGGCATGC
M0252	all_244967	74	C	T	AAGAAATCATTGCGTCATCGAAGGACTTAACGAGCTTGGAGGACAGCTCTTTGTGCTGCTCTGGGTACAGGTGCTTGAAGCACAGATTTTCTAATTGTTCCTTCCAACTGAAAATTCCCAATCTGTTAGCTATAGGAGC
M0253	all_246266	6	A	G(Pe)	AACTAAGTGCTAGTGTGCATCTTCTTCCTCACAAAACTTTGTGTATTCTTTTGAACCCATCAAAGCCTCTAGCTCTGAGAGATTAGTTGGTTTGATCTTGATCATCCATCCATCATCGTATGGGCTTGAGTTGATCTGA
M0254	all_246266	86	G	C(Pe)	AACTAAGTGCTAGTGTGCATCTTCTTCCTCACAAAACTTTGTGTATTCTTTTGAACCCATCAAAGCCTCTAGCTCTGAGAGATTAGTTGGTTTGATCTTGATCATCCATCCATCATCGTATGGGCTTGAGTTGATCTGA
M0255	all_246266	94	G	A(Pe)	AACTAAGTGCTAGTGTGCATCTTCTTCCTCACAAAACTTTGTGTATTCTTTTGAACCCATCAAAGCCTCTAGCTCTGAGAGATTAGTTGGTTTGATCTTGATCATCCATCCATCATCGTATGGGCTTGAGTTGATCTGA
M0256	all_119830	42	G	A(In)	GCTTTGCCGATTGTGTTCGTCGGCAAGGCCGATCGCATTCAGCAGATCATTTCCGTTATCTCCGAGGCGGCAAGGCAGAGCTTGAAGAAGAAGGGGCTTCACTTCCCGCCATGGCGTAAGCTCGAGTACATGAAGTCCA
M0257	all_244967	134	A	T	AAGAAATCATTGCGTCATCGAAGGACTTAACGAGCTTGGAGGACAGCTCTTTGTGCTGCTCTGGGTACAGGTGCTTGAAGCACAGATTTTCTAATTGTTCCTTCCAACTGAAAATTCCCAATCTGTTAGCTATAGGAGC
M0258	all_246266	97	C	T	AACTAAGTGCTAGTGTGCATCTTCTTCCTCACAAAACTTTGTGTATTCTTTTGAACCCATCAAAGCCTCTAGCTCTGAGAGATTAGTTGGTTTGATCTTGATCATCCATCCATCATCGTATGGGCTTGAGTTGATCTGA
M0259	all_147454	49	C	T	TGCCCATGAATAATGATGCTGCAAGCAGACTCATCAAGCTTCACATTCCTCTCCACCATTGACTCGAATGCTCTATCAGCTTCATTCATGAGCCCTTTCATGCAGAGGCTCTTTATGAGAGACACTACTCCTTTTATTTC
M0260	all_255256	11	T	C	AGTCACCCAATGTATTTTGCTTCTGTTTTGATTCTTTAGAATTTTTGAAACCCTTTGGGCCAACATGTTTGATTTCATTATGTGGTGGCATGCTGGCAGGGGTTTTCTTGAAAGGCGCTGCATTGTTTTCCAGATTCAT
M0261	all_255256	95	G	A	AGTCACCCAATGTATTTTGCTTCTGTTTTGATTCTTTAGAATTTTTGAAACCCTTTGGGCCAACATGTTTGATTTCATTATGTGGTGGCATGCTGGCAGGGGTTTTCTTGAAAGGCGCTGCATTGTTTTCCAGATTCAT
M0262	all_239786	12	A	T	CTCCGAGCACCACGCGGCGACTCAGATGCTCTACGACGCTTCCCCATTCTTCAAGCTCGGTCTCATCGCCGCCAATTTCGCCATTCTTGAAGCGTCGAAGGATCGAGACTCGATCCACATCGTCGATTTCGACTTCAAC
M0263	all_239786	34	C	T	CTCCGAGCACCACGCGGCGACTCAGATGCTCTACGACGCTTCCCCATTCTTCAAGCTCGGTCTCATCGCCGCCAATTTCGCCATTCTTGAAGCGTCGAAGGATCGAGACTCGATCCACATCGTCGATTTCGACTTCAAC
M0264	all_89568	3	T	C	AGTATGCCTTAAGTTGTTATCCTTTACCTGTGAAATGACCATTTCTATTTCTTCTTCTCTCATATTTAGAAACTGCCTAGGATGTTCATCAGATGCTGCATGCTGTGATTCAGCAAATGCAAATTTGTAAGCATCAGCA
M0265	all_132566	37	G	A	GAATAATGCTCTCCAAAAATAACAAAATCTGCCACAGAGAAACTAATGCTCAAGGACAGATATAACTCTGACCTCAACAACTATTTTCCTCCGTAATGAACAGGAATACACATGCTAATCTGCATTCTTCTTACTCCGA
M0266	all_145587	130	C	T	ACCTATCCTTCTCTCCAAATTAGACATGCAAGAAGAACTAGCTTTCAAAATCATGGCCGTACGAAGAAGCCCAAACAAGAATTTAGTCGACACGATGCCCTTCTGATCGGGCAACATATTGCAAATCTCCTCAATAAAA
M0267	all_251935	75	T	C(In)	CAGGACAATGCTGAGGCCGCAAACAGCGTGAGCGCGTGGGCAGGAACTTCATACATGTTCTCCCTTTTAGGGGCTTTTGTCAGTGATTCCTATTGGGGGAGATATAAAGCATCTGCTTTCTTCCAGTTCATCCTTGTCT
M0268	all_255256	102	G	T(In)	AGTCACCCAATGTATTTTGCTTCTGTTTTGATTCTTTAGAATTTTTGAAACCCTTTGGGCCAACATGTTTGATTTCATTATGTGGTGGCATGCTGGCAGGGGTTTTCTTGAAAGGCGCTGCATTGTTTTCCAGATTCAT
M0269	all_122828	83	G	A	CTGGAGTAATGCAGACGAGACCAGTAATCATGCCTTGAACGGCGCCGATGACGGAGGGCTTTGAGAAGAAGGTGATGTCAAGGCAGAGCCATACAAGGAGGCTGGTGGCTGCGCAAACATGAGTGTTCAAAATTGCGAAG
M0270	all_264505	72	T	C	GTTGTTCTTGTCGGAAACTCTTTACCTGCCTTGAATGATGTTACTGCTAATGAGCTTCCTGAAATTGTAGCTGAAGCTGCAAAGGTTTTGAATTAAGATAATGTTAAAATGTGTTTCTTAAATTATTATGCCTAACAGT
M0271	all_128819	108	T	A	AGCAATAAAGCCACTGAATCTAGTCTTCTCATCAATGACAACAACAAGTACAAATCAATGCTTATCCGTACATATTCATCTGTGTGGATGATAGGGGGTTTCATTTTTAACATCTACATGGGCCATCTATACATTTGGG
M0272	all_131664	35	T	A	TTTCAAATACTCAGAGGTCATTACGTGATAAAGATAACCTGATAAAGTGGACATTTGTAAATGATTTTGCTGAGAAACTCTGCTGGGATTTGTTGTCCCAACAGGATCAGACAGTTGTATGGAGAAAGACCACCAGAAAG
M0273	all_95306	51	C	T	AGGCAGTTCAGTCGAGAACCAACACTGCCTGAGTGGGCTGAAGCTGTTGGCATGAGTTGCCAAATTTTGCAATCACGCCTTCACTGTGGAAACCGCAGCCGAGAGAAGATGATATATGCTAATTTTCGACTTGTGGTACA
M0274	all_132786	92	G	A	CATTTCAGGAGCTCCAGCACGCTTACGAGGTCCTCTCCGACCCTAAAGAGCGCCAATTCTACGATTCCCACAGATCCCAGATCCTCTTCTCGTCTTCCTCATCAGGATCCCCTTCCTCTTTCGACGACCTCGATCTCTT
M0275	all_141554	63	C	A	TGAGCTATATGAAGCATGTAGAATTTTCTAACCTGTTGTCATTATAGCAGACTTGATTGCAGCTGGTGACCATTTTGGATGAACAGATTTGATCAAGGCTGCGAGCCCAGTCACATGAGGGCAAGACATAGAGGTTCCA
M0276	all_131664	7	A	T	TTTCAAATACTCAGAGGTCATTACGTGATAAAGATAACCTGATAAAGTGGACATTTGTAAATGATTTTGCTGAGAAACTCTGCTGGGATTTGTTGTCCCAACAGGATCAGACAGTTGTATGGAGAAAGACCACCAGAAAG
M0277	all_128707	117	C	T	GAACTTCATCGAGCTCTCCAGAAGAGGATACTACGACAACGTCAAGTTCCATAGAATCATCAAGGTTCAAAGTTCAAACCCTTGCACAATCTCCGCTTTCGTATTTTCTCTCATTTCCCCAAATTGTTTTACTTAATAA
M0278	all_128707	88	A	G	GAACTTCATCGAGCTCTCCAGAAGAGGATACTACGACAACGTCAAGTTCCATAGAATCATCAAGGTTCAAAGTTCAAACCCTTGCACAATCTCCGCTTTCGTATTTTCTCTCATTTCCCCAAATTGTTTTACTTAATAA
M0279	all_265740	133	A	G	TACCACGCAATGCCGAGCTACGCGCCGAAAGCGTCGTTGAAGAGTTCGAACCACCCGCTGGCGACGATGGCGACGAGCGGAGCAGGTAAGTTTGCGATCTCTGTGACTTCTCATGGTGATGACGTGGCGCTTAATACTGG
M0280	all_244903	31	A	T	CACATATATTGGCACAGTTAAAATTGCTGCACCAATAAATATGAGAGAAATCATCTTAAGCTCCTGCTTGATGTGATGCTTGTCATGAGAATAAAATACGGTCAAAACATGTGTAACTCCCAGAGCAAAAAGAGGAGCC
M0281	all_122835	130	A	G	CTGCCAGTACCTCTGATTCCAATGGTCGTCCTGCTTTTTTAGTAACTATCCATTCATAAGAACATCCCAGTTGAAGCAGGCCAGTGAGCGTTGCATTAAACTTTGTGAGTGACATGGTGTTCTCGAACAAGAGGTAAGGG
M0282	all_137359	116	C	T	TAGGAAACTAGCAGCTTTTTCGCCTGCTTTACTGCGGACTCGATCTGCGATCGGACACTAGGGTCTTTCATCGAAGAAATCTTGCGAAGCTCATCGATGGATCGGTGGTAGCAGCCAATGAGGTAGGCGAATGGGGTAT
M0283	all_146835	121	T	G	CATGTCTTTTGCTAAATCGATCGATATCAGCCCCGCACTGCAACCCATCCCGCCGAGGTTGAAGCTTTTGATGTCCTCGCGCATCTTGTAGCGGTTCACTATCATGGCGGAGAGGGACGGTGTCGGGTTGAAGAGGCTA
M0284	all_245498	13	G	C	CTCTCGCTGCTGGTGGTGGTTGTAGGCTGATGGTGGTGGGGTTTGAGGGTGGTGGTCTTGGTGAGTTTGATGGATGAATACAGGAGTTGAGCTGGTGATCCTGAGGTTCGGCCAGATCGGCGCGCTGAAATTAGTGTCT
M0285	all_279771	30	T	A	GCCAGGGCTTTGGCAAGGGAAGAATATGTTTAGGGGAACTGGAAGCTGTGAGGGTTGAGAGATTAGACTGTATTTGGAGCTGCTACGAGCTGAATGACAAGAACAAAGGGGCCGCATTCTATAGGCCCGTAGTAGGAAA
M0286	all_130059	58	G	A	CAGCAGCGGCTGCGATGTTACTCTTTGGCGAAGACCCAGCAAACCAAAATAACAACAGTAGTCACAACAATCACCATCAAGATCGAGACGACAACATGTTCGATCACTACGGTCAAGGCCTGGGGATGGACTTCTTCCA
M0287	all_130059	59	T	C	CAGCAGCGGCTGCGATGTTACTCTTTGGCGAAGACCCAGCAAACCAAAATAACAACAGTAGTCACAACAATCACCATCAAGATCGAGACGACAACATGTTCGATCACTACGGTCAAGGCCTGGGGATGGACTTCTTCCA
M0288	all_128707	95	G	T	GAACTTCATCGAGCTCTCCAGAAGAGGATACTACGACAACGTCAAGTTCCATAGAATCATCAAGGTTCAAAGTTCAAACCCTTGCACAATCTCCGCTTTCGTATTTTCTCTCATTTCCCCAAATTGTTTTACTTAATAA
M0289	all_112991	113	T	G	TGGAATCTTTGCCTCTGGCCAGTATTGCCACTCAGGAAAGTTTCGCTCAGCTTAATATCAGGCAACCTTCTATTCCTCCAGTTCTTGCTGAGGTGCAGCCACAGTTGCATCCTATTCCTCCGTCAAAAGTTGCTGATCC
M0290	all_119057	119	C	G	ATTCAGCCATCCAAGAGGACGATGAGGGCGATGGCGGCGATGCTGATGACGAGGGTGATGTTTCTCTTCAAAGGAAAGAGCATCGTCGTCGCAACAGCAAGAACAACAACGAAGAAGACGTTCGTCCTCCTGCTCCCAAG
M0291	all_239200	53	A	G	GAGACGGAGCCTCAATAATCATAAAATCTGTGCTCGAGAGAGCAACCGATCTACTCACGGACCCACATTCAGCCAGCAGTTACAGTATTAACAACCGAGCCCTCTGGCAAGCTTCTTTCGATGCGTTCTTTGGACTTCT
M0292	all_255256	30	G	A	AGTCACCCAATGTATTTTGCTTCTGTTTTGATTCTTTAGAATTTTTGAAACCCTTTGGGCCAACATGTTTGATTTCATTATGTGGTGGCATGCTGGCAGGGGTTTTCTTGAAAGGCGCTGCATTGTTTTCCAGATTCAT
M0293	all_145587	109	G	A	ACCTATCCTTCTCTCCAAATTAGACATGCAAGAAGAACTAGCTTTCAAAATCATGGCCGTACGAAGAAGCCCAAACAAGAATTTAGTCGACACGATGCCCTTCTGATCGGGCAACATATTGCAAATCTCCTCAATAAAA
M0294	all_145810	86	T	C	CGACAGAAGCCAATTCATGACTCAAAATCGGAGTCGTCTCCTCAAAATCAATAAACTCGGGGCCAAGCAAAGAGCTGCTAGAACTTTCCCTGTTGCCGCTACAACAACCATGCCCACAACGAGATGGGACCATCTTCTC
M0295	all_286584	1	T	C	TGGCGGCGCGAGGTAGCTCGCTCTCACGTGCAGCCAGTTGGCGTAGAGGAGCTCCACCGCGTGAGCGGAGGAGGCGTAGGATGGCGGGCTGAAGTGCCAGCCCTTGAAGTAAGCTGCAATCTCGACGAAGAGGAGGAGG
M0296	all_108435	51	G	A	TTTCTGCTGCTCAAACTCTACATGCTCAGATAGTTGATACATGGACTATAGTGGAAGCACCTGAGCCTCGTCAGATACTATGGGGAAATTTATCAAAGAAGTTCTATGAGAGGCAGATAAGACAATATGTCGTATACACT
M0297	all_108435	132	G	A	TTTCTGCTGCTCAAACTCTACATGCTCAGATAGTTGATACATGGACTATAGTGGAAGCACCTGAGCCTCGTCAGATACTATGGGGAAATTTATCAAAGAAGTTCTATGAGAGGCAGATAAGACAATATGTCGTATACACT
M0298	all_122476	40	T	C	CAAAAAGTCATGATACCCAGCTAAAGTATAAGTCATCTGTCGAATAGGAACCATATAGAAGTTGTTCATCATATCATTAGTCCCTACACTAATGATATTCAGTGCATTACCAAGCAAACTGTCTGCCCTTTCTTTTCCT
M0299	all_116309	136	C	G	AGTGCGGCCTTTTCTACCAGGGCAATTAACTGGTATGAACGCAATTGGTCATCTGGATAATGGCACTATTACGATCATAACCCCTTCAAAGTATGGAAAAGAAGGTGGTAAATCTTTCAACTTCAATAGAGTGTTCGGC
M0300	all_148918	136	G	A	GAAATTGATGGTGAGAAGAGAGAGATCGGGGTTGCATCGAGCGTAGTTGCCGACGTAGAGGTAGCACATTTTCTTCAAGACGATGTCGGAGGTGGCGGAGCACATCACCATCTCGCTGAAGGCGGCGGAGACGTCGATG
M0301	all_279771	136	G	A	GCCAGGGCTTTGGCAAGGGAAGAATATGTTTAGGGGAACTGGAAGCTGTGAGGGTTGAGAGATTAGACTGTATTTGGAGCTGCTACGAGCTGAATGACAAGAACAAAGGGGCCGCATTCTATAGGCCCGTAGTAGGAAA
M0302	all_36318	136	T	A	ATTAAACCTGTGCCACTGCATCAAAACATGGGAAGTGTGTTGCCTGTTGCTTAAATCACAGTTTCACTCTTAGTGTCTGTCTGTGTATTTATTGAAAAGGAAAAATGAAAAGAAATGGTGTATATATGATGCTTGTAAA
M0303	all_89275	135	T	A	CGGAGAGGCAAGCTTTACATTCTTCTTCGGAATCTGCACTGCTCTTTTTCTTTCCAGTGCCCAGATGATCTGCACAAGAACTACCACTTCTGTTGAGCAACTGAGAATCTTCTTGAATATGGCTTGTGGACTTCTCACG
M0304	all_146835	136	G	C	CATGTCTTTTGCTAAATCGATCGATATCAGCCCCGCACTGCAACCCATCCCGCCGAGGTTGAAGCTTTTGATGTCCTCGCGCATCTTGTAGCGGTTCACTATCATGGCGGAGAGGGACGGTGTCGGGTTGAAGAGGCTA
M0305	all_251935	136	G	C	CAGGACAATGCTGAGGCCGCAAACAGCGTGAGCGCGTGGGCAGGAACTTCATACATGTTCTCCCTTTTAGGGGCTTTTGTCAGTGATTCCTATTGGGGGAGATATAAAGCATCTGCTTTCTTCCAGTTCATCCTTGTCT
M0306	all_116309	22	G	A	AGTGCGGCCTTTTCTACCAGGGCAATTAACTGGTATGAACGCAATTGGTCATCTGGATAATGGCACTATTACGATCATAACCCCTTCAAAGTATGGAAAAGAAGGTGGTAAATCTTTCAACTTCAATAGAGTGTTCGGC
M0307	all_52799	136	C	T	CTCTGGCATTGGCACCTGGTTTTCCTTTGCCTCTTCCTCTGCATTCAAATTATCGAGATTTGAAAGAACTCGAACTTGGGGACCTCTCATATCAAGCACTTTCTGAACCTTAACATCGTCTAACCCCTGCTCCTGCTTT
M0308	all_137359	8	C	G	TAGGAAACTAGCAGCTTTTTCGCCTGCTTTACTGCGGACTCGATCTGCGATCGGACACTAGGGTCTTTCATCGAAGAAATCTTGCGAAGCTCATCGATGGATCGGTGGTAGCAGCCAATGAGGTAGGCGAATGGGGTAT
M0309	all_128819	63	T	C(Ol/St)	AGCAATAAAGCCACTGAATCTAGTCTTCTCATCAATGACAACAACAAGTACAAATCAATGCTTATCCGTACATATTCATCTGTGTGGATGATAGGGGGTTTCATTTTTAACATCTACATGGGCCATCTATACATTTGGG
M0310	all_90959	23	A	G	TGAAAAAGAGTTGTTAAGGATAATAGGCCCAGAGTCTCCACTTCCTCTTAATCATTCTAAGCTTCCTCCAGTGAAAAGCGATAAACAGCTTAAGAAGGAGTGGAATAAAGCTGGGCCGCGACCACGCCCTCTTCCACCAC
M0311	all_112991	32	T	G	TGGAATCTTTGCCTCTGGCCAGTATTGCCACTCAGGAAAGTTTCGCTCAGCTTAATATCAGGCAACCTTCTATTCCTCCAGTTCTTGCTGAGGTGCAGCCACAGTTGCATCCTATTCCTCCGTCAAAAGTTGCTGATCC
M0312	all_131958	67	C	T	CCTGATGCCGTGGGAAGCGTTTGATCCCTTCTCTCAGAGATGGATGAGGCTCCCTCCGATGCCTTGCGATGAGTGCTTCTCGTACGCAGACAAGGAGTCCCTTGCGGTTGGTACTCAGCTCCTCGTCTTCGGCAGAGAA
M0313	all_250983	92	A	G	GCGGGGCATAAGTACTGTCTCTTGGGTCAGCTCTCGAAGGAGGTTGGATGGAGCCACTACGATACTATCAAGGTCTGTTTTGCTTTCTAAAACCTGATCTATTTAGCTTACTACTAAAATTTCATTACAATTTGCTAGGC
M0314	all_255256	111	A	G	AGTCACCCAATGTATTTTGCTTCTGTTTTGATTCTTTAGAATTTTTGAAACCCTTTGGGCCAACATGTTTGATTTCATTATGTGGTGGCATGCTGGCAGGGGTTTTCTTGAAAGGCGCTGCATTGTTTTCCAGATTCAT
M0315	all_131664	95	G	A	TTTCAAATACTCAGAGGTCATTACGTGATAAAGATAACCTGATAAAGTGGACATTTGTAAATGATTTTGCTGAGAAACTCTGCTGGGATTTGTTGTCCCAACAGGATCAGACAGTTGTATGGAGAAAGACCACCAGAAAG
M0316	all_147304	61	T	A	TATCTGGACCGTTGAAAGCCCCTTGTGCACCACATGCATCCTCCCCTTGATCACCGTGCCTGTGCACGACGAAGTGTGCGTCTGGCAGAGGTCGGGGAGCGGGGCCCAAGTGTCAGCCTCGGGGTCATAGATCTCAGCC
M0317	all_116309	94	T	C	AGTGCGGCCTTTTCTACCAGGGCAATTAACTGGTATGAACGCAATTGGTCATCTGGATAATGGCACTATTACGATCATAACCCCTTCAAAGTATGGAAAAGAAGGTGGTAAATCTTTCAACTTCAATAGAGTGTTCGGC
M0318	all_146512	57	G	A	CTGGTTTTGGTCTATTTCTCTCAAGAGGGGAGGGACTCGTACTGTGCGCTTGAAGTGTTCGATTGGTTGAAGAAGGAGAATCGAGTGGATGGAGAGATGATGGAGCTGATGGTTTCTATTGCTTGCAGTTGGATTGAAAG
M0319	all_34921	85	A	G	TAGGATTATTAAAATCCAAAAAACCCTCCACAACATGAACAGCAGTGCTCACGAGCTGAAGGTGTTGGGGATTAGTATCCTTTAAAAGGGGCAAGATAGTAGGTATGTATCCTGCTTCTTGCAGAGCTAATGAACCTGG
M0320	all_142231	16	C	T	TGATATCAGTTTGTCCGAGCCGACTTCTTTAAGCACGCTGAACAAGCCATCTTGTTCAAGGTCATGAATGACGAATTTCCTCCCACTGTCCAGATCCTTTATATAGAAAACAGGGTCATTTTGACTACCATCATCTTGA
M0321	all_146806	45	T	A	ACACTGGGTCTGGTAAAACTGCTTCATTTCTTGTTCCTGTAGTTTCCCACTGTGTAGATTACCGACTACAGAACCATACAGTGGAGAAAAGGCCTTTAGCCATGGTTATTGCACCCACCAGAGAGTTATGTGTTCAAGT
M0322	all_132527	67	C	A	GGAGACTTGCGAGCATCTGTGACTTTTTGGGTTCAGGGCAGGCAATGATGGGGGGAACAAAACAGTCAAATAGGAATGGTTGACCAACAAGAACTCTGAGATAGTGGAAGTTCCTGGATTGCCTAACTATTTTTTTGGC
M0323	all_264505	130	G	A	GTTGTTCTTGTCGGAAACTCTTTACCTGCCTTGAATGATGTTACTGCTAATGAGCTTCCTGAAATTGTAGCTGAAGCTGCAAAGGTTTTGAATTAAGATAATGTTAAAATGTGTTTCTTAAATTATTATGCCTAACAGT
M0324	all_244227	44	C	T	AAGAGGCCGCCCGAGCCTACGATGAGGCCGCGGTGCTCATGAGCGGACGCAATGCCAAGACCAACTTCCCCGTCCAAAAATCTAGCGACGAGCAGCAGCCTGGCAGCAAGAATGCTCAGTCATCAAATAGCAGCAGCAA
M0325	all_245498	58	T	C	CTCTCGCTGCTGGTGGTGGTTGTAGGCTGATGGTGGTGGGGTTTGAGGGTGGTGGTCTTGGTGAGTTTGATGGATGAATACAGGAGTTGAGCTGGTGATCCTGAGGTTCGGCCAGATCGGCGCGCTGAAATTAGTGTCT
M0326	all_101470	17	C	T(Sp)	CTTTACCACAAGCATCCCCCTTCCAATAATCCTCATTCACCCAACTCATCCCCTTCTCCACCACTTCAATTTCCCTCTTGATCTCCCCCTGATCAGCAACCTTCTTATTCTTCGCATCCTCCACAATCTCTGTCACAACC
M0327	all_119536	75	C	T(Sp)	CTGGAGAGGATCAACGTGTACTACAATGAAGCCAGCTGTGGGAGGTTCGTACCTCGAGCTGTGCTCATGGATCTCGAGCCTGGAACCATGGACAGCATCAGATCTGGGCCCTACGGTCAGATCTTCAGGCCCGATAACTT
M0328	all_250983	132	T	A(Sp)	GCGGGGCATAAGTACTGTCTCTTGGGTCAGCTCTCGAAGGAGGTTGGATGGAGCCACTACGATACTATCAAGGTCTGTTTTGCTTTCTAAAACCTGATCTATTTAGCTTACTACTAAAATTTCATTACAATTTGCTAGGC
M0329	all_255256	110	G	A(Sp)	AGTCACCCAATGTATTTTGCTTCTGTTTTGATTCTTTAGAATTTTTGAAACCCTTTGGGCCAACATGTTTGATTTCATTATGTGGTGGCATGCTGGCAGGGGTTTTCTTGAAAGGCGCTGCATTGTTTTCCAGATTCAT
M0330	all_134374	48	T	C(Sp)	AAATAGAAAAGTGTCTCTCAGGTGACGGAGAAGCATTTTGAGTTCTCTGAGGAGAATGCAGACTAGAGTTTTCCCATACCATCCCACCATTTCCTGGAGCTTCTATCATCGAGGAGTAATCATCTTGCTTCATTTCAGT
M0331	all_256855	52	A	G	GATGCTGGTGCTCCAGGGACATCCACACCACTTCCCCTTTCTTCTGTTCCTACTACTGACCTTAATGGCTCAAGAGCAGTTGAGACTGAGGCCAAGGGGCAGCAAAGCATCAACAACAACAAAGTGAAAGATGCTGAAA
M0332	all_108435	32	A	G(Sp)	TTTCTGCTGCTCAAACTCTACATGCTCAGATAGTTGATACATGGACTATAGTGGAAGCACCTGAGCCTCGTCAGATACTATGGGGAAATTTATCAAAGAAGTTCTATGAGAGGCAGATAAGACAATATGTCGTATACACT
M0333	all_145810	84	C	T	CGACAGAAGCCAATTCATGACTCAAAATCGGAGTCGTCTCCTCAAAATCAATAAACTCGGGGCCAAGCAAAGAGCTGCTAGAACTTTCCCTGTTGCCGCTACAACAACCATGCCCACAACGAGATGGGACCATCTTCTC
M0334	all_260043	62	G	A	CCTATTGCAGTCTAATTGATGCTCTTGGGAAAGCCAAGCGATATGAAGCTGCTAGTGAGTTGTTTCAGGAATTGAAAGAAAACTGTGGGTCTTCTACTTCTCGGGTATATGCTGTGATGATCAAGCATTTTGGTAAATG
M0335	all_251852	126	G	C	AAAAAGATTCCACAGCTCACCACTTTGAGGGCAGGCAAGGAAGCAGTAGTAATAATGCTTCTTCAGCTACTACGAATGGAAACTTAGTTTCAGCCTCAGGAAAAGTGCCTACTCCCTCTGGAAGAGTGGTAGATGTGCAT
M0336	all_146485	20	C	A	CCTCGATGCTTTTATCGGGCTCGATGTCGAGCGCTGAGGGCCTAATGAACTCCAACATCTTAGCCCGCACCATTCTCCCTTGCTCGTCGAGCATGGCTACAATCTCAGCATCTGCACCTTTCCCTACCGTTACACTAGA
M0337	all_251852	74	G	A	AAAAAGATTCCACAGCTCACCACTTTGAGGGCAGGCAAGGAAGCAGTAGTAATAATGCTTCTTCAGCTACTACGAATGGAAACTTAGTTTCAGCCTCAGGAAAAGTGCCTACTCCCTCTGGAAGAGTGGTAGATGTGCAT
M0338	all_89568	81	G	A	AGTATGCCTTAAGTTGTTATCCTTTACCTGTGAAATGACCATTTCTATTTCTTCTTCTCTCATATTTAGAAACTGCCTAGGATGTTCATCAGATGCTGCATGCTGTGATTCAGCAAATGCAAATTTGTAAGCATCAGCA
M0339	all_109931	50	C	A	ATCGGTATGCCCCCAGTTAGGTCATATAGGAACATATTCAAGGAATTTGCAACATAACATTAAAAAGGGTAAACCTGCGTAGAAAAGCTAGCCCATAATGCCTGTACTCTCCCTTGCTGATCAGTTAGAACACCAGAAA
M0340	all_116309	25	A	G	AGTGCGGCCTTTTCTACCAGGGCAATTAACTGGTATGAACGCAATTGGTCATCTGGATAATGGCACTATTACGATCATAACCCCTTCAAAGTATGGAAAAGAAGGTGGTAAATCTTTCAACTTCAATAGAGTGTTCGGC
M0341	all_140817	47	C	T	TCTCTCTTTAAAGAAGGATGCACTGAGGGCTCCCAACTAGATCCAACGAGGCTTCTTGATTCCATACGAGCTCAGTCGGGAGGATTTGAGGCCAATCGGCAGCATGACAGTCACGACTTGCTCAAATACTTGCTCAACA
M0342	all_137916	32	G	A	GAGCGAGCACTTCCATGAGTATCAGGTGGGCGTTCCTGGAGATTAGCGGTGACGACATGCCATATGCAAGGAGGAAGAGGTACCAGGTGGCGATGCTCCCCCAAACGAAGAGGTGCTGGATCCATGTGAAGTGGCTCAT
M0343	all_251999	136	C	T	AAACAAACTTCATGAATTCATGGCAGTCGCAACAAATCCTCAAATTTTTCACTACACGAATTGGCACTCGACGAACTGTACTGATCAGCCCAAATGCTACAGCCATTTTCTCACTATGCCTACTCAGAAGAAACTCTTT
M0344	all_147454	56	C	T	TGCCCATGAATAATGATGCTGCAAGCAGACTCATCAAGCTTCACATTCCTCTCCACCATTGACTCGAATGCTCTATCAGCTTCATTCATGAGCCCTTTCATGCAGAGGCTCTTTATGAGAGACACTACTCCTTTTATTTC
M0345	all_131958	106	G	A	CCTGATGCCGTGGGAAGCGTTTGATCCCTTCTCTCAGAGATGGATGAGGCTCCCTCCGATGCCTTGCGATGAGTGCTTCTCGTACGCAGACAAGGAGTCCCTTGCGGTTGGTACTCAGCTCCTCGTCTTCGGCAGAGAA
M0346	all_36318	97	A	G	ATTAAACCTGTGCCACTGCATCAAAACATGGGAAGTGTGTTGCCTGTTGCTTAAATCACAGTTTCACTCTTAGTGTCTGTCTGTGTATTTATTGAAAAGGAAAAATGAAAAGAAATGGTGTATATATGATGCTTGTAAA
M0347	all_137916	95	G	A	GAGCGAGCACTTCCATGAGTATCAGGTGGGCGTTCCTGGAGATTAGCGGTGACGACATGCCATATGCAAGGAGGAAGAGGTACCAGGTGGCGATGCTCCCCCAAACGAAGAGGTGCTGGATCCATGTGAAGTGGCTCAT
M0348	all_248352	136	C	T	GCAAAAGGGACCTGCTGCTTCAACGCATGAAGAAAAGGTGTCAGAAAGTTCTTTTGACCTTGAAGGAAGGGAGTGATCTACCAAAATCATTTGCTAAAGCTTTGTCAGTTGTTCTGTTGTCTCTTAAGCATAAAACTAA
M0349	all_132566	86	T	C	GAATAATGCTCTCCAAAAATAACAAAATCTGCCACAGAGAAACTAATGCTCAAGGACAGATATAACTCTGACCTCAACAACTATTTTCCTCCGTAATGAACAGGAATACACATGCTAATCTGCATTCTTCTTACTCCGA
M0350	all_34921	53	G	A	TAGGATTATTAAAATCCAAAAAACCCTCCACAACATGAACAGCAGTGCTCACGAGCTGAAGGTGTTGGGGATTAGTATCCTTTAAAAGGGGCAAGATAGTAGGTATGTATCCTGCTTCTTGCAGAGCTAATGAACCTGG
M0351	all_119830	111	A	T	GCTTTGCCGATTGTGTTCGTCGGCAAGGCCGATCGCATTCAGCAGATCATTTCCGTTATCTCCGAGGCGGCAAGGCAGAGCTTGAAGAAGAAGGGGCTTCACTTCCCGCCATGGCGTAAGCTCGAGTACATGAAGTCCA
M0352	all_147304	91	G	A	TATCTGGACCGTTGAAAGCCCCTTGTGCACCACATGCATCCTCCCCTTGATCACCGTGCCTGTGCACGACGAAGTGTGCGTCTGGCAGAGGTCGGGGAGCGGGGCCCAAGTGTCAGCCTCGGGGTCATAGATCTCAGCC
M0353	all_112568	127	A	T	AGCATTCGATCAGCACAAGATCATGGCCTCAACCGAGCGAAAAAACACCCAATCTCAATCATCTCGAAGAAGAACCAAATCCCTGAACCCTTTATCCCACCCATTCTGCAAGCACTCCCCGTTCGCAGCCATCGATATC
M0354	all_118575	113	T	C	CTTGAGCAGCAGGGTCGGCTCCTTCGCCCCTTTGTGCGGAAGGAGAGCCCGTGCCATGCTTTTTGTGCCACAGAAGGATCCTCTTGCGAGCTGCATCGCAGACCTCTTCGTTTGACATGACATCCCATAAGCCATCACTT
M0355	all_245498	120	G	A	CTCTCGCTGCTGGTGGTGGTTGTAGGCTGATGGTGGTGGGGTTTGAGGGTGGTGGTCTTGGTGAGTTTGATGGATGAATACAGGAGTTGAGCTGGTGATCCTGAGGTTCGGCCAGATCGGCGCGCTGAAATTAGTGTCT
M0356	all_112991	30	A	T	TGGAATCTTTGCCTCTGGCCAGTATTGCCACTCAGGAAAGTTTCGCTCAGCTTAATATCAGGCAACCTTCTATTCCTCCAGTTCTTGCTGAGGTGCAGCCACAGTTGCATCCTATTCCTCCGTCAAAAGTTGCTGATCC
M0357	all_112991	122	G	T	TGGAATCTTTGCCTCTGGCCAGTATTGCCACTCAGGAAAGTTTCGCTCAGCTTAATATCAGGCAACCTTCTATTCCTCCAGTTCTTGCTGAGGTGCAGCCACAGTTGCATCCTATTCCTCCGTCAAAAGTTGCTGATCC
M0358	all_128140	101	G	A	TTATGCAAAGTGCTCCTTTGAATCCTACCACTATTTTTACAGTTTTGTCAGCCTTGCGAATTATGGCTGAGCCAGTGAGAATGTTGCCTGAGGTCCTGTCGGTAATGATTCAGGTGAAAGTTTCTTTGGATCGTATTGG
M0359	all_52799	118	G	A	CTCTGGCATTGGCACCTGGTTTTCCTTTGCCTCTTCCTCTGCATTCAAATTATCGAGATTTGAAAGAACTCGAACTTGGGGACCTCTCATATCAAGCACTTTCTGAACCTTAACATCGTCTAACCCCTGCTCCTGCTTT
M0360	all_119629	30	A	G(Lu)	CTTAGTCACAAATCAAAACCCATACACATAAACATGATGAACAACTGTGAAATAATCAAAGCACCACACCATAGAGTATGCAGCAAATGCAAAGTCGGAAACGCCATAATAAAGTCCATCGAATACAAAAGCAATGGCA
M0361	all_131117	121	T	A(Lu)	CTTTGCATCGACCCATACGCTGAACTTGGAGTTTGGGAAGAGCCTGTGAAGAAGGTGTTTAGGGATTACCCCATTCATCGCAGGGTTGTCGTAGGGCAAACTTTCGGTGTGAAGTTTTACTATTCGCCATACTCCGATC
M0362	all_252085	42	C	G(Lu)	GGGCTGGACAAAATCTAACTGACCAAGTCTACCAGGATGTCCCTGGTTTGAGCCACTAGCAGTCCTGATGAACTGACCCGATTCATCAACAGACCATACGCCACCAACATTTCTCTCCTTGTCTGTGCCAAGTTGCTGTC
M0363	all_252085	103	A	T(Lu)	GGGCTGGACAAAATCTAACTGACCAAGTCTACCAGGATGTCCCTGGTTTGAGCCACTAGCAGTCCTGATGAACTGACCCGATTCATCAACAGACCATACGCCACCAACATTTCTCTCCTTGTCTGTGCCAAGTTGCTGTC
M0364	all_135757	89	G	A	TTGTTCGGGTCCCTAACAGGGTCTCGGAAGAGTTCATTGTGAAAAACATTGAGCCCATCTTCCGATCAAAGAGTTATTTGAGGCTTGCGATTTCCTTCCCTACAATAAACTTGAGACAGAGAGATAAACAGAGCAATGA
M0365	all_112219	82	A	G	TACATCTATAGTTGATTATCACAGAAGTTGTCCTAACTGTGTATATGATCTATGCCTTAATTGCTGCCGAGAACTTCGTGAAGGACTCATACCTGGGGGTAATTGGATGCCACTCCCACAGTATGTGAATAGAGGTATA
M0366	all_118575	11	A	G	CTTGAGCAGCAGGGTCGGCTCCTTCGCCCCTTTGTGCGGAAGGAGAGCCCGTGCCATGCTTTTTGTGCCACAGAAGGATCCTCTTGCGAGCTGCATCGCAGACCTCTTCGTTTGACATGACATCCCATAAGCCATCACTT
M0367	all_125071	90	G	A	CCAGGTCTCCACCCTTCAAGACTTCAAGTGGCCATTGGATGTCAACGGTCTCAATAAAAGGTTCAAAACTAGCCAACCTTCCTCTTCTAGGCAAGCCATCTCTAGCCACTTGGAGCAGTGGGTGAACAAGGGCTATGGC
M0368	all_125071	118	G	A	CCAGGTCTCCACCCTTCAAGACTTCAAGTGGCCATTGGATGTCAACGGTCTCAATAAAAGGTTCAAAACTAGCCAACCTTCCTCTTCTAGGCAAGCCATCTCTAGCCACTTGGAGCAGTGGGTGAACAAGGGCTATGGC
M0369	all_256855	27	A	G	GATGCTGGTGCTCCAGGGACATCCACACCACTTCCCCTTTCTTCTGTTCCTACTACTGACCTTAATGGCTCAAGAGCAGTTGAGACTGAGGCCAAGGGGCAGCAAAGCATCAACAACAACAAAGTGAAAGATGCTGAAA
M0370	all_261601	71	C	T	CCGAAGGGCAGCCAGAGTAGCAGTTTATGGTCTGCCTCTTATGCTCAGAATCTGAGGGCAATGTACTATGCGCATTCCAGTCGCAATTGTGACAAAGTGAAATATTTTCTTCAATACATCGTACTATAGCAGGTTGTGA
M0371	all_122476	7	G	A(Pe)	CAAAAAGTCATGATACCCAGCTAAAGTATAAGTCATCTGTCGAATAGGAACCATATAGAAGTTGTTCATCATATCATTAGTCCCTACACTAATGATATTCAGTGCATTACCAAGCAAACTGTCTGCCCTTTCTTTTCCT
M0372	all_122476	10	A	G(Pe)	CAAAAAGTCATGATACCCAGCTAAAGTATAAGTCATCTGTCGAATAGGAACCATATAGAAGTTGTTCATCATATCATTAGTCCCTACACTAATGATATTCAGTGCATTACCAAGCAAACTGTCTGCCCTTTCTTTTCCT
M0373	all_130059	89	C	T(Pe)	CAGCAGCGGCTGCGATGTTACTCTTTGGCGAAGACCCAGCAAACCAAAATAACAACAGTAGTCACAACAATCACCATCAAGATCGAGACGACAACATGTTCGATCACTACGGTCAAGGCCTGGGGATGGACTTCTTCCA
M0374	all_245498	4	T	G(Pe)	CTCTCGCTGCTGGTGGTGGTTGTAGGCTGATGGTGGTGGGGTTTGAGGGTGGTGGTCTTGGTGAGTTTGATGGATGAATACAGGAGTTGAGCTGGTGATCCTGAGGTTCGGCCAGATCGGCGCGCTGAAATTAGTGTCT
M0375	all_245498	81	C	G(Pe)	CTCTCGCTGCTGGTGGTGGTTGTAGGCTGATGGTGGTGGGGTTTGAGGGTGGTGGTCTTGGTGAGTTTGATGGATGAATACAGGAGTTGAGCTGGTGATCCTGAGGTTCGGCCAGATCGGCGCGCTGAAATTAGTGTCT
M0376	all_250509	8	G	A	CAAGCTCGGCAGCTTCCTTATACTTTGTCTGAGAGAAGAGTTCTTGAAATCTTTGTACAACCTAAAATGCAAGAAGGAAAATGTATGAGAACATTTCTACAAAGTTGAGGATTTAACTCAAGAAACTGCAAGGAAGCAA
M0377	all_137359	54	G	A(Pe)	TAGGAAACTAGCAGCTTTTTCGCCTGCTTTACTGCGGACTCGATCTGCGATCGGACACTAGGGTCTTTCATCGAAGAAATCTTGCGAAGCTCATCGATGGATCGGTGGTAGCAGCCAATGAGGTAGGCGAATGGGGTAT
M0378	all_137359	72	C	G(Pe)	TAGGAAACTAGCAGCTTTTTCGCCTGCTTTACTGCGGACTCGATCTGCGATCGGACACTAGGGTCTTTCATCGAAGAAATCTTGCGAAGCTCATCGATGGATCGGTGGTAGCAGCCAATGAGGTAGGCGAATGGGGTAT
M0379	all_248352	78	C	A(Pe)	GCAAAAGGGACCTGCTGCTTCAACGCATGAAGAAAAGGTGTCAGAAAGTTCTTTTGACCTTGAAGGAAGGGAGTGATCTACCAAAATCATTTGCTAAAGCTTTGTCAGTTGTTCTGTTGTCTCTTAAGCATAAAACTAA
M0380	all_279771	57	G	C(Pe)	GCCAGGGCTTTGGCAAGGGAAGAATATGTTTAGGGGAACTGGAAGCTGTGAGGGTTGAGAGATTAGACTGTATTTGGAGCTGCTACGAGCTGAATGACAAGAACAAAGGGGCCGCATTCTATAGGCCCGTAGTAGGAAA
M0381	all_256855	28	C	G	GATGCTGGTGCTCCAGGGACATCCACACCACTTCCCCTTTCTTCTGTTCCTACTACTGACCTTAATGGCTCAAGAGCAGTTGAGACTGAGGCCAAGGGGCAGCAAAGCATCAACAACAACAAAGTGAAAGATGCTGAAA
M0382	all_137916	65	T	C	GAGCGAGCACTTCCATGAGTATCAGGTGGGCGTTCCTGGAGATTAGCGGTGACGACATGCCATATGCAAGGAGGAAGAGGTACCAGGTGGCGATGCTCCCCCAAACGAAGAGGTGCTGGATCCATGTGAAGTGGCTCAT
M0383	all_145810	32	A	G	CGACAGAAGCCAATTCATGACTCAAAATCGGAGTCGTCTCCTCAAAATCAATAAACTCGGGGCCAAGCAAAGAGCTGCTAGAACTTTCCCTGTTGCCGCTACAACAACCATGCCCACAACGAGATGGGACCATCTTCTC
M0384	all_146485	86	G	A	CCTCGATGCTTTTATCGGGCTCGATGTCGAGCGCTGAGGGCCTAATGAACTCCAACATCTTAGCCCGCACCATTCTCCCTTGCTCGTCGAGCATGGCTACAATCTCAGCATCTGCACCTTTCCCTACCGTTACACTAGA
M0385	all_260043	39	C	A	CCTATTGCAGTCTAATTGATGCTCTTGGGAAAGCCAAGCGATATGAAGCTGCTAGTGAGTTGTTTCAGGAATTGAAAGAAAACTGTGGGTCTTCTACTTCTCGGGTATATGCTGTGATGATCAAGCATTTTGGTAAATG
M0386	all_245791	11	G	A	AGACTTCAACGACCTGTACATCACCACCTAATTCTTCCAGCATCAATCCCTCAGAACCAAGCTGCATTCTCACCCTATCAGGATTAGCTGCTGGCTTATCACATTTATTTATGGCTACCACGATTGGAACATTGGCTGCC
M0387	all_36318	63	T	A(Pe)	ATTAAACCTGTGCCACTGCATCAAAACATGGGAAGTGTGTTGCCTGTTGCTTAAATCACAGTTTCACTCTTAGTGTCTGTCTGTGTATTTATTGAAAAGGAAAAATGAAAAGAAATGGTGTATATATGATGCTTGTAAA
M0388	all_36318	85	G	T(Pe)	ATTAAACCTGTGCCACTGCATCAAAACATGGGAAGTGTGTTGCCTGTTGCTTAAATCACAGTTTCACTCTTAGTGTCTGTCTGTGTATTTATTGAAAAGGAAAAATGAAAAGAAATGGTGTATATATGATGCTTGTAAA
M0389	all_55568	93	A	C(Pe)	CTAAGACAATATATGAGGATGAACAAGGGTACTTGATAATGGTTAGCTTGCCCTTCGCCGATCAACAAAGAGTTAAGGTTTCATGGAGGAACAGCCTTACTCATGGAATTGTGAAGATATCTTGCATAAGCACTGCTCG
M0390	all_108435	108	G	C(Pe)	TTTCTGCTGCTCAAACTCTACATGCTCAGATAGTTGATACATGGACTATAGTGGAAGCACCTGAGCCTCGTCAGATACTATGGGGAAATTTATCAAAGAAGTTCTATGAGAGGCAGATAAGACAATATGTCGTATACACT
M0391	all_119629	23	T	C(Pe)	CTTAGTCACAAATCAAAACCCATACACATAAACATGATGAACAACTGTGAAATAATCAAAGCACCACACCATAGAGTATGCAGCAAATGCAAAGTCGGAAACGCCATAATAAAGTCCATCGAATACAAAAGCAATGGCA
M0392	all_119629	73	A	G(Pe)	CTTAGTCACAAATCAAAACCCATACACATAAACATGATGAACAACTGTGAAATAATCAAAGCACCACACCATAGAGTATGCAGCAAATGCAAAGTCGGAAACGCCATAATAAAGTCCATCGAATACAAAAGCAATGGCA
M0393	all_122835	64	A	C(Pe)	CTGCCAGTACCTCTGATTCCAATGGTCGTCCTGCTTTTTTAGTAACTATCCATTCATAAGAACATCCCAGTTGAAGCAGGCCAGTGAGCGTTGCATTAAACTTTGTGAGTGACATGGTGTTCTCGAACAAGAGGTAAGGG
M0394	all_124217	29	A	G(Pe)	CAAGCAGCACAAATGATACTCGTCTGGTAAGAGCCATTCGGTTATTTCAAGCCAAATTAAGCTCTAAAATTAAAGACTTGAGGAAGGGCTTATCAGTTAAGATCTTCTTCTTCTTGGTTGGGTTCTACTGTGCCACTGCA
M0395	all_140817	45	A	G(Pe)	TCTCTCTTTAAAGAAGGATGCACTGAGGGCTCCCAACTAGATCCAACGAGGCTTCTTGATTCCATACGAGCTCAGTCGGGAGGATTTGAGGCCAATCGGCAGCATGACAGTCACGACTTGCTCAAATACTTGCTCAACA
M0396	all_146829	109	C	A(Pe)	CTGCGGCGTCAATTTCGACGACGGCGAGGAGATGGTCAGCTGCGACGAGTGCGGAGTTTGGGTCCACACCCGCTGCGCCCGCTTTGTCAAGGGCGAGGCCTCCTTCGCCTGCCACAACTGCAAGAACAACAGCGCCAAA
M0397	all_148918	21	A	C(Pe)	GAAATTGATGGTGAGAAGAGAGAGATCGGGGTTGCATCGAGCGTAGTTGCCGACGTAGAGGTAGCACATTTTCTTCAAGACGATGTCGGAGGTGGCGGAGCACATCACCATCTCGCTGAAGGCGGCGGAGACGTCGATG
M0398	all_238577	23	T	C(Pe)	TAAGAGCACCAGAGTATGTCTTTCCAGCATGCATAGCACGAAGAGATTGAAGTTCTGTGAGCCATATATCTAAAGATTTCCAATCTGAAAGTGATGTATAGCTTTCTATTGCCCGAGCAATAACAAACTGGACTCCATC
M0399	all_238577	77	T	C(Pe)	TAAGAGCACCAGAGTATGTCTTTCCAGCATGCATAGCACGAAGAGATTGAAGTTCTGTGAGCCATATATCTAAAGATTTCCAATCTGAAAGTGATGTATAGCTTTCTATTGCCCGAGCAATAACAAACTGGACTCCATC
M0400	all_245791	13	C	T(Pe)	AGACTTCAACGACCTGTACATCACCACCTAATTCTTCCAGCATCAATCCCTCAGAACCAAGCTGCATTCTCACCCTATCAGGATTAGCTGCTGGCTTATCACATTTATTTATGGCTACCACGATTGGAACATTGGCTGCC
M0401	all_246008	68	T	C(Pe)	AGCCGAGGGAGGAGCATCAGATCCCGATCTTGACGTCTTCTACCTTGGTGGGAGAGGGGCAAAGGGCTTACAAAGGGAGGCACTGCAAGAAGTTCTACACAGAAGAGGGGTGCCCATACGGTGATGCCTGCACATTCTTG
M0402	all_246008	122	T	C(Pe)	AGCCGAGGGAGGAGCATCAGATCCCGATCTTGACGTCTTCTACCTTGGTGGGAGAGGGGCAAAGGGCTTACAAAGGGAGGCACTGCAAGAAGTTCTACACAGAAGAGGGGTGCCCATACGGTGATGCCTGCACATTCTTG
M0403	all_250983	6	G	T(Pe)	GCGGGGCATAAGTACTGTCTCTTGGGTCAGCTCTCGAAGGAGGTTGGATGGAGCCACTACGATACTATCAAGGTCTGTTTTGCTTTCTAAAACCTGATCTATTTAGCTTACTACTAAAATTTCATTACAATTTGCTAGGC
M0404	all_250983	127	A	G(Pe)	GCGGGGCATAAGTACTGTCTCTTGGGTCAGCTCTCGAAGGAGGTTGGATGGAGCCACTACGATACTATCAAGGTCTGTTTTGCTTTCTAAAACCTGATCTATTTAGCTTACTACTAAAATTTCATTACAATTTGCTAGGC
M0405	all_251935	105	T	C(Pe)	CAGGACAATGCTGAGGCCGCAAACAGCGTGAGCGCGTGGGCAGGAACTTCATACATGTTCTCCCTTTTAGGGGCTTTTGTCAGTGATTCCTATTGGGGGAGATATAAAGCATCTGCTTTCTTCCAGTTCATCCTTGTCT
M0406	all_252085	133	T	C(Pe)	GGGCTGGACAAAATCTAACTGACCAAGTCTACCAGGATGTCCCTGGTTTGAGCCACTAGCAGTCCTGATGAACTGACCCGATTCATCAACAGACCATACGCCACCAACATTTCTCTCCTTGTCTGTGCCAAGTTGCTGTC
M0407	all_259183	39	A	G(Pe)	AATTCAGTGAATTCATTCTTGGATGGTCTTGGAGATGCAAATATCAGAAACTTGTGGAATCAATCAAAAGATGCCTGGCAGTTCTTACTCCAAGAATTGTCTGATGAATCAGAGGCAGAAAGAAATGTGGTAGCTGTTG
M0408	all_261419	94	A	G(Pe)	CTCAATAACATACTCAATCACATAATTATCAAGAGAATTAAGCAGTAGAACCTCATCAGCGGTAATAATACATCGGATCTGCTCTAAATTAACAACGATCGCCTTCTCGCGACCGAGGATCGTCGAGGGGTAGACGAAA
M0409	all_261419	115	G	A(Pe)	CTCAATAACATACTCAATCACATAATTATCAAGAGAATTAAGCAGTAGAACCTCATCAGCGGTAATAATACATCGGATCTGCTCTAAATTAACAACGATCGCCTTCTCGCGACCGAGGATCGTCGAGGGGTAGACGAAA
M0410	all_261419	121	C	A(Pe)	CTCAATAACATACTCAATCACATAATTATCAAGAGAATTAAGCAGTAGAACCTCATCAGCGGTAATAATACATCGGATCTGCTCTAAATTAACAACGATCGCCTTCTCGCGACCGAGGATCGTCGAGGGGTAGACGAAA
M0411	all_34921	20	A	G(Pe)	TAGGATTATTAAAATCCAAAAAACCCTCCACAACATGAACAGCAGTGCTCACGAGCTGAAGGTGTTGGGGATTAGTATCCTTTAAAAGGGGCAAGATAGTAGGTATGTATCCTGCTTCTTGCAGAGCTAATGAACCTGG
M0412	all_34921	65	T	C(Pe)	TAGGATTATTAAAATCCAAAAAACCCTCCACAACATGAACAGCAGTGCTCACGAGCTGAAGGTGTTGGGGATTAGTATCCTTTAAAAGGGGCAAGATAGTAGGTATGTATCCTGCTTCTTGCAGAGCTAATGAACCTGG
M0413	all_116309	40	C	T(Pe)	AGTGCGGCCTTTTCTACCAGGGCAATTAACTGGTATGAACGCAATTGGTCATCTGGATAATGGCACTATTACGATCATAACCCCTTCAAAGTATGGAAAAGAAGGTGGTAAATCTTTCAACTTCAATAGAGTGTTCGGC
M0414	all_122607	56	G	A(Pe)	CTGGTTGTACTCCCATTCTATTAAAACCAGAACTAACAAACTGCTGCATCCTGTGGTTCTTTACTTGTTCAGTTGCAATGGAGCTGTTGTTATTTGCAGTTATTCCAACACCAAGATCGAGACTAATTGTGTCGGTTTC
M0415	all_122607	107	A	G(Pe)	CTGGTTGTACTCCCATTCTATTAAAACCAGAACTAACAAACTGCTGCATCCTGTGGTTCTTTACTTGTTCAGTTGCAATGGAGCTGTTGTTATTTGCAGTTATTCCAACACCAAGATCGAGACTAATTGTGTCGGTTTC
M0416	all_128140	102	G	A(Pe)	TTATGCAAAGTGCTCCTTTGAATCCTACCACTATTTTTACAGTTTTGTCAGCCTTGCGAATTATGGCTGAGCCAGTGAGAATGTTGCCTGAGGTCCTGTCGGTAATGATTCAGGTGAAAGTTTCTTTGGATCGTATTGG
M0417	all_131958	121	C	T(Pe)	CCTGATGCCGTGGGAAGCGTTTGATCCCTTCTCTCAGAGATGGATGAGGCTCCCTCCGATGCCTTGCGATGAGTGCTTCTCGTACGCAGACAAGGAGTCCCTTGCGGTTGGTACTCAGCTCCTCGTCTTCGGCAGAGAA
M0418	all_145810	52	T	C(Pe)	CGACAGAAGCCAATTCATGACTCAAAATCGGAGTCGTCTCCTCAAAATCAATAAACTCGGGGCCAAGCAAAGAGCTGCTAGAACTTTCCCTGTTGCCGCTACAACAACCATGCCCACAACGAGATGGGACCATCTTCTC
M0419	all_241969	37	G	C(Pe)	CAGCTCGAACGTGAAAGAACTCACCATTTAAAGGAAGAGAACCCTTCAACAACACAAACTCACGGAGCTCCCTAGCAACAACAACACTCTCATTGCAATTATCCAAAATCACACTAAACAGCTTTTTCTGTATATTCCA
M0420	all_241969	128	C	A(Pe)	CAGCTCGAACGTGAAAGAACTCACCATTTAAAGGAAGAGAACCCTTCAACAACACAAACTCACGGAGCTCCCTAGCAACAACAACACTCTCATTGCAATTATCCAAAATCACACTAAACAGCTTTTTCTGTATATTCCA
M0421	all_256855	22	T	C(Pe)	GATGCTGGTGCTCCAGGGACATCCACACCACTTCCCCTTTCTTCTGTTCCTACTACTGACCTTAATGGCTCAAGAGCAGTTGAGACTGAGGCCAAGGGGCAGCAAAGCATCAACAACAACAAAGTGAAAGATGCTGAAA
M0422	all_279771	125	G	A	GCCAGGGCTTTGGCAAGGGAAGAATATGTTTAGGGGAACTGGAAGCTGTGAGGGTTGAGAGATTAGACTGTATTTGGAGCTGCTACGAGCTGAATGACAAGAACAAAGGGGCCGCATTCTATAGGCCCGTAGTAGGAAA
M0423	all_261419	109	G	A	CTCAATAACATACTCAATCACATAATTATCAAGAGAATTAAGCAGTAGAACCTCATCAGCGGTAATAATACATCGGATCTGCTCTAAATTAACAACGATCGCCTTCTCGCGACCGAGGATCGTCGAGGGGTAGACGAAA
M0424	all_258677	60	C	T	AAACCATTTCGAGGCCTCTTGCAGGTAACCATCTCCGAGAAGGAATCCAGCAGCTGCCCCGCAAGGCTGCTTGGTTCGTCAACAAGGGTGTGAATGAACGTGATCACCACCCGACGTTCCTGCTCACTAGACCTCAAGC
M0425	all_122476	3	A	G	CAAAAAGTCATGATACCCAGCTAAAGTATAAGTCATCTGTCGAATAGGAACCATATAGAAGTTGTTCATCATATCATTAGTCCCTACACTAATGATATTCAGTGCATTACCAAGCAAACTGTCTGCCCTTTCTTTTCCT
M0426	all_260043	86	T	C	CCTATTGCAGTCTAATTGATGCTCTTGGGAAAGCCAAGCGATATGAAGCTGCTAGTGAGTTGTTTCAGGAATTGAAAGAAAACTGTGGGTCTTCTACTTCTCGGGTATATGCTGTGATGATCAAGCATTTTGGTAAATG
M0427	all_119674	71	A	G	TCATCCCATCCTCACTTGTGATCGCTCTAAGAACGACAACATGAGAATGGGTCCTCTGATCACCTTGAACACCGACTGACTGCACAGGCAAGAAGACAGCAAAAGCTTGCCAAATTTGATCATAGAGTCCAGCATCCTTA
M0428	all_260043	95	T	C	CCTATTGCAGTCTAATTGATGCTCTTGGGAAAGCCAAGCGATATGAAGCTGCTAGTGAGTTGTTTCAGGAATTGAAAGAAAACTGTGGGTCTTCTACTTCTCGGGTATATGCTGTGATGATCAAGCATTTTGGTAAATG
M0429	all_123529	6	G	A(Pe)	TTTTAGAGAATTTGGAGGATGCCATCTGGTCGTCAAGAACCAAGCAACTGCTTTTGTCCTTAGTCTTCTAAACCAGGATTTGGTATTAAAGAAAAAGAGAATGGGGATATTTCAACTTTCAAGTCCAGCAATAATGGAC
M0430	all_123529	22	C	T(Pe)	TTTTAGAGAATTTGGAGGATGCCATCTGGTCGTCAAGAACCAAGCAACTGCTTTTGTCCTTAGTCTTCTAAACCAGGATTTGGTATTAAAGAAAAAGAGAATGGGGATATTTCAACTTTCAAGTCCAGCAATAATGGAC
M0431	all_123529	66	T	C(Pe)	TTTTAGAGAATTTGGAGGATGCCATCTGGTCGTCAAGAACCAAGCAACTGCTTTTGTCCTTAGTCTTCTAAACCAGGATTTGGTATTAAAGAAAAAGAGAATGGGGATATTTCAACTTTCAAGTCCAGCAATAATGGAC
M0432	all_123529	87	T	A(Pe)	TTTTAGAGAATTTGGAGGATGCCATCTGGTCGTCAAGAACCAAGCAACTGCTTTTGTCCTTAGTCTTCTAAACCAGGATTTGGTATTAAAGAAAAAGAGAATGGGGATATTTCAACTTTCAAGTCCAGCAATAATGGAC
M0433	all_123529	92	A	C(Pe)	TTTTAGAGAATTTGGAGGATGCCATCTGGTCGTCAAGAACCAAGCAACTGCTTTTGTCCTTAGTCTTCTAAACCAGGATTTGGTATTAAAGAAAAAGAGAATGGGGATATTTCAACTTTCAAGTCCAGCAATAATGGAC
M0434	all_123529	118	T	C(Pe)	TTTTAGAGAATTTGGAGGATGCCATCTGGTCGTCAAGAACCAAGCAACTGCTTTTGTCCTTAGTCTTCTAAACCAGGATTTGGTATTAAAGAAAAAGAGAATGGGGATATTTCAACTTTCAAGTCCAGCAATAATGGAC
M0435	all_244903	49	A	T(Pe)	CACATATATTGGCACAGTTAAAATTGCTGCACCAATAAATATGAGAGAAATCATCTTAAGCTCCTGCTTGATGTGATGCTTGTCATGAGAATAAAATACGGTCAAAACATGTGTAACTCCCAGAGCAAAAAGAGGAGCC
M0436	all_246266	117	C	T(Pe)	AACTAAGTGCTAGTGTGCATCTTCTTCCTCACAAAACTTTGTGTATTCTTTTGAACCCATCAAAGCCTCTAGCTCTGAGAGATTAGTTGGTTTGATCTTGATCATCCATCCATCATCGTATGGGCTTGAGTTGATCTGA
M0437	all_258677	78	G	A	AAACCATTTCGAGGCCTCTTGCAGGTAACCATCTCCGAGAAGGAATCCAGCAGCTGCCCCGCAAGGCTGCTTGGTTCGTCAACAAGGGTGTGAATGAACGTGATCACCACCCGACGTTCCTGCTCACTAGACCTCAAGC
M0438	all_55568	56	C	T	CTAAGACAATATATGAGGATGAACAAGGGTACTTGATAATGGTTAGCTTGCCCTTCGCCGATCAACAAAGAGTTAAGGTTTCATGGAGGAACAGCCTTACTCATGGAATTGTGAAGATATCTTGCATAAGCACTGCTCG
M0439	all_119674	125	G	A	TCATCCCATCCTCACTTGTGATCGCTCTAAGAACGACAACATGAGAATGGGTCCTCTGATCACCTTGAACACCGACTGACTGCACAGGCAAGAAGACAGCAAAAGCTTGCCAAATTTGATCATAGAGTCCAGCATCCTTA
M0440	all_140817	98	G	A	TCTCTCTTTAAAGAAGGATGCACTGAGGGCTCCCAACTAGATCCAACGAGGCTTCTTGATTCCATACGAGCTCAGTCGGGAGGATTTGAGGCCAATCGGCAGCATGACAGTCACGACTTGCTCAAATACTTGCTCAACA
M0441	all_244903	121	C	T	CACATATATTGGCACAGTTAAAATTGCTGCACCAATAAATATGAGAGAAATCATCTTAAGCTCCTGCTTGATGTGATGCTTGTCATGAGAATAAAATACGGTCAAAACATGTGTAACTCCCAGAGCAAAAAGAGGAGCC
M0442	all_102179	109	C	T	AATTCGATCAGACTCCTGCAATCAACCATGATCGATCGCTAATTCTAGCGGTCGATTGCTGCTCAGATTAGAAAGATGTATAAAACTTTTGATCAAATATTGAAGAAGCAATCACTGATCTGAAGCTGATAGCAACGAA
M0443	all_131958	31	C	T	CCTGATGCCGTGGGAAGCGTTTGATCCCTTCTCTCAGAGATGGATGAGGCTCCCTCCGATGCCTTGCGATGAGTGCTTCTCGTACGCAGACAAGGAGTCCCTTGCGGTTGGTACTCAGCTCCTCGTCTTCGGCAGAGAA
M0444	all_141766	44	A	G	AGACTTGAAACAAAATTTTCTTCCAATCCTTCAAAATATGTGCATCTGTATAGCATGGTGCAAGAGGAAGTTGAATCCAAGACAGCAAAAGCTTCTTCGAGCTGCACCAATGGGCTTCTTTGGTTAACAAGGTCTGAAT
M0445	all_122835	89	C	T	CTGCCAGTACCTCTGATTCCAATGGTCGTCCTGCTTTTTTAGTAACTATCCATTCATAAGAACATCCCAGTTGAAGCAGGCCAGTGAGCGTTGCATTAAACTTTGTGAGTGACATGGTGTTCTCGAACAAGAGGTAAGGG
M0446	all_127679	42	T	C	ACTTACTGCCAATGATTGTACTTGCACTTCCCTACCTGGAGTCGACAATCACTCTGCTGTCAGTATAGCTTCTGAACATTGAGAAACAAACTTTCAAGTTCATTTAAAGTCATTTGATTGCTTCTTTTTTTCTTCTTAT
M0447	all_251999	29	G	A	AAACAAACTTCATGAATTCATGGCAGTCGCAACAAATCCTCAAATTTTTCACTACACGAATTGGCACTCGACGAACTGTACTGATCAGCCCAAATGCTACAGCCATTTTCTCACTATGCCTACTCAGAAGAAACTCTTT
M0448	all_131958	85	C	T(In)	CCTGATGCCGTGGGAAGCGTTTGATCCCTTCTCTCAGAGATGGATGAGGCTCCCTCCGATGCCTTGCGATGAGTGCTTCTCGTACGCAGACAAGGAGTCCCTTGCGGTTGGTACTCAGCTCCTCGTCTTCGGCAGAGAA
M0449	all_245791	14	C	T(In)	AGACTTCAACGACCTGTACATCACCACCTAATTCTTCCAGCATCAATCCCTCAGAACCAAGCTGCATTCTCACCCTATCAGGATTAGCTGCTGGCTTATCACATTTATTTATGGCTACCACGATTGGAACATTGGCTGCC
M0450	all_245791	47	T	C(In)	AGACTTCAACGACCTGTACATCACCACCTAATTCTTCCAGCATCAATCCCTCAGAACCAAGCTGCATTCTCACCCTATCAGGATTAGCTGCTGGCTTATCACATTTATTTATGGCTACCACGATTGGAACATTGGCTGCC
M0451	all_245791	124	T	C(In)	AGACTTCAACGACCTGTACATCACCACCTAATTCTTCCAGCATCAATCCCTCAGAACCAAGCTGCATTCTCACCCTATCAGGATTAGCTGCTGGCTTATCACATTTATTTATGGCTACCACGATTGGAACATTGGCTGCC
M0452	all_246008	35	G	A(In)	AGCCGAGGGAGGAGCATCAGATCCCGATCTTGACGTCTTCTACCTTGGTGGGAGAGGGGCAAAGGGCTTACAAAGGGAGGCACTGCAAGAAGTTCTACACAGAAGAGGGGTGCCCATACGGTGATGCCTGCACATTCTTG
M0453	all_246008	134	A	G(In)	AGCCGAGGGAGGAGCATCAGATCCCGATCTTGACGTCTTCTACCTTGGTGGGAGAGGGGCAAAGGGCTTACAAAGGGAGGCACTGCAAGAAGTTCTACACAGAAGAGGGGTGCCCATACGGTGATGCCTGCACATTCTTG
M0454	all_259183	8	T	C(In)	AATTCAGTGAATTCATTCTTGGATGGTCTTGGAGATGCAAATATCAGAAACTTGTGGAATCAATCAAAAGATGCCTGGCAGTTCTTACTCCAAGAATTGTCTGATGAATCAGAGGCAGAAAGAAATGTGGTAGCTGTTG
M0455	all_118575	73	G	A	CTTGAGCAGCAGGGTCGGCTCCTTCGCCCCTTTGTGCGGAAGGAGAGCCCGTGCCATGCTTTTTGTGCCACAGAAGGATCCTCTTGCGAGCTGCATCGCAGACCTCTTCGTTTGACATGACATCCCATAAGCCATCACTT
M0456	all_95306	39	T	A	AGGCAGTTCAGTCGAGAACCAACACTGCCTGAGTGGGCTGAAGCTGTTGGCATGAGTTGCCAAATTTTGCAATCACGCCTTCACTGTGGAAACCGCAGCCGAGAGAAGATGATATATGCTAATTTTCGACTTGTGGTACA
M0457	all_119674	89	C	T	TCATCCCATCCTCACTTGTGATCGCTCTAAGAACGACAACATGAGAATGGGTCCTCTGATCACCTTGAACACCGACTGACTGCACAGGCAAGAAGACAGCAAAAGCTTGCCAAATTTGATCATAGAGTCCAGCATCCTTA
M0458	all_119674	77	T	C	TCATCCCATCCTCACTTGTGATCGCTCTAAGAACGACAACATGAGAATGGGTCCTCTGATCACCTTGAACACCGACTGACTGCACAGGCAAGAAGACAGCAAAAGCTTGCCAAATTTGATCATAGAGTCCAGCATCCTTA
M0459	all_144060	95	C	T	TAACAAGGTGTTAATCGCATAAATCTACAGAACACAAATACACATACACATGGAACAAAAGTTCAACCTGAAGAGCACGGATAAATAAGCCAGCCTTTTCACAAAGCTGACCTATCCTAGGCCGATCATAATGACTGAA
M0460	all_36318	35	G	A	ATTAAACCTGTGCCACTGCATCAAAACATGGGAAGTGTGTTGCCTGTTGCTTAAATCACAGTTTCACTCTTAGTGTCTGTCTGTGTATTTATTGAAAAGGAAAAATGAAAAGAAATGGTGTATATATGATGCTTGTAAA
M0461	all_121516	116	T	C	ATTCCTCATAAAGACGGCATTTAACCATATTCGTCAGCAGATGCTATCAAGCGTACCCTGTGTTCTTTCTATGCAGAACTGTTAACATAGTGATTGTTTCTGTTTATGAAGAATTTGCATTTGAGCATGTTTCACTTTCC
M0462	all_122835	109	G	A	CTGCCAGTACCTCTGATTCCAATGGTCGTCCTGCTTTTTTAGTAACTATCCATTCATAAGAACATCCCAGTTGAAGCAGGCCAGTGAGCGTTGCATTAAACTTTGTGAGTGACATGGTGTTCTCGAACAAGAGGTAAGGG
M0463	all_146512	90	T	C	CTGGTTTTGGTCTATTTCTCTCAAGAGGGGAGGGACTCGTACTGTGCGCTTGAAGTGTTCGATTGGTTGAAGAAGGAGAATCGAGTGGATGGAGAGATGATGGAGCTGATGGTTTCTATTGCTTGCAGTTGGATTGAAAG
M0464	all_116309	107	G	A	AGTGCGGCCTTTTCTACCAGGGCAATTAACTGGTATGAACGCAATTGGTCATCTGGATAATGGCACTATTACGATCATAACCCCTTCAAAGTATGGAAAAGAAGGTGGTAAATCTTTCAACTTCAATAGAGTGTTCGGC
M0465	all_123770	2	G	A	CGACCAACAACGTCAACACTCAATTCATAGTTCTAGAAAAGGGAAACATTCACCAAGATGGGAAGGAGACGACTTGCTTATCGCTGGTTGCTGATGAGACGGCCTCTGTCCACTTCCAGATGTGGGGGAGCGAGTGTGG
M0466	all_134459	66	T	C	TTCTTCTCCAAGTTTGGGGAGATTGAGGATGGGCCTCTTGGGCTCGACAAGGCCACGGGAAAGCCTAGAGGCTTCTGCTTGTTCGTTTATAAGTCAGTTGAGAGCGCGAGGAAGGCGCTGGAGGAGCCACACAAGAACT
M0467	all_143179	46	A	G	AGCGCGCGCCAGGTGTTTGTATAAAGGATACGTTGGGACTCCTCTACAATCACTTGGGTTGAGATTGGGGATGTCGTCGTGTTGAAGGAGACGAGAGCAGTAGTCTTTAGAAAGTTCTAACGATTTTAGGGGTAATTGTT
M0468	all_239390	69	C	T	GATAATAATTATCCAAAGGTCGGTTGGGCACAAAATGATCCTCAATCGATTGCTTCATATAATGGCGGCTATCTTTCTGCTGCACTGGCCTTGGAGAAAGAGGAGGAGATTGGTCGACAAATTTACTCGCAAGTTGAAA
M0469	all_137359	93	A	G	TAGGAAACTAGCAGCTTTTTCGCCTGCTTTACTGCGGACTCGATCTGCGATCGGACACTAGGGTCTTTCATCGAAGAAATCTTGCGAAGCTCATCGATGGATCGGTGGTAGCAGCCAATGAGGTAGGCGAATGGGGTAT
M0470	all_251210	92	C	G	CAAACTGCTTCCCAATAGCGGGGCACTCCAGCTTAACATTCCCATTCTCGTCCTTCACAACCCGATAACTAACTTGCTTCGACTCCTCATCCACCTCCGACATCTTGCGCCCGATAAACCGCTTCACGGAGAAGAATGT
M0471	all_90959	95	A	G	TGAAAAAGAGTTGTTAAGGATAATAGGCCCAGAGTCTCCACTTCCTCTTAATCATTCTAAGCTTCCTCCAGTGAAAAGCGATAAACAGCTTAAGAAGGAGTGGAATAAAGCTGGGCCGCGACCACGCCCTCTTCCACCAC
M0472	all_119536	33	C	G	CTGGAGAGGATCAACGTGTACTACAATGAAGCCAGCTGTGGGAGGTTCGTACCTCGAGCTGTGCTCATGGATCTCGAGCCTGGAACCATGGACAGCATCAGATCTGGGCCCTACGGTCAGATCTTCAGGCCCGATAACTT
M0473	all_143458	100	A	G	GGCGAAGGACAACCAGGTGTCGCTCATCGTGCTGCCATTCCACAAGAGCCAGAGAGTTGATGGGAGTATGGACGTGGGCCACTCAGGGTTCCGCGGCGTAAACCAGGACGTGCTGTGGAATGCATGCTGCTCGGTCGGG
M0474	all_263163	86	A	G	ATTGTTTCCCATCTAAATTGGGCGTACCGTAGACAATCCTCTTTGCTGACTCCTGAATGGTACCCCAAGCAAGCCCAGCTCCTAAACCAGCAAACCTTTCACAAAACAAACAGATACTCTGGATTGCGCAATTCATTAA
M0475	all_133669	26	A	T	GAGGAAGAGGTCGAGGACGAAAAGGAAGCCGTCGGAGAGGACGAGGAGGCGCTCGATCTCCTCGAGGATGAGGATCGAGTCGACGAAGCGGTTGGTGAGGGAAGCGGAGTTGATAAATTCAATTGAGGAGGAGGAGGAA
M0476	all_258677	36	C	T	AAACCATTTCGAGGCCTCTTGCAGGTAACCATCTCCGAGAAGGAATCCAGCAGCTGCCCCGCAAGGCTGCTTGGTTCGTCAACAAGGGTGTGAATGAACGTGATCACCACCCGACGTTCCTGCTCACTAGACCTCAAGC
M0477	all_288779	132	T	C	CAAATGCTTGAAGCTGTAAATACTATACATGAGGAGCGTATTGTTCATTCAGATTTGAAGCCAGCAAACTTCTTGCTTGTGAGAGGCTCACTGAAGCTCATCGATTTTGGCATAGCAAAAGCTATATTAAGTGATACAA
M0478	all_55568	58	C	T	CTAAGACAATATATGAGGATGAACAAGGGTACTTGATAATGGTTAGCTTGCCCTTCGCCGATCAACAAAGAGTTAAGGTTTCATGGAGGAACAGCCTTACTCATGGAATTGTGAAGATATCTTGCATAAGCACTGCTCG
M0479	all_109030	28	T	C	TAAGCTCCTGTTCTCAGGCTTCACTAATAAAGCATCCTGCTCCTGGTATTCACCACCCCATATCTCCAAAACTGACATTGTGTGATCTCCGACCACTATAGCACGTATATCAATCTCTGCTCCCTTTGGGTAGATAATC
M0480	all_109030	53	C	G	TAAGCTCCTGTTCTCAGGCTTCACTAATAAAGCATCCTGCTCCTGGTATTCACCACCCCATATCTCCAAAACTGACATTGTGTGATCTCCGACCACTATAGCACGTATATCAATCTCTGCTCCCTTTGGGTAGATAATC
M0481	all_119629	33	C	T	CTTAGTCACAAATCAAAACCCATACACATAAACATGATGAACAACTGTGAAATAATCAAAGCACCACACCATAGAGTATGCAGCAAATGCAAAGTCGGAAACGCCATAATAAAGTCCATCGAATACAAAAGCAATGGCA
M0482	all_238577	107	T	A	TAAGAGCACCAGAGTATGTCTTTCCAGCATGCATAGCACGAAGAGATTGAAGTTCTGTGAGCCATATATCTAAAGATTTCCAATCTGAAAGTGATGTATAGCTTTCTATTGCCCGAGCAATAACAAACTGGACTCCATC
M0483	all_35804	89	C	T	AGAATGAAATAGCAGCAGCTGAGCAGGAAAAGCTACAAAAAGAAGAATCCGCTCAGAAATCTCTAAAAGAGCAAGAAGCCATTATGGACGCCATAGTGCAGGAGTCTAAAAAACTACAGCAAGAATCTGAAGAAAATGCT
M0484	all_130826	41	A	G	TTGAAAATCTAAATGGCAAAACTATAACTGATAAGATTCTATATGTTGGAAGGGCTCAAAAAAGAGCTGAGAGAGAAGCTGAACTGAAGGCTAAATTCGAGCAGGAAAGGAGGAAAAGACTGGAAAAACTTAAGGGAGC
M0485	all_109931	59	A	T	ATCGGTATGCCCCCAGTTAGGTCATATAGGAACATATTCAAGGAATTTGCAACATAACATTAAAAAGGGTAAACCTGCGTAGAAAAGCTAGCCCATAATGCCTGTACTCTCCCTTGCTGATCAGTTAGAACACCAGAAA
M0486	all_127679	9	C	T	ACTTACTGCCAATGATTGTACTTGCACTTCCCTACCTGGAGTCGACAATCACTCTGCTGTCAGTATAGCTTCTGAACATTGAGAAACAAACTTTCAAGTTCATTTAAAGTCATTTGATTGCTTCTTTTTTTCTTCTTAT
M0487	all_130506	46	C	T	ACGTCTCCCAGTGCCTATGTCATACAAAGCTACATTTTTGGAGAACCCACTCGCCAGAAAATGTTCATCAGTTGAATTTATATGGACAGATGTCAATAGCTCAAACTCATCAAATGCATGCATACAGGCATCTAGGCTG
M0488	all_245736	20	T	A	ATTCATGCTGCACCGAAATTGCTGCCTTTTGGGTAACAGACTGTTGATATAGAACTCCTCCAACAAGAGTAAAAAGTAAGCAGATCAAGCCAACTGGACTTGCATGCTTATCCCATATTAATACATTGATGGCAACAGT
M0489	all_239390	50	T	C	GATAATAATTATCCAAAGGTCGGTTGGGCACAAAATGATCCTCAATCGATTGCTTCATATAATGGCGGCTATCTTTCTGCTGCACTGGCCTTGGAGAAAGAGGAGGAGATTGGTCGACAAATTTACTCGCAAGTTGAAA
M0490	all_244903	100	G	A	CACATATATTGGCACAGTTAAAATTGCTGCACCAATAAATATGAGAGAAATCATCTTAAGCTCCTGCTTGATGTGATGCTTGTCATGAGAATAAAATACGGTCAAAACATGTGTAACTCCCAGAGCAAAAAGAGGAGCC
M0491	all_55568	135	G	T	CTAAGACAATATATGAGGATGAACAAGGGTACTTGATAATGGTTAGCTTGCCCTTCGCCGATCAACAAAGAGTTAAGGTTTCATGGAGGAACAGCCTTACTCATGGAATTGTGAAGATATCTTGCATAAGCACTGCTCG
M0492	all_126358	135	T	G	CTCTTCAAGGTAGACGCTGCTTGTGCCATCGAGGAAGCTATCGGTGAGGCGAGATAATGGGACGGCACGGGGAATTGGGGCAGATTGGGATTTGAAAGCGGTTGAATGAAAAGATCGAGGGAGGATTCGAGGGTTTGTG
M0493	all_245498	136	G	C	CTCTCGCTGCTGGTGGTGGTTGTAGGCTGATGGTGGTGGGGTTTGAGGGTGGTGGTCTTGGTGAGTTTGATGGATGAATACAGGAGTTGAGCTGGTGATCCTGAGGTTCGGCCAGATCGGCGCGCTGAAATTAGTGTCT
M0494	all_95306	52	A	G	AGGCAGTTCAGTCGAGAACCAACACTGCCTGAGTGGGCTGAAGCTGTTGGCATGAGTTGCCAAATTTTGCAATCACGCCTTCACTGTGGAAACCGCAGCCGAGAGAAGATGATATATGCTAATTTTCGACTTGTGGTACA
M0495	all_139912	92	A	G	AATGATAGTCTTTATTGAAAGCTAGAATTGTATGCCAGGTACCTGTTTAAGATATCTCAAATTTGACTAATGGATAGGAACGGCAGGTTCCAATGGTTGGATTGTGCATGGGTGAAAGAGGAGTCATCTCTCGATTACT
M0496	all_134459	52	G	A	TTCTTCTCCAAGTTTGGGGAGATTGAGGATGGGCCTCTTGGGCTCGACAAGGCCACGGGAAAGCCTAGAGGCTTCTGCTTGTTCGTTTATAAGTCAGTTGAGAGCGCGAGGAAGGCGCTGGAGGAGCCACACAAGAACT
M0497	all_140817	21	C	T(Ol/St)	TCTCTCTTTAAAGAAGGATGCACTGAGGGCTCCCAACTAGATCCAACGAGGCTTCTTGATTCCATACGAGCTCAGTCGGGAGGATTTGAGGCCAATCGGCAGCATGACAGTCACGACTTGCTCAAATACTTGCTCAACA
M0498	all_259183	59	A	G(Ol/St)	AATTCAGTGAATTCATTCTTGGATGGTCTTGGAGATGCAAATATCAGAAACTTGTGGAATCAATCAAAAGATGCCTGGCAGTTCTTACTCCAAGAATTGTCTGATGAATCAGAGGCAGAAAGAAATGTGGTAGCTGTTG
M0499	all_36318	15	A	C(Ol/St)	ATTAAACCTGTGCCACTGCATCAAAACATGGGAAGTGTGTTGCCTGTTGCTTAAATCACAGTTTCACTCTTAGTGTCTGTCTGTGTATTTATTGAAAAGGAAAAATGAAAAGAAATGGTGTATATATGATGCTTGTAAA
M0500	all_36318	74	T	C(Ol/St)	ATTAAACCTGTGCCACTGCATCAAAACATGGGAAGTGTGTTGCCTGTTGCTTAAATCACAGTTTCACTCTTAGTGTCTGTCTGTGTATTTATTGAAAAGGAAAAATGAAAAGAAATGGTGTATATATGATGCTTGTAAA
M0501	all_90959	7	A	G(Ol/St)	TGAAAAAGAGTTGTTAAGGATAATAGGCCCAGAGTCTCCACTTCCTCTTAATCATTCTAAGCTTCCTCCAGTGAAAAGCGATAAACAGCTTAAGAAGGAGTGGAATAAAGCTGGGCCGCGACCACGCCCTCTTCCACCAC
M0502	all_119629	92	A	T(Ol/St)	CTTAGTCACAAATCAAAACCCATACACATAAACATGATGAACAACTGTGAAATAATCAAAGCACCACACCATAGAGTATGCAGCAAATGCAAAGTCGGAAACGCCATAATAAAGTCCATCGAATACAAAAGCAATGGCA
M0503	all_119674	35	G	A(Ol/St)	TCATCCCATCCTCACTTGTGATCGCTCTAAGAACGACAACATGAGAATGGGTCCTCTGATCACCTTGAACACCGACTGACTGCACAGGCAAGAAGACAGCAAAAGCTTGCCAAATTTGATCATAGAGTCCAGCATCCTTA
M0504	all_124217	83	G	T(Ol/St)	CAAGCAGCACAAATGATACTCGTCTGGTAAGAGCCATTCGGTTATTTCAAGCCAAATTAAGCTCTAAAATTAAAGACTTGAGGAAGGGCTTATCAGTTAAGATCTTCTTCTTCTTGGTTGGGTTCTACTGTGCCACTGCA
M0505	all_147304	84	G	T(Ol/St)	TATCTGGACCGTTGAAAGCCCCTTGTGCACCACATGCATCCTCCCCTTGATCACCGTGCCTGTGCACGACGAAGTGTGCGTCTGGCAGAGGTCGGGGAGCGGGGCCCAAGTGTCAGCCTCGGGGTCATAGATCTCAGCC
M0506	all_240089	62	C	T	AAGATCCTCTAGCCAGCCTGTCCTCAATTGCGGTAACAGGTAGCCACAAAACTGTCCTTATCTCACTAGCCCAATCTGGAAGAGTCAATTTCCCATCGTCAAGCCGTAACTGTTCAGATAATTCACTGGAAGTACCTTC
M0507	all_263185	11	C	G	TTGTTGCTTCCATTGATTCATTTTCTTTTCTTTTTGCAGCTTGCTCCGTAAACTTTGAGTTCATGAATTACACCGTGATCACAAGCATGTGCAAGGGACCCCAGTACCCTCCGAAGCTCTGCTGCCAGGCCCTCAAGGAC
M0508	all_123529	126	C	T	TTTTAGAGAATTTGGAGGATGCCATCTGGTCGTCAAGAACCAAGCAACTGCTTTTGTCCTTAGTCTTCTAAACCAGGATTTGGTATTAAAGAAAAAGAGAATGGGGATATTTCAACTTTCAAGTCCAGCAATAATGGAC
M0509	all_141766	30	T	G	AGACTTGAAACAAAATTTTCTTCCAATCCTTCAAAATATGTGCATCTGTATAGCATGGTGCAAGAGGAAGTTGAATCCAAGACAGCAAAAGCTTCTTCGAGCTGCACCAATGGGCTTCTTTGGTTAACAAGGTCTGAAT
M0510	all_245498	76	G	A(Ol/St)	CTCTCGCTGCTGGTGGTGGTTGTAGGCTGATGGTGGTGGGGTTTGAGGGTGGTGGTCTTGGTGAGTTTGATGGATGAATACAGGAGTTGAGCTGGTGATCCTGAGGTTCGGCCAGATCGGCGCGCTGAAATTAGTGTCT
M0511	all_121047	8	A	G	CATGAAGAACAATGTGTTTACAGGCCGTATGAATGCCCTCATCCTGGTTCAGATTGCCCCTTCACTGGGGATATTCAGTCCCTTTTGTCGCACTTGAGGGAGAATCATAAGGTGGATCTCCAAACTGGTTGCACCTTCA
M0512	all_131289	32	T	A	CTAAATCATGGTTAACTCTAACTTCTAAAAATTATTTATTTAAAACACTATGCAAAGTTATCTATATGTAACAACTGCTTTCTTATAGTATTTTCTCTACTATCTACGTTATAGCTCTCTACCATCAGAGCGTACTTGG
M0513	all_124217	9	A	G	CAAGCAGCACAAATGATACTCGTCTGGTAAGAGCCATTCGGTTATTTCAAGCCAAATTAAGCTCTAAAATTAAAGACTTGAGGAAGGGCTTATCAGTTAAGATCTTCTTCTTCTTGGTTGGGTTCTACTGTGCCACTGCA
M0514	all_124217	72	A	C	CAAGCAGCACAAATGATACTCGTCTGGTAAGAGCCATTCGGTTATTTCAAGCCAAATTAAGCTCTAAAATTAAAGACTTGAGGAAGGGCTTATCAGTTAAGATCTTCTTCTTCTTGGTTGGGTTCTACTGTGCCACTGCA
M0515	all_239390	11	A	T	GATAATAATTATCCAAAGGTCGGTTGGGCACAAAATGATCCTCAATCGATTGCTTCATATAATGGCGGCTATCTTTCTGCTGCACTGGCCTTGGAGAAAGAGGAGGAGATTGGTCGACAAATTTACTCGCAAGTTGAAA
M0516	all_119629	124	T	C	CTTAGTCACAAATCAAAACCCATACACATAAACATGATGAACAACTGTGAAATAATCAAAGCACCACACCATAGAGTATGCAGCAAATGCAAAGTCGGAAACGCCATAATAAAGTCCATCGAATACAAAAGCAATGGCA
M0517	all_127679	6	C	T	ACTTACTGCCAATGATTGTACTTGCACTTCCCTACCTGGAGTCGACAATCACTCTGCTGTCAGTATAGCTTCTGAACATTGAGAAACAAACTTTCAAGTTCATTTAAAGTCATTTGATTGCTTCTTTTTTTCTTCTTAT
M0518	all_145587	67	A	C	ACCTATCCTTCTCTCCAAATTAGACATGCAAGAAGAACTAGCTTTCAAAATCATGGCCGTACGAAGAAGCCCAAACAAGAATTTAGTCGACACGATGCCCTTCTGATCGGGCAACATATTGCAAATCTCCTCAATAAAA
M0519	all_266275	15	T	C	ACTGGCGCGCCAGATGCGCAGCCAGCTGCACCGATGGCGACACCGCTATGCGGGTCCCAGATCTGTGCGGTGCCGTCGTCAGAGGCTGAGGTGCCGAGTCTGCCGTCGACAGAGTAGTCGACGCTCCAGACTCGGCGCCC
M0520	all_130059	122	G	A	CAGCAGCGGCTGCGATGTTACTCTTTGGCGAAGACCCAGCAAACCAAAATAACAACAGTAGTCACAACAATCACCATCAAGATCGAGACGACAACATGTTCGATCACTACGGTCAAGGCCTGGGGATGGACTTCTTCCA
M0521	all_134459	7	T	G(Sp)	TTCTTCTCCAAGTTTGGGGAGATTGAGGATGGGCCTCTTGGGCTCGACAAGGCCACGGGAAAGCCTAGAGGCTTCTGCTTGTTCGTTTATAAGTCAGTTGAGAGCGCGAGGAAGGCGCTGGAGGAGCCACACAAGAACT
M0522	all_239390	20	T	A(Sp)	GATAATAATTATCCAAAGGTCGGTTGGGCACAAAATGATCCTCAATCGATTGCTTCATATAATGGCGGCTATCTTTCTGCTGCACTGGCCTTGGAGAAAGAGGAGGAGATTGGTCGACAAATTTACTCGCAAGTTGAAA
M0523	all_239390	100	G	C(Sp)	GATAATAATTATCCAAAGGTCGGTTGGGCACAAAATGATCCTCAATCGATTGCTTCATATAATGGCGGCTATCTTTCTGCTGCACTGGCCTTGGAGAAAGAGGAGGAGATTGGTCGACAAATTTACTCGCAAGTTGAAA
M0524	all_118575	17	G	A	CTTGAGCAGCAGGGTCGGCTCCTTCGCCCCTTTGTGCGGAAGGAGAGCCCGTGCCATGCTTTTTGTGCCACAGAAGGATCCTCTTGCGAGCTGCATCGCAGACCTCTTCGTTTGACATGACATCCCATAAGCCATCACTT
M0525	all_130826	109	G	A(Sp)	TTGAAAATCTAAATGGCAAAACTATAACTGATAAGATTCTATATGTTGGAAGGGCTCAAAAAAGAGCTGAGAGAGAAGCTGAACTGAAGGCTAAATTCGAGCAGGAAAGGAGGAAAAGACTGGAAAAACTTAAGGGAGC
M0526	all_130506	100	C	T(Sp)	ACGTCTCCCAGTGCCTATGTCATACAAAGCTACATTTTTGGAGAACCCACTCGCCAGAAAATGTTCATCAGTTGAATTTATATGGACAGATGTCAATAGCTCAAACTCATCAAATGCATGCATACAGGCATCTAGGCTG
M0527	all_101267	54	T	A	GAATTCTCCAGAGAAACGAGGCAAAAAAGGCATCAACATCTGCACCAGGGAACTCCTTCCGAATGTATTGTGCAAGGGATAGCCTGCTGTGAAATCCCGACTTGGTACCTGGGGCGCTTGGTAAATAACTGGGGGGATGA
M0528	all_130826	88	A	G	TTGAAAATCTAAATGGCAAAACTATAACTGATAAGATTCTATATGTTGGAAGGGCTCAAAAAAGAGCTGAGAGAGAAGCTGAACTGAAGGCTAAATTCGAGCAGGAAAGGAGGAAAAGACTGGAAAAACTTAAGGGAGC
M0529	all_143179	135	A	G	AGCGCGCGCCAGGTGTTTGTATAAAGGATACGTTGGGACTCCTCTACAATCACTTGGGTTGAGATTGGGGATGTCGTCGTGTTGAAGGAGACGAGAGCAGTAGTCTTTAGAAAGTTCTAACGATTTTAGGGGTAATTGTT
M0530	all_242957	8	C	G	AAGTTACCGACTCTGAAAAGGCTTACCTCTTTGACCTCTTCCACAGCATAATACACTTTAGTAGGTATACCCAGTTCCCTAGGTTGGACGTCGATAATAATGAGAACAGGATTAGGAGCATAACTGCAAGATTAGAAAT
M0531	all_259183	90	C	T	AATTCAGTGAATTCATTCTTGGATGGTCTTGGAGATGCAAATATCAGAAACTTGTGGAATCAATCAAAAGATGCCTGGCAGTTCTTACTCCAAGAATTGTCTGATGAATCAGAGGCAGAAAGAAATGTGGTAGCTGTTG
M0532	all_263163	130	A	G	ATTGTTTCCCATCTAAATTGGGCGTACCGTAGACAATCCTCTTTGCTGACTCCTGAATGGTACCCCAAGCAAGCCCAGCTCCTAAACCAGCAAACCTTTCACAAAACAAACAGATACTCTGGATTGCGCAATTCATTAA
M0533	all_264505	109	A	T	GTTGTTCTTGTCGGAAACTCTTTACCTGCCTTGAATGATGTTACTGCTAATGAGCTTCCTGAAATTGTAGCTGAAGCTGCAAAGGTTTTGAATTAAGATAATGTTAAAATGTGTTTCTTAAATTATTATGCCTAACAGT
M0534	all_90514	5	G	A	GTGAGATGATTGTGGGTCCCACAAAGACCCTCTTCATGGACGAGATATCAACAGGCCTGGACAGCTCTACCACCTTCCAAATAGTGAAATGCCTTCAACAGATTGTCCATTTTGGTGCGGCAACAATCCTCATGTCCCT
M0535	all_246008	59	G	A	AGCCGAGGGAGGAGCATCAGATCCCGATCTTGACGTCTTCTACCTTGGTGGGAGAGGGGCAAAGGGCTTACAAAGGGAGGCACTGCAAGAAGTTCTACACAGAAGAGGGGTGCCCATACGGTGATGCCTGCACATTCTTG
M0536	all_264505	107	A	G	GTTGTTCTTGTCGGAAACTCTTTACCTGCCTTGAATGATGTTACTGCTAATGAGCTTCCTGAAATTGTAGCTGAAGCTGCAAAGGTTTTGAATTAAGATAATGTTAAAATGTGTTTCTTAAATTATTATGCCTAACAGT
M0537	all_245736	14	C	T	ATTCATGCTGCACCGAAATTGCTGCCTTTTGGGTAACAGACTGTTGATATAGAACTCCTCCAACAAGAGTAAAAAGTAAGCAGATCAAGCCAACTGGACTTGCATGCTTATCCCATATTAATACATTGATGGCAACAGT
M0538	all_119488	57	T	A	CCTGGGTGGAGCTTCTCTCGGGCATACTCGTAAGTCCAGAAGTAAACCCCATGAGCTGGAGCATCACGCAGGACAGTGATGGACAGGCCTCGGTATATACCCTTTATCCCTTCAGTTTTATAGATTGTTTTGGCCATGG
M0539	all_124217	64	C	T	CAAGCAGCACAAATGATACTCGTCTGGTAAGAGCCATTCGGTTATTTCAAGCCAAATTAAGCTCTAAAATTAAAGACTTGAGGAAGGGCTTATCAGTTAAGATCTTCTTCTTCTTGGTTGGGTTCTACTGTGCCACTGCA
M0540	all_105098	44	A	G	AATTCGTTTGCCTTAATTTTGCCGATCATAATATTGAAGACTAAAAGCAGCTATGGCAGATTCAGAAGAAAATAGTTCACTATTTCCAATCTTCATTCTAACTATAATGGCACTTCCTCTAGTGCCTTACACAATTGTG
M0541	all_245498	30	A	C	CTCTCGCTGCTGGTGGTGGTTGTAGGCTGATGGTGGTGGGGTTTGAGGGTGGTGGTCTTGGTGAGTTTGATGGATGAATACAGGAGTTGAGCTGGTGATCCTGAGGTTCGGCCAGATCGGCGCGCTGAAATTAGTGTCT
M0542	all_105098	135	T	G	AATTCGTTTGCCTTAATTTTGCCGATCATAATATTGAAGACTAAAAGCAGCTATGGCAGATTCAGAAGAAAATAGTTCACTATTTCCAATCTTCATTCTAACTATAATGGCACTTCCTCTAGTGCCTTACACAATTGTG
M0543	all_122476	136	T	C	CAAAAAGTCATGATACCCAGCTAAAGTATAAGTCATCTGTCGAATAGGAACCATATAGAAGTTGTTCATCATATCATTAGTCCCTACACTAATGATATTCAGTGCATTACCAAGCAAACTGTCTGCCCTTTCTTTTCCT
M0544	all_123529	34	C	T	TTTTAGAGAATTTGGAGGATGCCATCTGGTCGTCAAGAACCAAGCAACTGCTTTTGTCCTTAGTCTTCTAAACCAGGATTTGGTATTAAAGAAAAAGAGAATGGGGATATTTCAACTTTCAAGTCCAGCAATAATGGAC
M0545	all_112219	1	T	A	TACATCTATAGTTGATTATCACAGAAGTTGTCCTAACTGTGTATATGATCTATGCCTTAATTGCTGCCGAGAACTTCGTGAAGGACTCATACCTGGGGGTAATTGGATGCCACTCCCACAGTATGTGAATAGAGGTATA
M0546	all_119674	23	C	T	TCATCCCATCCTCACTTGTGATCGCTCTAAGAACGACAACATGAGAATGGGTCCTCTGATCACCTTGAACACCGACTGACTGCACAGGCAAGAAGACAGCAAAAGCTTGCCAAATTTGATCATAGAGTCCAGCATCCTTA
M0547	all_241824	113	G	T	AGCGGGAAATTGTGAGAGACATAAAGGAGAAGCTCGCTTATGTGGCCCTAGATTATGAGCAGGAGCTCGAGACTGCCAAGAGCAGCTCCACTGTTGAGAAGAACTACGAGCTGCCCGATGGGCAAGTTATTACTATTGG
M0548	all_247591	124	G	T	GTTGAACACCCATGCTACTATTGAACCATTTGTGATTGCGACTAATAGGCAACTAAATGTGGTCCATCCTATCCACAAACTTTTGATCCCACATCTCCGTGGCACAATGAACATCAACGCCCTGGGTCGACATATCCTC
M0549	all_130059	90	G	A	CAGCAGCGGCTGCGATGTTACTCTTTGGCGAAGACCCAGCAAACCAAAATAACAACAGTAGTCACAACAATCACCATCAAGATCGAGACGACAACATGTTCGATCACTACGGTCAAGGCCTGGGGATGGACTTCTTCCA
M0550	all_279771	116	A	C	GCCAGGGCTTTGGCAAGGGAAGAATATGTTTAGGGGAACTGGAAGCTGTGAGGGTTGAGAGATTAGACTGTATTTGGAGCTGCTACGAGCTGAATGACAAGAACAAAGGGGCCGCATTCTATAGGCCCGTAGTAGGAAA
M0551	all_131958	4	G	T	CCTGATGCCGTGGGAAGCGTTTGATCCCTTCTCTCAGAGATGGATGAGGCTCCCTCCGATGCCTTGCGATGAGTGCTTCTCGTACGCAGACAAGGAGTCCCTTGCGGTTGGTACTCAGCTCCTCGTCTTCGGCAGAGAA
M0552	all_35804	97	T	C(Lu)	AGAATGAAATAGCAGCAGCTGAGCAGGAAAAGCTACAAAAAGAAGAATCCGCTCAGAAATCTCTAAAAGAGCAAGAAGCCATTATGGACGCCATAGTGCAGGAGTCTAAAAAACTACAGCAAGAATCTGAAGAAAATGCT
M0553	all_101267	68	T	C(Lu)	GAATTCTCCAGAGAAACGAGGCAAAAAAGGCATCAACATCTGCACCAGGGAACTCCTTCCGAATGTATTGTGCAAGGGATAGCCTGCTGTGAAATCCCGACTTGGTACCTGGGGCGCTTGGTAAATAACTGGGGGGATGA
M0554	all_101267	105	G	C(Lu)	GAATTCTCCAGAGAAACGAGGCAAAAAAGGCATCAACATCTGCACCAGGGAACTCCTTCCGAATGTATTGTGCAAGGGATAGCCTGCTGTGAAATCCCGACTTGGTACCTGGGGCGCTTGGTAAATAACTGGGGGGATGA
M0555	all_240089	37	C	T(Lu)	AAGATCCTCTAGCCAGCCTGTCCTCAATTGCGGTAACAGGTAGCCACAAAACTGTCCTTATCTCACTAGCCCAATCTGGAAGAGTCAATTTCCCATCGTCAAGCCGTAACTGTTCAGATAATTCACTGGAAGTACCTTC
M0556	all_245736	83	G	T(Lu)	ATTCATGCTGCACCGAAATTGCTGCCTTTTGGGTAACAGACTGTTGATATAGAACTCCTCCAACAAGAGTAAAAAGTAAGCAGATCAAGCCAACTGGACTTGCATGCTTATCCCATATTAATACATTGATGGCAACAGT
M0557	all_245736	97	G	A(Lu)	ATTCATGCTGCACCGAAATTGCTGCCTTTTGGGTAACAGACTGTTGATATAGAACTCCTCCAACAAGAGTAAAAAGTAAGCAGATCAAGCCAACTGGACTTGCATGCTTATCCCATATTAATACATTGATGGCAACAGT
M0558	all_95306	53	T	C	AGGCAGTTCAGTCGAGAACCAACACTGCCTGAGTGGGCTGAAGCTGTTGGCATGAGTTGCCAAATTTTGCAATCACGCCTTCACTGTGGAAACCGCAGCCGAGAGAAGATGATATATGCTAATTTTCGACTTGTGGTACA
M0559	all_119057	132	G	C(Lu)	ATTCAGCCATCCAAGAGGACGATGAGGGCGATGGCGGCGATGCTGATGACGAGGGTGATGTTTCTCTTCAAAGGAAAGAGCATCGTCGTCGCAACAGCAAGAACAACAACGAAGAAGACGTTCGTCCTCCTGCTCCCAAG
M0560	all_239200	71	A	G(Lu)	GAGACGGAGCCTCAATAATCATAAAATCTGTGCTCGAGAGAGCAACCGATCTACTCACGGACCCACATTCAGCCAGCAGTTACAGTATTAACAACCGAGCCCTCTGGCAAGCTTCTTTCGATGCGTTCTTTGGACTTCT
M0561	all_239200	119	C	T(Lu)	GAGACGGAGCCTCAATAATCATAAAATCTGTGCTCGAGAGAGCAACCGATCTACTCACGGACCCACATTCAGCCAGCAGTTACAGTATTAACAACCGAGCCCTCTGGCAAGCTTCTTTCGATGCGTTCTTTGGACTTCT
M0562	all_239390	128	C	G(Lu)	GATAATAATTATCCAAAGGTCGGTTGGGCACAAAATGATCCTCAATCGATTGCTTCATATAATGGCGGCTATCTTTCTGCTGCACTGGCCTTGGAGAAAGAGGAGGAGATTGGTCGACAAATTTACTCGCAAGTTGAAA
M0563	all_125412	18	C	T	GATGAGATTATTCCGCACTTGGAACCTGGCCGAGTCCCTTCTACCATAGATCCTGACACAATGGACCCATCTTTTCCTGAAGCCGTAAAACGACCATCCAAGCGACCTGTACGTATCAGTGCGTGGAAGCTCGCGAAGC
M0564	all_119488	93	G	A	CCTGGGTGGAGCTTCTCTCGGGCATACTCGTAAGTCCAGAAGTAAACCCCATGAGCTGGAGCATCACGCAGGACAGTGATGGACAGGCCTCGGTATATACCCTTTATCCCTTCAGTTTTATAGATTGTTTTGGCCATGG
M0565	all_119433	136	A	C	CGCGAGCACAGCGTGGCTCTGGAACCTGAGATCGTTCTTGAAGTCCTGCGCGATCTCACGTACCAATCGCTGAAACGGCAGCTTCCTTATCAAAAGCTCCGTGCTCTTCTGGTACTTGCGGATCTCGCGGAGAGCAACG
M0566	all_119629	101	A	G	CTTAGTCACAAATCAAAACCCATACACATAAACATGATGAACAACTGTGAAATAATCAAAGCACCACACCATAGAGTATGCAGCAAATGCAAAGTCGGAAACGCCATAATAAAGTCCATCGAATACAAAAGCAATGGCA
M0567	all_121047	27	G	A	CATGAAGAACAATGTGTTTACAGGCCGTATGAATGCCCTCATCCTGGTTCAGATTGCCCCTTCACTGGGGATATTCAGTCCCTTTTGTCGCACTTGAGGGAGAATCATAAGGTGGATCTCCAAACTGGTTGCACCTTCA
M0568	all_91129	117	T	G(Pe)	CCTGACGAGCTGCTCCTTCTCTCTGTAGCCAGAGCTTGCGCTCAATCGTCGAATCCCATCAAAGCCAAAGAGATTCACCAAGATGTTATCCGCTTCGGCTTCAGCTCAGCCCAGCCTTTAGCCAATGCACTGATCGACAT
M0569	all_141142	110	A	C(Pe)	CTTTGGTTGTGCCCTTGATTTTGTCGCAGGTGTTCAAGGGTGAGAGTAAGCCTTGGGGAGTTGAGAGTGCAAAGATTGCTTACTCGAAGCTAGGGGAGGATGTTGGTGCACAATTGGTGGATATAAGGGAGGCGAAGGA
M0570	all_143458	16	G	A(Pe)	GGCGAAGGACAACCAGGTGTCGCTCATCGTGCTGCCATTCCACAAGAGCCAGAGAGTTGATGGGAGTATGGACGTGGGCCACTCAGGGTTCCGCGGCGTAAACCAGGACGTGCTGTGGAATGCATGCTGCTCGGTCGGG
M0571	all_266275	92	T	C(Pe)	ACTGGCGCGCCAGATGCGCAGCCAGCTGCACCGATGGCGACACCGCTATGCGGGTCCCAGATCTGTGCGGTGCCGTCGTCAGAGGCTGAGGTGCCGAGTCTGCCGTCGACAGAGTAGTCGACGCTCCAGACTCGGCGCCC
M0572	all_286584	118	A	G(Pe)	TGGCGGCGCGAGGTAGCTCGCTCTCACGTGCAGCCAGTTGGCGTAGAGGAGCTCCACCGCGTGAGCGGAGGAGGCGTAGGATGGCGGGCTGAAGTGCCAGCCCTTGAAGTAAGCTGCAATCTCGACGAAGAGGAGGAGG
M0573	all_101267	106	T	C	GAATTCTCCAGAGAAACGAGGCAAAAAAGGCATCAACATCTGCACCAGGGAACTCCTTCCGAATGTATTGTGCAAGGGATAGCCTGCTGTGAAATCCCGACTTGGTACCTGGGGCGCTTGGTAAATAACTGGGGGGATGA
M0574	all_128254	79	C	T(Pe)	AAGGGACTGGATGTTTAGGGGTGAGGAAGAAGATGATGGGGTTTGGTAGTTGAAGTTATTATTATTACTAATGTAGGGCTTCTGAGGGTAGGGTTTGAGGAGGAATGGTGCAGATGAGGATGAAGATTGGGTGTTGGTG
M0575	all_137359	126	G	T(Pe)	TAGGAAACTAGCAGCTTTTTCGCCTGCTTTACTGCGGACTCGATCTGCGATCGGACACTAGGGTCTTTCATCGAAGAAATCTTGCGAAGCTCATCGATGGATCGGTGGTAGCAGCCAATGAGGTAGGCGAATGGGGTAT
M0576	all_248352	50	T	C(Pe)	GCAAAAGGGACCTGCTGCTTCAACGCATGAAGAAAAGGTGTCAGAAAGTTCTTTTGACCTTGAAGGAAGGGAGTGATCTACCAAAATCATTTGCTAAAGCTTTGTCAGTTGTTCTGTTGTCTCTTAAGCATAAAACTAA
M0577	all_251210	125	C	A(Pe)	CAAACTGCTTCCCAATAGCGGGGCACTCCAGCTTAACATTCCCATTCTCGTCCTTCACAACCCGATAACTAACTTGCTTCGACTCCTCATCCACCTCCGACATCTTGCGCCCGATAAACCGCTTCACGGAGAAGAATGT
M0578	all_263163	14	T	C(Pe)	ATTGTTTCCCATCTAAATTGGGCGTACCGTAGACAATCCTCTTTGCTGACTCCTGAATGGTACCCCAAGCAAGCCCAGCTCCTAAACCAGCAAACCTTTCACAAAACAAACAGATACTCTGGATTGCGCAATTCATTAA
M0579	all_263163	120	T	A(Pe)	ATTGTTTCCCATCTAAATTGGGCGTACCGTAGACAATCCTCTTTGCTGACTCCTGAATGGTACCCCAAGCAAGCCCAGCTCCTAAACCAGCAAACCTTTCACAAAACAAACAGATACTCTGGATTGCGCAATTCATTAA
M0580	all_130795	99	C	T	TTTTATTAGAATTTAGCACTGATATAACATCTTAACAAGTTAATAAGTTTTAGTAGATTAGATGAAGAAATTACCTTCATTGATGTAATTATGTCCTCCAAAACAGAAACCTATAAGCAAAATATATACATTAATGAAA
M0581	all_130795	129	C	T	TTTTATTAGAATTTAGCACTGATATAACATCTTAACAAGTTAATAAGTTTTAGTAGATTAGATGAAGAAATTACCTTCATTGATGTAATTATGTCCTCCAAAACAGAAACCTATAAGCAAAATATATACATTAATGAAA
M0582	all_135492	83	A	G	CCACACTAGCTAGGAGATTCATCCCAATATCATCCCCAGCTGACAAAGGAACACTAGCTTCAGAGTATTTGACACAGCTTTCAATCAAGGCATTCATGGAGCTAAAAGAATTTCTTGCTTTGGGTTCAATCAAGGAAGA
M0583	all_119057	35	C	G	ATTCAGCCATCCAAGAGGACGATGAGGGCGATGGCGGCGATGCTGATGACGAGGGTGATGTTTCTCTTCAAAGGAAAGAGCATCGTCGTCGCAACAGCAAGAACAACAACGAAGAAGACGTTCGTCCTCCTGCTCCCAAG
M0584	all_254461	55	C	T	GCTCTCCAGAGTCCAACACGGTGGCCAACGAGGTGACCAGCCCTGGGGTCTCCACCATTTTCTTTCTTGCATCTGGATTGGTGACAAGGTTCATTAAAACGGCAAGGGCCTTCTCGGTCCAGGTGAGGCGGCTGAGGAA
M0585	all_266275	69	G	A(Pe)	ACTGGCGCGCCAGATGCGCAGCCAGCTGCACCGATGGCGACACCGCTATGCGGGTCCCAGATCTGTGCGGTGCCGTCGTCAGAGGCTGAGGTGCCGAGTCTGCCGTCGACAGAGTAGTCGACGCTCCAGACTCGGCGCCC
M0586	all_35804	107	T	G(Pe)	AGAATGAAATAGCAGCAGCTGAGCAGGAAAAGCTACAAAAAGAAGAATCCGCTCAGAAATCTCTAAAAGAGCAAGAAGCCATTATGGACGCCATAGTGCAGGAGTCTAAAAAACTACAGCAAGAATCTGAAGAAAATGCT
M0587	all_99406	18	A	T(Pe)	AAACACTGCAACTTTTTAAGCTTGTGATGACAAGAAATAAGTTCTTTTGTCTTCCAGATACTAGCTACGGCTTACATAAGAAACGAGCCATGGAAAATGGGTGTTCATAAGAGAAAAGGTGTTGTTTATCTTGATGTGC
M0588	all_99406	21	C	T(Pe)	AAACACTGCAACTTTTTAAGCTTGTGATGACAAGAAATAAGTTCTTTTGTCTTCCAGATACTAGCTACGGCTTACATAAGAAACGAGCCATGGAAAATGGGTGTTCATAAGAGAAAAGGTGTTGTTTATCTTGATGTGC
M0589	all_121047	75	T	C(Pe)	CATGAAGAACAATGTGTTTACAGGCCGTATGAATGCCCTCATCCTGGTTCAGATTGCCCCTTCACTGGGGATATTCAGTCCCTTTTGTCGCACTTGAGGGAGAATCATAAGGTGGATCTCCAAACTGGTTGCACCTTCA
M0590	all_121516	92	G	C(Pe)	ATTCCTCATAAAGACGGCATTTAACCATATTCGTCAGCAGATGCTATCAAGCGTACCCTGTGTTCTTTCTATGCAGAACTGTTAACATAGTGATTGTTTCTGTTTATGAAGAATTTGCATTTGAGCATGTTTCACTTTCC
M0591	all_125412	117	C	T(Pe)	GATGAGATTATTCCGCACTTGGAACCTGGCCGAGTCCCTTCTACCATAGATCCTGACACAATGGACCCATCTTTTCCTGAAGCCGTAAAACGACCATCCAAGCGACCTGTACGTATCAGTGCGTGGAAGCTCGCGAAGC
M0592	all_131289	18	C	G(Pe)	CTAAATCATGGTTAACTCTAACTTCTAAAAATTATTTATTTAAAACACTATGCAAAGTTATCTATATGTAACAACTGCTTTCTTATAGTATTTTCTCTACTATCTACGTTATAGCTCTCTACCATCAGAGCGTACTTGG
M0593	all_241824	122	G	A(Pe)	AGCGGGAAATTGTGAGAGACATAAAGGAGAAGCTCGCTTATGTGGCCCTAGATTATGAGCAGGAGCTCGAGACTGCCAAGAGCAGCTCCACTGTTGAGAAGAACTACGAGCTGCCCGATGGGCAAGTTATTACTATTGG
M0594	all_242957	23	T	G(Pe)	AAGTTACCGACTCTGAAAAGGCTTACCTCTTTGACCTCTTCCACAGCATAATACACTTTAGTAGGTATACCCAGTTCCCTAGGTTGGACGTCGATAATAATGAGAACAGGATTAGGAGCATAACTGCAAGATTAGAAAT
M0595	all_288779	102	C	T(Pe)	CAAATGCTTGAAGCTGTAAATACTATACATGAGGAGCGTATTGTTCATTCAGATTTGAAGCCAGCAAACTTCTTGCTTGTGAGAGGCTCACTGAAGCTCATCGATTTTGGCATAGCAAAAGCTATATTAAGTGATACAA
M0596	all_90514	23	A	G(Pe)	GTGAGATGATTGTGGGTCCCACAAAGACCCTCTTCATGGACGAGATATCAACAGGCCTGGACAGCTCTACCACCTTCCAAATAGTGAAATGCCTTCAACAGATTGTCCATTTTGGTGCGGCAACAATCCTCATGTCCCT
M0597	all_94954	109	T	C(Pe)	AGTGATCTTAACATTTTGGGCAGCAGAGAATTTGCTGAATTTTCCACCACCATCATCACTAAAAATATTTAGAATTTGACTATGCATGGCTTTTGAACCAGTATAGAGTGTTGCATGGATGTCACCTGCTAGAAGGAAA
M0598	all_130795	28	C	T(Pe)	TTTTATTAGAATTTAGCACTGATATAACATCTTAACAAGTTAATAAGTTTTAGTAGATTAGATGAAGAAATTACCTTCATTGATGTAATTATGTCCTCCAAAACAGAAACCTATAAGCAAAATATATACATTAATGAAA
M0599	all_130795	70	A	T(Pe)	TTTTATTAGAATTTAGCACTGATATAACATCTTAACAAGTTAATAAGTTTTAGTAGATTAGATGAAGAAATTACCTTCATTGATGTAATTATGTCCTCCAAAACAGAAACCTATAAGCAAAATATATACATTAATGAAA
M0600	all_130795	93	G	A(Pe)	TTTTATTAGAATTTAGCACTGATATAACATCTTAACAAGTTAATAAGTTTTAGTAGATTAGATGAAGAAATTACCTTCATTGATGTAATTATGTCCTCCAAAACAGAAACCTATAAGCAAAATATATACATTAATGAAA
M0601	all_141766	26	A	G(Pe)	AGACTTGAAACAAAATTTTCTTCCAATCCTTCAAAATATGTGCATCTGTATAGCATGGTGCAAGAGGAAGTTGAATCCAAGACAGCAAAAGCTTCTTCGAGCTGCACCAATGGGCTTCTTTGGTTAACAAGGTCTGAAT
M0602	all_141766	105	C	T(Pe)	AGACTTGAAACAAAATTTTCTTCCAATCCTTCAAAATATGTGCATCTGTATAGCATGGTGCAAGAGGAAGTTGAATCCAAGACAGCAAAAGCTTCTTCGAGCTGCACCAATGGGCTTCTTTGGTTAACAAGGTCTGAAT
M0603	all_119488	87	G	A	CCTGGGTGGAGCTTCTCTCGGGCATACTCGTAAGTCCAGAAGTAAACCCCATGAGCTGGAGCATCACGCAGGACAGTGATGGACAGGCCTCGGTATATACCCTTTATCCCTTCAGTTTTATAGATTGTTTTGGCCATGG
M0604	all_263185	98	A	G	TTGTTGCTTCCATTGATTCATTTTCTTTTCTTTTTGCAGCTTGCTCCGTAAACTTTGAGTTCATGAATTACACCGTGATCACAAGCATGTGCAAGGGACCCCAGTACCCTCCGAAGCTCTGCTGCCAGGCCCTCAAGGAC
M0605	all_143458	10	C	T	GGCGAAGGACAACCAGGTGTCGCTCATCGTGCTGCCATTCCACAAGAGCCAGAGAGTTGATGGGAGTATGGACGTGGGCCACTCAGGGTTCCGCGGCGTAAACCAGGACGTGCTGTGGAATGCATGCTGCTCGGTCGGG
M0606	all_251210	20	G	A	CAAACTGCTTCCCAATAGCGGGGCACTCCAGCTTAACATTCCCATTCTCGTCCTTCACAACCCGATAACTAACTTGCTTCGACTCCTCATCCACCTCCGACATCTTGCGCCCGATAAACCGCTTCACGGAGAAGAATGT
M0607	all_35804	14	A	G	AGAATGAAATAGCAGCAGCTGAGCAGGAAAAGCTACAAAAAGAAGAATCCGCTCAGAAATCTCTAAAAGAGCAAGAAGCCATTATGGACGCCATAGTGCAGGAGTCTAAAAAACTACAGCAAGAATCTGAAGAAAATGCT
M0608	all_128140	136	T	C	TTATGCAAAGTGCTCCTTTGAATCCTACCACTATTTTTACAGTTTTGTCAGCCTTGCGAATTATGGCTGAGCCAGTGAGAATGTTGCCTGAGGTCCTGTCGGTAATGATTCAGGTGAAAGTTTCTTTGGATCGTATTGG
M0609	all_146485	134	A	G	CCTCGATGCTTTTATCGGGCTCGATGTCGAGCGCTGAGGGCCTAATGAACTCCAACATCTTAGCCCGCACCATTCTCCCTTGCTCGTCGAGCATGGCTACAATCTCAGCATCTGCACCTTTCCCTACCGTTACACTAGA
M0610	all_259183	129	G	C	AATTCAGTGAATTCATTCTTGGATGGTCTTGGAGATGCAAATATCAGAAACTTGTGGAATCAATCAAAAGATGCCTGGCAGTTCTTACTCCAAGAATTGTCTGATGAATCAGAGGCAGAAAGAAATGTGGTAGCTGTTG
M0611	all_127679	4	T	A(Pe)	ACTTACTGCCAATGATTGTACTTGCACTTCCCTACCTGGAGTCGACAATCACTCTGCTGTCAGTATAGCTTCTGAACATTGAGAAACAAACTTTCAAGTTCATTTAAAGTCATTTGATTGCTTCTTTTTTTCTTCTTAT
M0612	all_127679	121	C	T(Pe)	ACTTACTGCCAATGATTGTACTTGCACTTCCCTACCTGGAGTCGACAATCACTCTGCTGTCAGTATAGCTTCTGAACATTGAGAAACAAACTTTCAAGTTCATTTAAAGTCATTTGATTGCTTCTTTTTTTCTTCTTAT
M0613	all_136089	29	C	T	CCGAGACGGTCAACCTCCAGAAGTTCTTCGAGGACGTCGAGAACATCAAGGAGGACATGCAAGGCCTCGAGCAGCTCTATCGCCACCTCCAGGACCTCAACGAGGAGACGAAGGTCGCGAGCAACGCCAACACTATGAA
M0614	all_34052	93	C	A	AGAAGATGGAAGCAAGTCAGTATAAGAGAATGGCGGAGGAGAGAATACACCATGCTGAAGAGTGTATAACTGTTCTTAAAGAAGTTATTCAGCACAATGAGATGGAGATTACATCACTCAAATATCTGGCTGAGACTTAT
M0615	all_109931	6	T	C(Pe)	ATCGGTATGCCCCCAGTTAGGTCATATAGGAACATATTCAAGGAATTTGCAACATAACATTAAAAAGGGTAAACCTGCGTAGAAAAGCTAGCCCATAATGCCTGTACTCTCCCTTGCTGATCAGTTAGAACACCAGAAA
M0616	all_109931	27	T	C(Pe)	ATCGGTATGCCCCCAGTTAGGTCATATAGGAACATATTCAAGGAATTTGCAACATAACATTAAAAAGGGTAAACCTGCGTAGAAAAGCTAGCCCATAATGCCTGTACTCTCCCTTGCTGATCAGTTAGAACACCAGAAA
M0617	all_109931	55	T	C(Pe)	ATCGGTATGCCCCCAGTTAGGTCATATAGGAACATATTCAAGGAATTTGCAACATAACATTAAAAAGGGTAAACCTGCGTAGAAAAGCTAGCCCATAATGCCTGTACTCTCCCTTGCTGATCAGTTAGAACACCAGAAA
M0618	all_141142	85	C	T(In)	CTTTGGTTGTGCCCTTGATTTTGTCGCAGGTGTTCAAGGGTGAGAGTAAGCCTTGGGGAGTTGAGAGTGCAAAGATTGCTTACTCGAAGCTAGGGGAGGATGTTGGTGCACAATTGGTGGATATAAGGGAGGCGAAGGA
M0619	all_141142	104	T	C(In)	CTTTGGTTGTGCCCTTGATTTTGTCGCAGGTGTTCAAGGGTGAGAGTAAGCCTTGGGGAGTTGAGAGTGCAAAGATTGCTTACTCGAAGCTAGGGGAGGATGTTGGTGCACAATTGGTGGATATAAGGGAGGCGAAGGA
M0620	all_143179	8	G	A	AGCGCGCGCCAGGTGTTTGTATAAAGGATACGTTGGGACTCCTCTACAATCACTTGGGTTGAGATTGGGGATGTCGTCGTGTTGAAGGAGACGAGAGCAGTAGTCTTTAGAAAGTTCTAACGATTTTAGGGGTAATTGTT
M0621	all_128254	58	A	G	AAGGGACTGGATGTTTAGGGGTGAGGAAGAAGATGATGGGGTTTGGTAGTTGAAGTTATTATTATTACTAATGTAGGGCTTCTGAGGGTAGGGTTTGAGGAGGAATGGTGCAGATGAGGATGAAGATTGGGTGTTGGTG
M0622	all_128254	34	T	A(In)	AAGGGACTGGATGTTTAGGGGTGAGGAAGAAGATGATGGGGTTTGGTAGTTGAAGTTATTATTATTACTAATGTAGGGCTTCTGAGGGTAGGGTTTGAGGAGGAATGGTGCAGATGAGGATGAAGATTGGGTGTTGGTG
M0623	all_128254	117	A	G(In)	AAGGGACTGGATGTTTAGGGGTGAGGAAGAAGATGATGGGGTTTGGTAGTTGAAGTTATTATTATTACTAATGTAGGGCTTCTGAGGGTAGGGTTTGAGGAGGAATGGTGCAGATGAGGATGAAGATTGGGTGTTGGTG
M0624	all_35804	70	A	T(In)	AGAATGAAATAGCAGCAGCTGAGCAGGAAAAGCTACAAAAAGAAGAATCCGCTCAGAAATCTCTAAAAGAGCAAGAAGCCATTATGGACGCCATAGTGCAGGAGTCTAAAAAACTACAGCAAGAATCTGAAGAAAATGCT
M0625	all_105098	29	T	C(In)	AATTCGTTTGCCTTAATTTTGCCGATCATAATATTGAAGACTAAAAGCAGCTATGGCAGATTCAGAAGAAAATAGTTCACTATTTCCAATCTTCATTCTAACTATAATGGCACTTCCTCTAGTGCCTTACACAATTGTG
M0626	all_119674	104	A	T(In)	TCATCCCATCCTCACTTGTGATCGCTCTAAGAACGACAACATGAGAATGGGTCCTCTGATCACCTTGAACACCGACTGACTGCACAGGCAAGAAGACAGCAAAAGCTTGCCAAATTTGATCATAGAGTCCAGCATCCTTA
M0627	all_130826	80	T	A(In)	TTGAAAATCTAAATGGCAAAACTATAACTGATAAGATTCTATATGTTGGAAGGGCTCAAAAAAGAGCTGAGAGAGAAGCTGAACTGAAGGCTAAATTCGAGCAGGAAAGGAGGAAAAGACTGGAAAAACTTAAGGGAGC
M0628	all_130826	122	G	T(In)	TTGAAAATCTAAATGGCAAAACTATAACTGATAAGATTCTATATGTTGGAAGGGCTCAAAAAAGAGCTGAGAGAGAAGCTGAACTGAAGGCTAAATTCGAGCAGGAAAGGAGGAAAAGACTGGAAAAACTTAAGGGAGC
M0629	all_136089	38	C	T(In)	CCGAGACGGTCAACCTCCAGAAGTTCTTCGAGGACGTCGAGAACATCAAGGAGGACATGCAAGGCCTCGAGCAGCTCTATCGCCACCTCCAGGACCTCAACGAGGAGACGAAGGTCGCGAGCAACGCCAACACTATGAA
M0630	all_143458	46	G	A(In)	GGCGAAGGACAACCAGGTGTCGCTCATCGTGCTGCCATTCCACAAGAGCCAGAGAGTTGATGGGAGTATGGACGTGGGCCACTCAGGGTTCCGCGGCGTAAACCAGGACGTGCTGTGGAATGCATGCTGCTCGGTCGGG
M0631	all_254461	127	G	A(In)	GCTCTCCAGAGTCCAACACGGTGGCCAACGAGGTGACCAGCCCTGGGGTCTCCACCATTTTCTTTCTTGCATCTGGATTGGTGACAAGGTTCATTAAAACGGCAAGGGCCTTCTCGGTCCAGGTGAGGCGGCTGAGGAA
M0632	all_259183	85	T	C(In)	AATTCAGTGAATTCATTCTTGGATGGTCTTGGAGATGCAAATATCAGAAACTTGTGGAATCAATCAAAAGATGCCTGGCAGTTCTTACTCCAAGAATTGTCTGATGAATCAGAGGCAGAAAGAAATGTGGTAGCTGTTG
M0633	all_263043	103	G	A	CTACGATGGCCGTGTCATCATATGGAAGGAAGGGAGCAAGCCCGAGGAATGGACTCAGGCCCATGTCTTCTCCGAGCACAAATCTTCAGTCAATTCTATTGCGTGGGCCCCTCACGAGCTTGGCCTTTCCTTGGCATGC
M0634	all_141142	133	C	G	CTTTGGTTGTGCCCTTGATTTTGTCGCAGGTGTTCAAGGGTGAGAGTAAGCCTTGGGGAGTTGAGAGTGCAAAGATTGCTTACTCGAAGCTAGGGGAGGATGTTGGTGCACAATTGGTGGATATAAGGGAGGCGAAGGA
M0635	all_128254	16	T	A	AAGGGACTGGATGTTTAGGGGTGAGGAAGAAGATGATGGGGTTTGGTAGTTGAAGTTATTATTATTACTAATGTAGGGCTTCTGAGGGTAGGGTTTGAGGAGGAATGGTGCAGATGAGGATGAAGATTGGGTGTTGGTG
M0636	all_94954	49	A	G	AGTGATCTTAACATTTTGGGCAGCAGAGAATTTGCTGAATTTTCCACCACCATCATCACTAAAAATATTTAGAATTTGACTATGCATGGCTTTTGAACCAGTATAGAGTGTTGCATGGATGTCACCTGCTAGAAGGAAA
M0637	all_119488	108	C	T	CCTGGGTGGAGCTTCTCTCGGGCATACTCGTAAGTCCAGAAGTAAACCCCATGAGCTGGAGCATCACGCAGGACAGTGATGGACAGGCCTCGGTATATACCCTTTATCCCTTCAGTTTTATAGATTGTTTTGGCCATGG
M0638	all_133682	51	A	G	ACGACCATTCGTGGGTCGAGTGACGATAGGCGGGGGAGCGGAGAGATCGTAGCCCAAGGGGACAAGAAGCCCGAGGGGCCGTCGGCGGAGAAGGACTCGGATGAGACGTTCTTGACTGCGAAGGGGGAGATGAGGTCAT
M0639	all_121558	45	G	A	CAACTGATTCGTACTGAATTTCTCATCCCCCTTGATCTTACCATGGCGGTTAAAGCTAACAGAGGAGAAGAAGGGCACAAAGACTATATCGGCATCGGTTGAATGGGAAACCCTAACAGCCGTGCAGGGAGCGTGCCGA
M0640	all_121558	130	A	G	CAACTGATTCGTACTGAATTTCTCATCCCCCTTGATCTTACCATGGCGGTTAAAGCTAACAGAGGAGAAGAAGGGCACAAAGACTATATCGGCATCGGTTGAATGGGAAACCCTAACAGCCGTGCAGGGAGCGTGCCGA
M0641	all_136748	2	T	G	GTATCTTATCCCTATACTCGGCCAAGCTCTTCTCGATACTGTAAATCGTGGTGTCGGCGCTGTTCCTGATATCGATGAGAGCTTTCCTCTCTTGGTCTTTCTGCGCATGAAGCTCAGCTTCTTTGACCATTTTCTCAATC
M0642	all_254461	68	T	C	GCTCTCCAGAGTCCAACACGGTGGCCAACGAGGTGACCAGCCCTGGGGTCTCCACCATTTTCTTTCTTGCATCTGGATTGGTGACAAGGTTCATTAAAACGGCAAGGGCCTTCTCGGTCCAGGTGAGGCGGCTGAGGAA
M0643	all_121615	128	C	T	ATAGAATTCTTTCCTTGTGTAGACAATCAATAGTTACTATCTCATTATGATGTGCATGTAGTGTATCCATGTAAGTTCTGTCTTCTGCATTCCACAGCCTAATTTGTCGATCGAATGATCCAGAAAACAGCTGAGCAGT
M0644	all_253693	104	A	G	CGAAACTACCAAAGCCTGCATTCATGTCCATTATATTTCGATATCTCCCAGTATCAATTAACTTATTGACGCTTTTGTAGGCTTTTACATGCTTCTTCCACAAATTGTTGTCTTCATGATATGACTGGACCGAGGCCCCC
M0645	all_136852	15	A	C	GGCTTTAGAAGGCCACCTTTAAAGAGGTCTGGCCTTCGGAGGGGAAGCATGACAAGTTCCTGAAGTGATTCTTTTATATCCCCTAAAGCACCGATATCATCAAATGTCACACCAATTTCATTAGCTGGGATAACCTCTG
M0646	all_136852	132	A	G	GGCTTTAGAAGGCCACCTTTAAAGAGGTCTGGCCTTCGGAGGGGAAGCATGACAAGTTCCTGAAGTGATTCTTTTATATCCCCTAAAGCACCGATATCATCAAATGTCACACCAATTTCATTAGCTGGGATAACCTCTG
M0647	all_240089	85	T	C	AAGATCCTCTAGCCAGCCTGTCCTCAATTGCGGTAACAGGTAGCCACAAAACTGTCCTTATCTCACTAGCCCAATCTGGAAGAGTCAATTTCCCATCGTCAAGCCGTAACTGTTCAGATAATTCACTGGAAGTACCTTC
M0648	all_56266	30	C	A	GTGATCCATTAAAAATGTGAGAGAAGAAACAATATTATTAAGAAAGTCAAATAACATGACATGCTCACCATCAAGTAATTGCGGAAGGATGGGACGGATCTCATCCAAATCTGTACAAAAATATTATTTCCTTTACTATT
M0649	all_261601	103	T	C	CCGAAGGGCAGCCAGAGTAGCAGTTTATGGTCTGCCTCTTATGCTCAGAATCTGAGGGCAATGTACTATGCGCATTCCAGTCGCAATTGTGACAAAGTGAAATATTTTCTTCAATACATCGTACTATAGCAGGTTGTGA
M0650	all_240710	75	G	T	ATTTCTGTTATCAGCTATATCTTCAGAAATTCTCTCAAGCTAAATGCTAACGAAGCTGAAATGGTTTGATCAGAGTCCTTCTCTCCTTTATGGATTTCTTTATATATGCTCAACTAAATACTCAGTTTATGTTTTGTAA
M0651	all_144060	136	T	G	TAACAAGGTGTTAATCGCATAAATCTACAGAACACAAATACACATACACATGGAACAAAAGTTCAACCTGAAGAGCACGGATAAATAAGCCAGCCTTTTCACAAAGCTGACCTATCCTAGGCCGATCATAATGACTGAA
M0652	all_136748	104	C	T	GTATCTTATCCCTATACTCGGCCAAGCTCTTCTCGATACTGTAAATCGTGGTGTCGGCGCTGTTCCTGATATCGATGAGAGCTTTCCTCTCTTGGTCTTTCTGCGCATGAAGCTCAGCTTCTTTGACCATTTTCTCAATC
M0653	all_259183	136	G	T	AATTCAGTGAATTCATTCTTGGATGGTCTTGGAGATGCAAATATCAGAAACTTGTGGAATCAATCAAAAGATGCCTGGCAGTTCTTACTCCAAGAATTGTCTGATGAATCAGAGGCAGAAAGAAATGTGGTAGCTGTTG
M0654	all_241969	107	A	T	CAGCTCGAACGTGAAAGAACTCACCATTTAAAGGAAGAGAACCCTTCAACAACACAAACTCACGGAGCTCCCTAGCAACAACAACACTCTCATTGCAATTATCCAAAATCACACTAAACAGCTTTTTCTGTATATTCCA
M0655	all_37704	136	T	C	CCATGAAGCACATTAAGGCTGTAGAGGAGTAGTGGCATGGAAACACTTCACTCATCTTTGCCTACAGGAGAAAGATCATGCTAACTGTTAAGAGTATCATCCATAGGGACACAAATGGCTCATTATCGTTTAAAATCAC
M0656	all_142003	136	T	A	GGATCCAAATCTCCACTTTGTAGAATCACCAGCTCTAGCTCCTCCTGAAGTTCAGATTGATATTGCTGCACAACAACAGTAAGTAGACTTGTAACAAACTAATTGTATTCCAACCTGCTTAGAATATAAAATGCTTCTA
M0657	all_121047	90	G	A	CATGAAGAACAATGTGTTTACAGGCCGTATGAATGCCCTCATCCTGGTTCAGATTGCCCCTTCACTGGGGATATTCAGTCCCTTTTGTCGCACTTGAGGGAGAATCATAAGGTGGATCTCCAAACTGGTTGCACCTTCA
M0658	all_122476	17	C	T(Ol/St)	CAAAAAGTCATGATACCCAGCTAAAGTATAAGTCATCTGTCGAATAGGAACCATATAGAAGTTGTTCATCATATCATTAGTCCCTACACTAATGATATTCAGTGCATTACCAAGCAAACTGTCTGCCCTTTCTTTTCCT
M0659	all_122476	18	C	G(Ol/St)	CAAAAAGTCATGATACCCAGCTAAAGTATAAGTCATCTGTCGAATAGGAACCATATAGAAGTTGTTCATCATATCATTAGTCCCTACACTAATGATATTCAGTGCATTACCAAGCAAACTGTCTGCCCTTTCTTTTCCT
M0660	all_139912	27	A	G(Ol/St)	AATGATAGTCTTTATTGAAAGCTAGAATTGTATGCCAGGTACCTGTTTAAGATATCTCAAATTTGACTAATGGATAGGAACGGCAGGTTCCAATGGTTGGATTGTGCATGGGTGAAAGAGGAGTCATCTCTCGATTACT
M0661	all_240089	128	G	T(Ol/St)	AAGATCCTCTAGCCAGCCTGTCCTCAATTGCGGTAACAGGTAGCCACAAAACTGTCCTTATCTCACTAGCCCAATCTGGAAGAGTCAATTTCCCATCGTCAAGCCGTAACTGTTCAGATAATTCACTGGAAGTACCTTC
M0662	all_136748	74	G	A	GTATCTTATCCCTATACTCGGCCAAGCTCTTCTCGATACTGTAAATCGTGGTGTCGGCGCTGTTCCTGATATCGATGAGAGCTTTCCTCTCTTGGTCTTTCTGCGCATGAAGCTCAGCTTCTTTGACCATTTTCTCAATC
M0663	all_88818	74	C	T	CCACCTCATTCCCTCAAGTCATCGTCTCCGCCGCCTCATTCAACCGCTCCCTCTTCCGTTCCATCGCCGCCGCCATATCAACCGAGGCCCTCGCGTTCCATAACTATGGACAGGCTGGGTTAACATTCTGGGCACCTAAT
M0664	all_90514	102	A	G	GTGAGATGATTGTGGGTCCCACAAAGACCCTCTTCATGGACGAGATATCAACAGGCCTGGACAGCTCTACCACCTTCCAAATAGTGAAATGCCTTCAACAGATTGTCCATTTTGGTGCGGCAACAATCCTCATGTCCCT
M0665	all_121615	22	G	A	ATAGAATTCTTTCCTTGTGTAGACAATCAATAGTTACTATCTCATTATGATGTGCATGTAGTGTATCCATGTAAGTTCTGTCTTCTGCATTCCACAGCCTAATTTGTCGATCGAATGATCCAGAAAACAGCTGAGCAGT
M0666	all_123871	28	C	G	TTCTTCTTCTTGATGAAGCTACAAGCGCGCTTGATGGTGAATCTGAGAAGAGACTTCAAGAGTCACTTGATAGAGTCATGGTTGGTCGCACGACAGTGGTGGTGGCTCATAGATTGTCCACAATTAGGAATGCTGATGT
M0667	all_124867	41	G	A	GTCGAAGTCGTAGCGGCGGAGGTTGTGGACGTACCAGCACGTGCCGACCCAGCGTGTGCCCTCGGGGTTGGCAGCGGAGATGCGGAACCAGTCGTTGTCGTTCTGCTTGTTCATCGATGTGTAGGCGATGAGGGATCGGT
M0668	all_238180	52	C	A	GTTAATAGACTCGGAATGGACATCCAAGTCGATTACTTCAACATCACGAGGCAGCAGATCGATACGTTGTTAGGTTCATCAAAGGCTAAAGACTTCCTACACAGAAGGGCCATCTTCTCAATCACCATAGGATCGAATG
M0669	all_136089	2	C	T	CCGAGACGGTCAACCTCCAGAAGTTCTTCGAGGACGTCGAGAACATCAAGGAGGACATGCAAGGCCTCGAGCAGCTCTATCGCCACCTCCAGGACCTCAACGAGGAGACGAAGGTCGCGAGCAACGCCAACACTATGAA
M0670	all_139912	56	C	A	AATGATAGTCTTTATTGAAAGCTAGAATTGTATGCCAGGTACCTGTTTAAGATATCTCAAATTTGACTAATGGATAGGAACGGCAGGTTCCAATGGTTGGATTGTGCATGGGTGAAAGAGGAGTCATCTCTCGATTACT
M0671	all_246932	3	G	A	GTGTCGCGGACGATCTTCTCGTAGTCAACTTTGGCCTTTGTGGTGATCTCCCCGAACACCATCACCATGTTTGTCTTGGTGCATGTCTCGCACGCCACCTTGCTGCTCGGGTCCTGCTCCAGGCACGCATCCAGTATGG
M0672	all_248352	22	A	C	GCAAAAGGGACCTGCTGCTTCAACGCATGAAGAAAAGGTGTCAGAAAGTTCTTTTGACCTTGAAGGAAGGGAGTGATCTACCAAAATCATTTGCTAAAGCTTTGTCAGTTGTTCTGTTGTCTCTTAAGCATAAAACTAA
M0673	all_251999	41	C	T(Ol/St)	AAACAAACTTCATGAATTCATGGCAGTCGCAACAAATCCTCAAATTTTTCACTACACGAATTGGCACTCGACGAACTGTACTGATCAGCCCAAATGCTACAGCCATTTTCTCACTATGCCTACTCAGAAGAAACTCTTT
M0674	all_259689	135	A	T	TCTAGAATCATTTCTCTCCAGGAGTCAATCAATAAGACGTGCTTCTTCATATCAAAACTCAGGGATGAAGAGTTGTACCCACAATTGACAGAGTTAACATTTGGGTAAAGCTGTTCGATTTTCCTCTACTTTCAATACA
M0675	all_239200	68	T	C	GAGACGGAGCCTCAATAATCATAAAATCTGTGCTCGAGAGAGCAACCGATCTACTCACGGACCCACATTCAGCCAGCAGTTACAGTATTAACAACCGAGCCCTCTGGCAAGCTTCTTTCGATGCGTTCTTTGGACTTCT
M0676	all_99406	31	C	A	AAACACTGCAACTTTTTAAGCTTGTGATGACAAGAAATAAGTTCTTTTGTCTTCCAGATACTAGCTACGGCTTACATAAGAAACGAGCCATGGAAAATGGGTGTTCATAAGAGAAAAGGTGTTGTTTATCTTGATGTGC
M0677	all_245867	17	C	T	CGAGTACCATAAGAAACCCCTGCAATGGAGCATTTCAAGAAGTCCATCTGATTGCACGTAAGTGTGCCTGTTTTGTCAGTCAAGATAGTGTCGACTTGCCCTAGCTCCTCATTCAAATTTGAGGTCCTTGCACGTGCGG
M0678	all_245867	18	C	G	CGAGTACCATAAGAAACCCCTGCAATGGAGCATTTCAAGAAGTCCATCTGATTGCACGTAAGTGTGCCTGTTTTGTCAGTCAAGATAGTGTCGACTTGCCCTAGCTCCTCATTCAAATTTGAGGTCCTTGCACGTGCGG
M0679	all_249843	1	A	G	AAAATGCTGAGCTCTATTGCAAGGTTGGTGTGCCCTTTGTGATGGGCACAACTGGTGGTGATAGGCAAATGTTGTACAAGACCGTTCAAGATGCAAATGTTTATACAGTAATCTCTCCACAGATGGGAAAACAGGTACA
M0680	all_88922	97	A	G	TCTCCTGTTATGAAATCCAGTTTAACAGACTTGTCATCTTCTGGGAGAAAGTACGAGGAGTGTGGTAATGTGGAAAGGAGAATTTCTTACTATGCTACTGAGGGACAGAGGTTCTCTACTGAGGATTACCAGAGCTACA
M0681	all_259586	54	C	A	ACCCCCGCTCTCTGTTGCCCTTCGCCCCCTCAGGGCACCTACACCTAGAGATTCTTATTCTTCCAAGATTTGGGCGTCGGTTGGAGAGAGGGATGCTGGAGTCGACCAGTTCTTGGAGAACAGCTCGATATCGGATTTC
M0682	all_44041	76	C	T(Sp)	GTTCACAGGCATTGGCCAAGAGGTATCGCCATTAGTAGCAATTTCTGTCCCGAGTTGAAAACGATCAGCTTCCAACTTCTGAACCTCAGCATCAAAGACATTCCTAAATTCACGAATTGTCTTCAAATCCTCAACATGG
M0683	all_251230	45	A	G(Sp)	CTCACTCGCGTTTATTCCATGAAGTCCACTGCCAGAAGGATGCAAGAGATCCTCACCTGAATTCGGTGTATCGATGAAAATGTCACCACTATCCCTTGATACATGTCTGCTCCTCAAATGACCAGTAGAGCTCCTGACGC
M0684	all_241824	104	C	T(Sp)	AGCGGGAAATTGTGAGAGACATAAAGGAGAAGCTCGCTTATGTGGCCCTAGATTATGAGCAGGAGCTCGAGACTGCCAAGAGCAGCTCCACTGTTGAGAAGAACTACGAGCTGCCCGATGGGCAAGTTATTACTATTGG
M0685	all_120385	51	C	A(Sp)	GTAGAAATGTACTGCTTTGTAATAAAGCTCCACATTAGCCACTTTGACAGCAACATCTTTGAACTGCATGTGATCCCACGCATCTGGAGAATGGTTCATTATAGTCGTAGCGGCATTGTCGAACTCATCATACTGTATA
M0686	all_130795	123	T	A	TTTTATTAGAATTTAGCACTGATATAACATCTTAACAAGTTAATAAGTTTTAGTAGATTAGATGAAGAAATTACCTTCATTGATGTAATTATGTCCTCCAAAACAGAAACCTATAAGCAAAATATATACATTAATGAAA
M0687	all_136748	56	G	A	GTATCTTATCCCTATACTCGGCCAAGCTCTTCTCGATACTGTAAATCGTGGTGTCGGCGCTGTTCCTGATATCGATGAGAGCTTTCCTCTCTTGGTCTTTCTGCGCATGAAGCTCAGCTTCTTTGACCATTTTCTCAATC
M0688	all_146835	118	C	T	CATGTCTTTTGCTAAATCGATCGATATCAGCCCCGCACTGCAACCCATCCCGCCGAGGTTGAAGCTTTTGATGTCCTCGCGCATCTTGTAGCGGTTCACTATCATGGCGGAGAGGGACGGTGTCGGGTTGAAGAGGCTA
M0689	all_245867	39	G	A	CGAGTACCATAAGAAACCCCTGCAATGGAGCATTTCAAGAAGTCCATCTGATTGCACGTAAGTGTGCCTGTTTTGTCAGTCAAGATAGTGTCGACTTGCCCTAGCTCCTCATTCAAATTTGAGGTCCTTGCACGTGCGG
M0690	all_130506	19	G	A	ACGTCTCCCAGTGCCTATGTCATACAAAGCTACATTTTTGGAGAACCCACTCGCCAGAAAATGTTCATCAGTTGAATTTATATGGACAGATGTCAATAGCTCAAACTCATCAAATGCATGCATACAGGCATCTAGGCTG
M0691	all_245867	129	T	A	CGAGTACCATAAGAAACCCCTGCAATGGAGCATTTCAAGAAGTCCATCTGATTGCACGTAAGTGTGCCTGTTTTGTCAGTCAAGATAGTGTCGACTTGCCCTAGCTCCTCATTCAAATTTGAGGTCCTTGCACGTGCGG
M0692	all_236767	60	C	A	CCGACATGTCAAAGGTTCTTCAAGTGGAGGTCGAAGCCGAGGAGGAGAAAGTCAAGCAGCTAGCATCTAACGAATCCAACTCCTTTGGCCTCTTCTCCAAACAGTTCTTGCACCGTCACGGCCTCCACCTGCTCGGCAC
M0693	all_263163	56	A	G	ATTGTTTCCCATCTAAATTGGGCGTACCGTAGACAATCCTCTTTGCTGACTCCTGAATGGTACCCCAAGCAAGCCCAGCTCCTAAACCAGCAAACCTTTCACAAAACAAACAGATACTCTGGATTGCGCAATTCATTAA
M0694	all_278977	105	G	A	CATCCATGGGATCCTTTTTCATCTCAACAATTACACCGCCATGATCATCATCAATTGCAGTTAGCAATTCGAATTCCTCAACTTTATCAGCTTTTATCAGTGATGAGGGGTCCAATTGACTCATTGGTATTCTATTAAA
M0695	all_35804	90	G	T	AGAATGAAATAGCAGCAGCTGAGCAGGAAAAGCTACAAAAAGAAGAATCCGCTCAGAAATCTCTAAAAGAGCAAGAAGCCATTATGGACGCCATAGTGCAGGAGTCTAAAAAACTACAGCAAGAATCTGAAGAAAATGCT
M0696	all_88818	107	T	C	CCACCTCATTCCCTCAAGTCATCGTCTCCGCCGCCTCATTCAACCGCTCCCTCTTCCGTTCCATCGCCGCCGCCATATCAACCGAGGCCCTCGCGTTCCATAACTATGGACAGGCTGGGTTAACATTCTGGGCACCTAAT
M0697	all_88818	125	A	T	CCACCTCATTCCCTCAAGTCATCGTCTCCGCCGCCTCATTCAACCGCTCCCTCTTCCGTTCCATCGCCGCCGCCATATCAACCGAGGCCCTCGCGTTCCATAACTATGGACAGGCTGGGTTAACATTCTGGGCACCTAAT
M0698	all_37704	41	A	G	CCATGAAGCACATTAAGGCTGTAGAGGAGTAGTGGCATGGAAACACTTCACTCATCTTTGCCTACAGGAGAAAGATCATGCTAACTGTTAAGAGTATCATCCATAGGGACACAAATGGCTCATTATCGTTTAAAATCAC
M0699	all_31869	113	G	T	CTGCTTGATCCTCTTCTTTAAACTGAACATAGACATTCCCGACCATGTGATCTGCAAGGTTGTCGCATATGTTTAGGCTCTCAATTTCACCAAACTTACTGAGCTCCTCGAAGATGTCTTCATAGAAATCCTCAAAATGT
M0700	all_240710	113	A	T	ATTTCTGTTATCAGCTATATCTTCAGAAATTCTCTCAAGCTAAATGCTAACGAAGCTGAAATGGTTTGATCAGAGTCCTTCTCTCCTTTATGGATTTCTTTATATATGCTCAACTAAATACTCAGTTTATGTTTTGTAA
M0701	all_133669	46	G	T	GAGGAAGAGGTCGAGGACGAAAAGGAAGCCGTCGGAGAGGACGAGGAGGCGCTCGATCTCCTCGAGGATGAGGATCGAGTCGACGAAGCGGTTGGTGAGGGAAGCGGAGTTGATAAATTCAATTGAGGAGGAGGAGGAA
M0702	all_99406	44	C	G	AAACACTGCAACTTTTTAAGCTTGTGATGACAAGAAATAAGTTCTTTTGTCTTCCAGATACTAGCTACGGCTTACATAAGAAACGAGCCATGGAAAATGGGTGTTCATAAGAGAAAAGGTGTTGTTTATCTTGATGTGC
M0703	all_137523	11	C	T	GTGCTTCTTCCCCTGGTCCAATGACTTGGGTCACAAGAATATCGTCAGAGCAGCGAATCTCAAATAAACCATGAGAACCAGCAGCCCTCATTGATGCTCTTTGCAAGTTAACGCCAAAAGCCTCTCCAAAATCATCATGA
M0704	all_241824	2	G	A	AGCGGGAAATTGTGAGAGACATAAAGGAGAAGCTCGCTTATGTGGCCCTAGATTATGAGCAGGAGCTCGAGACTGCCAAGAGCAGCTCCACTGTTGAGAAGAACTACGAGCTGCCCGATGGGCAAGTTATTACTATTGG
M0705	all_135492	112	T	C	CCACACTAGCTAGGAGATTCATCCCAATATCATCCCCAGCTGACAAAGGAACACTAGCTTCAGAGTATTTGACACAGCTTTCAATCAAGGCATTCATGGAGCTAAAAGAATTTCTTGCTTTGGGTTCAATCAAGGAAGA
M0706	all_237991	111	T	G	TTAAATAGAAATCATCTATCGACAATGTTGCAGAATTCCTGGGAGATAAGTCATATCAGCTCTCCATTTTAAGTCTGTAGAGAGAACTGATATTTTTCTAAATGAAAAACTCAACAAACAGATTATGCAAACATGTTTT
M0707	all_105098	35	T	C	AATTCGTTTGCCTTAATTTTGCCGATCATAATATTGAAGACTAAAAGCAGCTATGGCAGATTCAGAAGAAAATAGTTCACTATTTCCAATCTTCATTCTAACTATAATGGCACTTCCTCTAGTGCCTTACACAATTGTG
M0708	all_130506	109	A	G	ACGTCTCCCAGTGCCTATGTCATACAAAGCTACATTTTTGGAGAACCCACTCGCCAGAAAATGTTCATCAGTTGAATTTATATGGACAGATGTCAATAGCTCAAACTCATCAAATGCATGCATACAGGCATCTAGGCTG
M0709	all_278977	7	T	C	CATCCATGGGATCCTTTTTCATCTCAACAATTACACCGCCATGATCATCATCAATTGCAGTTAGCAATTCGAATTCCTCAACTTTATCAGCTTTTATCAGTGATGAGGGGTCCAATTGACTCATTGGTATTCTATTAAA
M0710	all_136089	71	G	A	CCGAGACGGTCAACCTCCAGAAGTTCTTCGAGGACGTCGAGAACATCAAGGAGGACATGCAAGGCCTCGAGCAGCTCTATCGCCACCTCCAGGACCTCAACGAGGAGACGAAGGTCGCGAGCAACGCCAACACTATGAA
M0711	all_129412	110	C	T	AATCAACCCCAAGGAGATACTCTAGGCTCTCAGTCAGCCAAAGACTGAAAATTGCAATGGACATTGCAAGATGTCTGCATCATCTCCACCACGACAAAGCCCTCCCTCACGGCGATCTAAAGCCCACAAACATACTCTT
M0712	all_124217	104	C	A	CAAGCAGCACAAATGATACTCGTCTGGTAAGAGCCATTCGGTTATTTCAAGCCAAATTAAGCTCTAAAATTAAAGACTTGAGGAAGGGCTTATCAGTTAAGATCTTCTTCTTCTTGGTTGGGTTCTACTGTGCCACTGCA
M0713	all_123871	36	G	C(Lu)	TTCTTCTTCTTGATGAAGCTACAAGCGCGCTTGATGGTGAATCTGAGAAGAGACTTCAAGAGTCACTTGATAGAGTCATGGTTGGTCGCACGACAGTGGTGGTGGCTCATAGATTGTCCACAATTAGGAATGCTGATGT
M0714	all_130173	61	A	T	CTCGCACATATGTAACCGAACCATGTAGGTAAAATTCGCATCCACTTGGAAAACCCAAGTAAGATTGAAATTGAGGTTCACCTTGCTCTCAGGCCCCATCATCCTCACAGACATATAAACATCATCCGAAAAAAAAAAA
M0715	all_130557	135	C	A(Lu)	CACTGGTTTCTGCTTTGCTTTCAGAATCAGTTCTAGGTGATTTGTCATCTTCAGGTTCCTCCTTATGGGTAGAGAGGACAGTTCGAGACGTAAGTGAAGATTTCTTGCTGGTATCACTAAAGGATGGAACTTTCCTATTT
M0716	all_261331	103	G	A(Lu)	ATAAGACCTATGATAAAGCCAACAAAAGATATTGCAAATGTTCACAACATTCATTATGAATGGCATGAGTTGATTCCTAATGGTACTTTAAGTTCTTACCTTGTATTATTCCCATGGAACTTTCCAGTCCACATTTTTC
M0717	all_37704	84	A	G	CCATGAAGCACATTAAGGCTGTAGAGGAGTAGTGGCATGGAAACACTTCACTCATCTTTGCCTACAGGAGAAAGATCATGCTAACTGTTAAGAGTATCATCCATAGGGACACAAATGGCTCATTATCGTTTAAAATCAC
M0718	all_31961	129	C	T	TCAGCCTTGCAAGGGCAGCAGCACTCGCTTTCACGTGCGGATATAGCACTGATTCTACTCGCAGAGATCGCTTATGAAAACGATGAGGATTTTCGTGAGAACCTACCCTTGCTCTTCCATGTCACATGCGTGTCAATGGC
M0719	all_94954	46	A	G(Lu)	AGTGATCTTAACATTTTGGGCAGCAGAGAATTTGCTGAATTTTCCACCACCATCATCACTAAAAATATTTAGAATTTGACTATGCATGGCTTTTGAACCAGTATAGAGTGTTGCATGGATGTCACCTGCTAGAAGGAAA
M0720	all_263185	116	G	A(Lu)	TTGTTGCTTCCATTGATTCATTTTCTTTTCTTTTTGCAGCTTGCTCCGTAAACTTTGAGTTCATGAATTACACCGTGATCACAAGCATGTGCAAGGGACCCCAGTACCCTCCGAAGCTCTGCTGCCAGGCCCTCAAGGAC
M0721	all_52799	94	A	G	CTCTGGCATTGGCACCTGGTTTTCCTTTGCCTCTTCCTCTGCATTCAAATTATCGAGATTTGAAAGAACTCGAACTTGGGGACCTCTCATATCAAGCACTTTCTGAACCTTAACATCGTCTAACCCCTGCTCCTGCTTT
M0722	all_133682	96	C	T	ACGACCATTCGTGGGTCGAGTGACGATAGGCGGGGGAGCGGAGAGATCGTAGCCCAAGGGGACAAGAAGCCCGAGGGGCCGTCGGCGGAGAAGGACTCGGATGAGACGTTCTTGACTGCGAAGGGGGAGATGAGGTCAT
M0723	all_122607	53	G	C(Lu)	CTGGTTGTACTCCCATTCTATTAAAACCAGAACTAACAAACTGCTGCATCCTGTGGTTCTTTACTTGTTCAGTTGCAATGGAGCTGTTGTTATTTGCAGTTATTCCAACACCAAGATCGAGACTAATTGTGTCGGTTTC
M0724	all_130557	91	T	G	CACTGGTTTCTGCTTTGCTTTCAGAATCAGTTCTAGGTGATTTGTCATCTTCAGGTTCCTCCTTATGGGTAGAGAGGACAGTTCGAGACGTAAGTGAAGATTTCTTGCTGGTATCACTAAAGGATGGAACTTTCCTATTT
M0725	all_137523	65	T	C	GTGCTTCTTCCCCTGGTCCAATGACTTGGGTCACAAGAATATCGTCAGAGCAGCGAATCTCAAATAAACCATGAGAACCAGCAGCCCTCATTGATGCTCTTTGCAAGTTAACGCCAAAAGCCTCTCCAAAATCATCATGA
M0726	all_88922	136	T	A	TCTCCTGTTATGAAATCCAGTTTAACAGACTTGTCATCTTCTGGGAGAAAGTACGAGGAGTGTGGTAATGTGGAAAGGAGAATTTCTTACTATGCTACTGAGGGACAGAGGTTCTCTACTGAGGATTACCAGAGCTACA
M0727	all_106517	72	C	A	TCGATGGTTTCTTCTCTTGTTTCTGAAGCTTCAAGGTCGAAGGAGAGGTTGGATATCGCGGTTGAGGAGGTCTCTCTGCTGCTGTCTCGGATTAGAGAGCAGCCTATTGCGATGCATGGTTTCAGTGATGGATTTTATAG
M0728	all_278977	93	T	A	CATCCATGGGATCCTTTTTCATCTCAACAATTACACCGCCATGATCATCATCAATTGCAGTTAGCAATTCGAATTCCTCAACTTTATCAGCTTTTATCAGTGATGAGGGGTCCAATTGACTCATTGGTATTCTATTAAA
M0729	all_37704	82	T	C	CCATGAAGCACATTAAGGCTGTAGAGGAGTAGTGGCATGGAAACACTTCACTCATCTTTGCCTACAGGAGAAAGATCATGCTAACTGTTAAGAGTATCATCCATAGGGACACAAATGGCTCATTATCGTTTAAAATCAC
M0730	all_248352	15	C	T	GCAAAAGGGACCTGCTGCTTCAACGCATGAAGAAAAGGTGTCAGAAAGTTCTTTTGACCTTGAAGGAAGGGAGTGATCTACCAAAATCATTTGCTAAAGCTTTGTCAGTTGTTCTGTTGTCTCTTAAGCATAAAACTAA
M0731	all_104595	98	G	A(Pe)	ATCTGGAACCACCATTTCCAAGGCCAAAGACTTCTGCGAGAACTGCGCAGAGGTTGATTGCTCAAGGAATGGGAATCAAGTTCACCACAGATTTTGGGTCCAGTGAGCTGAGGAAACAAGAAGAGGCTAGGAAGAACCG
M0732	all_106517	113	T	C(Pe)	TCGATGGTTTCTTCTCTTGTTTCTGAAGCTTCAAGGTCGAAGGAGAGGTTGGATATCGCGGTTGAGGAGGTCTCTCTGCTGCTGTCTCGGATTAGAGAGCAGCCTATTGCGATGCATGGTTTCAGTGATGGATTTTATAG
M0733	all_124867	30	C	T(Pe)	GTCGAAGTCGTAGCGGCGGAGGTTGTGGACGTACCAGCACGTGCCGACCCAGCGTGTGCCCTCGGGGTTGGCAGCGGAGATGCGGAACCAGTCGTTGTCGTTCTGCTTGTTCATCGATGTGTAGGCGATGAGGGATCGGT
M0734	all_133682	21	T	A(Pe)	ACGACCATTCGTGGGTCGAGTGACGATAGGCGGGGGAGCGGAGAGATCGTAGCCCAAGGGGACAAGAAGCCCGAGGGGCCGTCGGCGGAGAAGGACTCGGATGAGACGTTCTTGACTGCGAAGGGGGAGATGAGGTCAT
M0735	all_278977	47	A	G(Pe)	CATCCATGGGATCCTTTTTCATCTCAACAATTACACCGCCATGATCATCATCAATTGCAGTTAGCAATTCGAATTCCTCAACTTTATCAGCTTTTATCAGTGATGAGGGGTCCAATTGACTCATTGGTATTCTATTAAA
M0736	all_38957	26	A	G(Pe)	TAGTAGTGAAAGTATACCCTCTCTCAGTCAGGATCTTCATCAAGGAATCGGTCAGATCACGACCAGCGAGATCTAGACGAAGAATGGCATGCGGAAGGGCATATCCTTCGTAGATTGGAACAGTGTGGCTCACACCATC
M0737	all_56266	42	G	A(Pe)	GTGATCCATTAAAAATGTGAGAGAAGAAACAATATTATTAAGAAAGTCAAATAACATGACATGCTCACCATCAAGTAATTGCGGAAGGATGGGACGGATCTCATCCAAATCTGTACAAAAATATTATTTCCTTTACTATT
M0738	all_121558	25	A	G(Pe)	CAACTGATTCGTACTGAATTTCTCATCCCCCTTGATCTTACCATGGCGGTTAAAGCTAACAGAGGAGAAGAAGGGCACAAAGACTATATCGGCATCGGTTGAATGGGAAACCCTAACAGCCGTGCAGGGAGCGTGCCGA
M0739	all_35804	58	A	T	AGAATGAAATAGCAGCAGCTGAGCAGGAAAAGCTACAAAAAGAAGAATCCGCTCAGAAATCTCTAAAAGAGCAAGAAGCCATTATGGACGCCATAGTGCAGGAGTCTAAAAAACTACAGCAAGAATCTGAAGAAAATGCT
M0740	all_44041	28	G	A	GTTCACAGGCATTGGCCAAGAGGTATCGCCATTAGTAGCAATTTCTGTCCCGAGTTGAAAACGATCAGCTTCCAACTTCTGAACCTCAGCATCAAAGACATTCCTAAATTCACGAATTGTCTTCAAATCCTCAACATGG
M0741	all_133682	48	C	A	ACGACCATTCGTGGGTCGAGTGACGATAGGCGGGGGAGCGGAGAGATCGTAGCCCAAGGGGACAAGAAGCCCGAGGGGCCGTCGGCGGAGAAGGACTCGGATGAGACGTTCTTGACTGCGAAGGGGGAGATGAGGTCAT
M0742	all_259586	72	G	C	ACCCCCGCTCTCTGTTGCCCTTCGCCCCCTCAGGGCACCTACACCTAGAGATTCTTATTCTTCCAAGATTTGGGCGTCGGTTGGAGAGAGGGATGCTGGAGTCGACCAGTTCTTGGAGAACAGCTCGATATCGGATTTC
M0743	all_31869	110	G	A	CTGCTTGATCCTCTTCTTTAAACTGAACATAGACATTCCCGACCATGTGATCTGCAAGGTTGTCGCATATGTTTAGGCTCTCAATTTCACCAAACTTACTGAGCTCCTCGAAGATGTCTTCATAGAAATCCTCAAAATGT
M0744	all_31961	9	G	A(Pe)	TCAGCCTTGCAAGGGCAGCAGCACTCGCTTTCACGTGCGGATATAGCACTGATTCTACTCGCAGAGATCGCTTATGAAAACGATGAGGATTTTCGTGAGAACCTACCCTTGCTCTTCCATGTCACATGCGTGTCAATGGC
M0745	all_34190	104	T	A(Pe)	ATTCAGATATTCAACAGTTTGACAAATCTGCTATATGGTAATGTTTTCAGTGCTGGACTGCTTTTTTCTCCTTGCAGAGTTTTGAGGCTTTGAACCCTAGAGCTGTTGCTGTTGTGGTGGACCCGATCCAGAGTGTTAA
M0746	all_44041	52	G	C(Pe)	GTTCACAGGCATTGGCCAAGAGGTATCGCCATTAGTAGCAATTTCTGTCCCGAGTTGAAAACGATCAGCTTCCAACTTCTGAACCTCAGCATCAAAGACATTCCTAAATTCACGAATTGTCTTCAAATCCTCAACATGG
M0747	all_44041	55	T	C(Pe)	GTTCACAGGCATTGGCCAAGAGGTATCGCCATTAGTAGCAATTTCTGTCCCGAGTTGAAAACGATCAGCTTCCAACTTCTGAACCTCAGCATCAAAGACATTCCTAAATTCACGAATTGTCTTCAAATCCTCAACATGG
M0748	all_120809	43	T	A(Pe)	TTTGATAATCCCATCCATCAGATACCATATTCATGAAGACATTCAATAATACAGACTCACTGTGGTTTTGGACATCACCTATACAAGTGGATACAAGAGCAGGAGCACAGTTAGTTAGTCCATTAACTAAATAATGGAA
M0749	all_126885	64	A	T(Pe)	AAATGTATTCCTTCTTGGATTTATATCTGCAAAAACAGAGAGTGTTGTTGTTCTCTTGTGTCGAGAGCCCTGTCTCAATGTTAATGCACTGAAAGACATGAATTGGGATCTCAGCCAGTGGTGTCCTCTTATTGATGAT
M0750	all_129412	59	G	T(Pe)	AATCAACCCCAAGGAGATACTCTAGGCTCTCAGTCAGCCAAAGACTGAAAATTGCAATGGACATTGCAAGATGTCTGCATCATCTCCACCACGACAAAGCCCTCCCTCACGGCGATCTAAAGCCCACAAACATACTCTT
M0751	all_129412	134	A	T(Pe)	AATCAACCCCAAGGAGATACTCTAGGCTCTCAGTCAGCCAAAGACTGAAAATTGCAATGGACATTGCAAGATGTCTGCATCATCTCCACCACGACAAAGCCCTCCCTCACGGCGATCTAAAGCCCACAAACATACTCTT
M0752	all_131289	15	A	T(Pe)	CTAAATCATGGTTAACTCTAACTTCTAAAAATTATTTATTTAAAACACTATGCAAAGTTATCTATATGTAACAACTGCTTTCTTATAGTATTTTCTCTACTATCTACGTTATAGCTCTCTACCATCAGAGCGTACTTGG
M0753	all_241824	74	T	C(Pe)	AGCGGGAAATTGTGAGAGACATAAAGGAGAAGCTCGCTTATGTGGCCCTAGATTATGAGCAGGAGCTCGAGACTGCCAAGAGCAGCTCCACTGTTGAGAAGAACTACGAGCTGCCCGATGGGCAAGTTATTACTATTGG
M0754	all_246932	27	A	G(Pe)	GTGTCGCGGACGATCTTCTCGTAGTCAACTTTGGCCTTTGTGGTGATCTCCCCGAACACCATCACCATGTTTGTCTTGGTGCATGTCTCGCACGCCACCTTGCTGCTCGGGTCCTGCTCCAGGCACGCATCCAGTATGG
M0755	all_246932	29	C	T(Pe)	GTGTCGCGGACGATCTTCTCGTAGTCAACTTTGGCCTTTGTGGTGATCTCCCCGAACACCATCACCATGTTTGTCTTGGTGCATGTCTCGCACGCCACCTTGCTGCTCGGGTCCTGCTCCAGGCACGCATCCAGTATGG
M0756	all_250646	120	G	C(Pe)	GTTGAGTTTCACCACAGTGTCTGTGAACATCTTGGTGTCCTCCTCGGTATTCCCTTCGGGAACGTCAACCGAGTACGACTCAACGACGATAGTGTAAGGGGTTCCATCATCATGCGTCAGCTCAGTAGCGGAGGTGACA
M0757	all_250646	124	A	G(Pe)	GTTGAGTTTCACCACAGTGTCTGTGAACATCTTGGTGTCCTCCTCGGTATTCCCTTCGGGAACGTCAACCGAGTACGACTCAACGACGATAGTGTAAGGGGTTCCATCATCATGCGTCAGCTCAGTAGCGGAGGTGACA
M0758	all_251230	97	T	C(Pe)	CTCACTCGCGTTTATTCCATGAAGTCCACTGCCAGAAGGATGCAAGAGATCCTCACCTGAATTCGGTGTATCGATGAAAATGTCACCACTATCCCTTGATACATGTCTGCTCCTCAAATGACCAGTAGAGCTCCTGACGC
M0759	all_256719	126	C	T(Pe)	CAATGGATGGTCGTTCAAATTCAACTCCTGATTCAACTCAAGAACCAATGATCGTGTTGGATGTGAAACCATTAAGAAGCTTAGCTCCCATGGCCCCTTCACACCTAGGGCTCAACAAAATTTCACCTCCATTTCCAAA
M0760	all_34581	3	C	T(Pe)	ATCCAACAAGCTTACTGTCATCTGGGCCTTATGGTCTCATTTTTGCATCCTTTGTACCATTTTATTTAGATATTCCAGTCTCTTCACGGTTCCGCATTTTTGGCTTAAACTTCAGTGACAAGTCATTTATATATTTGGC
M0761	all_34581	63	T	C(Pe)	ATCCAACAAGCTTACTGTCATCTGGGCCTTATGGTCTCATTTTTGCATCCTTTGTACCATTTTATTTAGATATTCCAGTCTCTTCACGGTTCCGCATTTTTGGCTTAAACTTCAGTGACAAGTCATTTATATATTTGGC
M0762	all_34581	68	A	C(Pe)	ATCCAACAAGCTTACTGTCATCTGGGCCTTATGGTCTCATTTTTGCATCCTTTGTACCATTTTATTTAGATATTCCAGTCTCTTCACGGTTCCGCATTTTTGGCTTAAACTTCAGTGACAAGTCATTTATATATTTGGC
M0763	all_37704	117	G	T(Pe)	CCATGAAGCACATTAAGGCTGTAGAGGAGTAGTGGCATGGAAACACTTCACTCATCTTTGCCTACAGGAGAAAGATCATGCTAACTGTTAAGAGTATCATCCATAGGGACACAAATGGCTCATTATCGTTTAAAATCAC
M0764	all_88818	69	G	A(Pe)	CCACCTCATTCCCTCAAGTCATCGTCTCCGCCGCCTCATTCAACCGCTCCCTCTTCCGTTCCATCGCCGCCGCCATATCAACCGAGGCCCTCGCGTTCCATAACTATGGACAGGCTGGGTTAACATTCTGGGCACCTAAT
M0765	all_105098	94	C	T(Pe)	AATTCGTTTGCCTTAATTTTGCCGATCATAATATTGAAGACTAAAAGCAGCTATGGCAGATTCAGAAGAAAATAGTTCACTATTTCCAATCTTCATTCTAACTATAATGGCACTTCCTCTAGTGCCTTACACAATTGTG
M0766	all_259689	69	A	G(Pe)	TCTAGAATCATTTCTCTCCAGGAGTCAATCAATAAGACGTGCTTCTTCATATCAAAACTCAGGGATGAAGAGTTGTACCCACAATTGACAGAGTTAACATTTGGGTAAAGCTGTTCGATTTTCCTCTACTTTCAATACA
M0767	all_120809	116	T	G	TTTGATAATCCCATCCATCAGATACCATATTCATGAAGACATTCAATAATACAGACTCACTGTGGTTTTGGACATCACCTATACAAGTGGATACAAGAGCAGGAGCACAGTTAGTTAGTCCATTAACTAAATAATGGAA
M0768	all_119324	95	A	C	CATAACCCATTCTTCTGGGAGCTGGAGCAAAATAAAACCTTTAAAGGCGCAAAACACATAGTTTACACATAAATGAAGTACTGAACACAATATGAGAGGGAAAGAGTACAGGAGAGAGTGAGTTATGAAACTATGGTAT
M0769	all_259689	125	T	G	TCTAGAATCATTTCTCTCCAGGAGTCAATCAATAAGACGTGCTTCTTCATATCAAAACTCAGGGATGAAGAGTTGTACCCACAATTGACAGAGTTAACATTTGGGTAAAGCTGTTCGATTTTCCTCTACTTTCAATACA
M0770	all_101267	41	T	C	GAATTCTCCAGAGAAACGAGGCAAAAAAGGCATCAACATCTGCACCAGGGAACTCCTTCCGAATGTATTGTGCAAGGGATAGCCTGCTGTGAAATCCCGACTTGGTACCTGGGGCGCTTGGTAAATAACTGGGGGGATGA
M0771	all_136748	35	G	A	GTATCTTATCCCTATACTCGGCCAAGCTCTTCTCGATACTGTAAATCGTGGTGTCGGCGCTGTTCCTGATATCGATGAGAGCTTTCCTCTCTTGGTCTTTCTGCGCATGAAGCTCAGCTTCTTTGACCATTTTCTCAATC
M0772	all_122607	77	A	G	CTGGTTGTACTCCCATTCTATTAAAACCAGAACTAACAAACTGCTGCATCCTGTGGTTCTTTACTTGTTCAGTTGCAATGGAGCTGTTGTTATTTGCAGTTATTCCAACACCAAGATCGAGACTAATTGTGTCGGTTTC
M0773	all_34190	56	G	C	ATTCAGATATTCAACAGTTTGACAAATCTGCTATATGGTAATGTTTTCAGTGCTGGACTGCTTTTTTCTCCTTGCAGAGTTTTGAGGCTTTGAACCCTAGAGCTGTTGCTGTTGTGGTGGACCCGATCCAGAGTGTTAA
M0774	all_240710	124	A	G	ATTTCTGTTATCAGCTATATCTTCAGAAATTCTCTCAAGCTAAATGCTAACGAAGCTGAAATGGTTTGATCAGAGTCCTTCTCTCCTTTATGGATTTCTTTATATATGCTCAACTAAATACTCAGTTTATGTTTTGTAA
M0775	all_238081	53	C	T	CTACACCACAGCTTAGAAGGCATATCCTATCCATTGGAGCAGTTGGACTGATCCTAACAGCACAACCAGAGTGGACTACTGTAAATTCACTAAAGCTTGAAACTCCACAATAATGATAAACAGGTGTTCCTTTAATTGA
M0776	all_106517	110	C	T(In)	TCGATGGTTTCTTCTCTTGTTTCTGAAGCTTCAAGGTCGAAGGAGAGGTTGGATATCGCGGTTGAGGAGGTCTCTCTGCTGCTGTCTCGGATTAGAGAGCAGCCTATTGCGATGCATGGTTTCAGTGATGGATTTTATAG
M0777	all_119324	133	A	G(Pe)	CATAACCCATTCTTCTGGGAGCTGGAGCAAAATAAAACCTTTAAAGGCGCAAAACACATAGTTTACACATAAATGAAGTACTGAACACAATATGAGAGGGAAAGAGTACAGGAGAGAGTGAGTTATGAAACTATGGTAT
M0778	all_130795	113	A	T(Pe)	TTTTATTAGAATTTAGCACTGATATAACATCTTAACAAGTTAATAAGTTTTAGTAGATTAGATGAAGAAATTACCTTCATTGATGTAATTATGTCCTCCAAAACAGAAACCTATAAGCAAAATATATACATTAATGAAA
M0779	all_245736	55	C	T(Pe)	ATTCATGCTGCACCGAAATTGCTGCCTTTTGGGTAACAGACTGTTGATATAGAACTCCTCCAACAAGAGTAAAAAGTAAGCAGATCAAGCCAACTGGACTTGCATGCTTATCCCATATTAATACATTGATGGCAACAGT
M0780	all_245736	125	A	G(Pe)	ATTCATGCTGCACCGAAATTGCTGCCTTTTGGGTAACAGACTGTTGATATAGAACTCCTCCAACAAGAGTAAAAAGTAAGCAGATCAAGCCAACTGGACTTGCATGCTTATCCCATATTAATACATTGATGGCAACAGT
M0781	all_249843	84	G	A	AAAATGCTGAGCTCTATTGCAAGGTTGGTGTGCCCTTTGTGATGGGCACAACTGGTGGTGATAGGCAAATGTTGTACAAGACCGTTCAAGATGCAAATGTTTATACAGTAATCTCTCCACAGATGGGAAAACAGGTACA
M0782	all_253693	86	T	G	CGAAACTACCAAAGCCTGCATTCATGTCCATTATATTTCGATATCTCCCAGTATCAATTAACTTATTGACGCTTTTGTAGGCTTTTACATGCTTCTTCCACAAATTGTTGTCTTCATGATATGACTGGACCGAGGCCCCC
M0783	all_253693	128	G	T	CGAAACTACCAAAGCCTGCATTCATGTCCATTATATTTCGATATCTCCCAGTATCAATTAACTTATTGACGCTTTTGTAGGCTTTTACATGCTTCTTCCACAAATTGTTGTCTTCATGATATGACTGGACCGAGGCCCCC
M0784	all_254805	49	C	T	GATCTCGAGCTCGACGAGGCCGAGCGACATCAGACCGAGGGTTAGTCCCGACATTATCCCAGCGAAGAGGACGAGCAGCGCCGAGATGCCTGCGTATGCGTACCACGACAGCGATCCGAAGGCGATGTCCCTCTCAAAA
M0785	all_245867	83	A	G	CGAGTACCATAAGAAACCCCTGCAATGGAGCATTTCAAGAAGTCCATCTGATTGCACGTAAGTGTGCCTGTTTTGTCAGTCAAGATAGTGTCGACTTGCCCTAGCTCCTCATTCAAATTTGAGGTCCTTGCACGTGCGG
M0786	all_245867	126	C	T	CGAGTACCATAAGAAACCCCTGCAATGGAGCATTTCAAGAAGTCCATCTGATTGCACGTAAGTGTGCCTGTTTTGTCAGTCAAGATAGTGTCGACTTGCCCTAGCTCCTCATTCAAATTTGAGGTCCTTGCACGTGCGG
M0787	all_253693	68	G	A	CGAAACTACCAAAGCCTGCATTCATGTCCATTATATTTCGATATCTCCCAGTATCAATTAACTTATTGACGCTTTTGTAGGCTTTTACATGCTTCTTCCACAAATTGTTGTCTTCATGATATGACTGGACCGAGGCCCCC
M0788	all_31869	65	G	A	CTGCTTGATCCTCTTCTTTAAACTGAACATAGACATTCCCGACCATGTGATCTGCAAGGTTGTCGCATATGTTTAGGCTCTCAATTTCACCAAACTTACTGAGCTCCTCGAAGATGTCTTCATAGAAATCCTCAAAATGT
M0789	all_238081	54	C	T	CTACACCACAGCTTAGAAGGCATATCCTATCCATTGGAGCAGTTGGACTGATCCTAACAGCACAACCAGAGTGGACTACTGTAAATTCACTAAAGCTTGAAACTCCACAATAATGATAAACAGGTGTTCCTTTAATTGA
M0790	all_34581	59	A	G(In)	ATCCAACAAGCTTACTGTCATCTGGGCCTTATGGTCTCATTTTTGCATCCTTTGTACCATTTTATTTAGATATTCCAGTCTCTTCACGGTTCCGCATTTTTGGCTTAAACTTCAGTGACAAGTCATTTATATATTTGGC
M0791	all_56266	11	A	T(In)	GTGATCCATTAAAAATGTGAGAGAAGAAACAATATTATTAAGAAAGTCAAATAACATGACATGCTCACCATCAAGTAATTGCGGAAGGATGGGACGGATCTCATCCAAATCTGTACAAAAATATTATTTCCTTTACTATT
M0792	all_88922	41	C	G(In)	TCTCCTGTTATGAAATCCAGTTTAACAGACTTGTCATCTTCTGGGAGAAAGTACGAGGAGTGTGGTAATGTGGAAAGGAGAATTTCTTACTATGCTACTGAGGGACAGAGGTTCTCTACTGAGGATTACCAGAGCTACA
M0793	all_130557	17	G	A(In)	CACTGGTTTCTGCTTTGCTTTCAGAATCAGTTCTAGGTGATTTGTCATCTTCAGGTTCCTCCTTATGGGTAGAGAGGACAGTTCGAGACGTAAGTGAAGATTTCTTGCTGGTATCACTAAAGGATGGAACTTTCCTATTT
M0794	all_246070	8	C	T(In)	TCGGAGACGTTGCTGTCGAAGCACAGTTGTACGAGGAAGCCTTTGCCATTTTTAAGAAGTTCAACTTGAATGTTCAGGCAGTAAATGTCCTCCTTGATAACATACAAAGCATAGACCGAGCAGTGGAGTTTGCTTTCCG
M0795	all_246070	89	C	T(In)	TCGGAGACGTTGCTGTCGAAGCACAGTTGTACGAGGAAGCCTTTGCCATTTTTAAGAAGTTCAACTTGAATGTTCAGGCAGTAAATGTCCTCCTTGATAACATACAAAGCATAGACCGAGCAGTGGAGTTTGCTTTCCG
M0796	all_261331	97	T	C(In)	ATAAGACCTATGATAAAGCCAACAAAAGATATTGCAAATGTTCACAACATTCATTATGAATGGCATGAGTTGATTCCTAATGGTACTTTAAGTTCTTACCTTGTATTATTCCCATGGAACTTTCCAGTCCACATTTTTC
M0797	all_254805	82	C	G	GATCTCGAGCTCGACGAGGCCGAGCGACATCAGACCGAGGGTTAGTCCCGACATTATCCCAGCGAAGAGGACGAGCAGCGCCGAGATGCCTGCGTATGCGTACCACGACAGCGATCCGAAGGCGATGTCCCTCTCAAAA
M0798	all_259586	91	G	T	ACCCCCGCTCTCTGTTGCCCTTCGCCCCCTCAGGGCACCTACACCTAGAGATTCTTATTCTTCCAAGATTTGGGCGTCGGTTGGAGAGAGGGATGCTGGAGTCGACCAGTTCTTGGAGAACAGCTCGATATCGGATTTC
M0799	all_136748	47	C	T	GTATCTTATCCCTATACTCGGCCAAGCTCTTCTCGATACTGTAAATCGTGGTGTCGGCGCTGTTCCTGATATCGATGAGAGCTTTCCTCTCTTGGTCTTTCTGCGCATGAAGCTCAGCTTCTTTGACCATTTTCTCAATC
M0800	all_245498	49	G	A	CTCTCGCTGCTGGTGGTGGTTGTAGGCTGATGGTGGTGGGGTTTGAGGGTGGTGGTCTTGGTGAGTTTGATGGATGAATACAGGAGTTGAGCTGGTGATCCTGAGGTTCGGCCAGATCGGCGCGCTGAAATTAGTGTCT
M0801	all_238180	27	A	G	GTTAATAGACTCGGAATGGACATCCAAGTCGATTACTTCAACATCACGAGGCAGCAGATCGATACGTTGTTAGGTTCATCAAAGGCTAAAGACTTCCTACACAGAAGGGCCATCTTCTCAATCACCATAGGATCGAATG
M0802	all_247591	88	C	T	GTTGAACACCCATGCTACTATTGAACCATTTGTGATTGCGACTAATAGGCAACTAAATGTGGTCCATCCTATCCACAAACTTTTGATCCCACATCTCCGTGGCACAATGAACATCAACGCCCTGGGTCGACATATCCTC
M0803	all_129412	57	A	T	AATCAACCCCAAGGAGATACTCTAGGCTCTCAGTCAGCCAAAGACTGAAAATTGCAATGGACATTGCAAGATGTCTGCATCATCTCCACCACGACAAAGCCCTCCCTCACGGCGATCTAAAGCCCACAAACATACTCTT
M0804	all_129412	107	T	C	AATCAACCCCAAGGAGATACTCTAGGCTCTCAGTCAGCCAAAGACTGAAAATTGCAATGGACATTGCAAGATGTCTGCATCATCTCCACCACGACAAAGCCCTCCCTCACGGCGATCTAAAGCCCACAAACATACTCTT
M0805	all_129412	113	C	A	AATCAACCCCAAGGAGATACTCTAGGCTCTCAGTCAGCCAAAGACTGAAAATTGCAATGGACATTGCAAGATGTCTGCATCATCTCCACCACGACAAAGCCCTCCCTCACGGCGATCTAAAGCCCACAAACATACTCTT
M0806	all_130795	32	T	A	TTTTATTAGAATTTAGCACTGATATAACATCTTAACAAGTTAATAAGTTTTAGTAGATTAGATGAAGAAATTACCTTCATTGATGTAATTATGTCCTCCAAAACAGAAACCTATAAGCAAAATATATACATTAATGAAA
M0807	all_134540	124	A	G	CAAAGAGGCAGCAGCAGAGAAGGTATAAAAAGTAGAATTGGACGAGCCACCATCAGTCGGCTGCGTCGGTGAATCCGCACCGTCGCCACTTCCGCTAACATTCCTCGATCGAATCTTGATACCAAGATCATACGCCGAA
M0808	all_238081	48	C	T	CTACACCACAGCTTAGAAGGCATATCCTATCCATTGGAGCAGTTGGACTGATCCTAACAGCACAACCAGAGTGGACTACTGTAAATTCACTAAAGCTTGAAACTCCACAATAATGATAAACAGGTGTTCCTTTAATTGA
M0809	all_38133	81	C	T	CGCTTTAGCTTCCAGAAGTTTCTTCACTCTATTCACTTCTTCCCACATTTTAGCTTCAGCATATATATCTGCTAGAAGTACATAGTTTCCAGCATTCAGAGGCTCAAGCTCAAAAAGACGAGTGCAGGCTCTTTCAGCA
M0810	all_120056	89	A	G	CTGCAATTGCAGCAGCCGCAGCTGCGACATCTGGGAAGTCGTCAGCTGTGTCGGCGGCAGCTGCGGCGACTGCACTTGCTGGCGAGGGAACGACTCACATGCCAAGATTGTTTAGTTTCATATCTTCGGATAATCATGG
M0811	all_125412	108	T	C	GATGAGATTATTCCGCACTTGGAACCTGGCCGAGTCCCTTCTACCATAGATCCTGACACAATGGACCCATCTTTTCCTGAAGCCGTAAAACGACCATCCAAGCGACCTGTACGTATCAGTGCGTGGAAGCTCGCGAAGC
M0812	all_123129	47	T	C	AGACCTTTGTTCGAGCTGATGGGGCATTTATACCCTTTGCTGATGATTTTGATATGTCCACTGTCACAACTGTAGTGAAGGGAGTTGGTGAAATTGGAGATGTTAAGGTGATAGACTTGCAGTCTCCTATCAATAGCCT
M0813	all_254805	37	G	T	GATCTCGAGCTCGACGAGGCCGAGCGACATCAGACCGAGGGTTAGTCCCGACATTATCCCAGCGAAGAGGACGAGCAGCGCCGAGATGCCTGCGTATGCGTACCACGACAGCGATCCGAAGGCGATGTCCCTCTCAAAA
M0814	all_119324	108	A	G	CATAACCCATTCTTCTGGGAGCTGGAGCAAAATAAAACCTTTAAAGGCGCAAAACACATAGTTTACACATAAATGAAGTACTGAACACAATATGAGAGGGAAAGAGTACAGGAGAGAGTGAGTTATGAAACTATGGTAT
M0815	all_144024	110	A	G	CAAACTCTGGCGGAAGCATCTTCCATTTAGTGATATAGAATAATCTGTCATAGATCATTGTAACTCATATAATATCCAGACCAAATCTATGTTGATTTATCTTGCTTTCATATATCTTTATGTCCTATATATAGCTTCT
M0816	all_238577	113	C	A	TAAGAGCACCAGAGTATGTCTTTCCAGCATGCATAGCACGAAGAGATTGAAGTTCTGTGAGCCATATATCTAAAGATTTCCAATCTGAAAGTGATGTATAGCTTTCTATTGCCCGAGCAATAACAAACTGGACTCCATC
M0817	all_123871	54	C	G	TTCTTCTTCTTGATGAAGCTACAAGCGCGCTTGATGGTGAATCTGAGAAGAGACTTCAAGAGTCACTTGATAGAGTCATGGTTGGTCGCACGACAGTGGTGGTGGCTCATAGATTGTCCACAATTAGGAATGCTGATGT
M0818	all_123871	96	G	T	TTCTTCTTCTTGATGAAGCTACAAGCGCGCTTGATGGTGAATCTGAGAAGAGACTTCAAGAGTCACTTGATAGAGTCATGGTTGGTCGCACGACAGTGGTGGTGGCTCATAGATTGTCCACAATTAGGAATGCTGATGT
M0819	all_157785	49	T	C	GAGCAAGTACCTCATGGTTGTGCACCCGAAGATGGAGAGTTCCTTTTTTGGGAATCTTGATCAGAGGAACTTTGTGATGAGTGGAGGGCATCCAAGGACTCCATTTTATCAAGTTTTTTTGAAATTGGCCAAGTCTATC
M0820	all_248173	112	T	C	AGTAGAGCTGTTCTTCTTCAAATGGTTTTGACACGTAACCATCCATACCACACTTCGAGCACTCCTCATGTGTTGCCTGAAAAACATCAGCAGTCATGGCAAGTATAGGTATGTGCCAACAGGCTATGTCCCTATACAA
M0821	all_250205	115	A	G	GGGAATTCTACTATTTGGTCCGCCTGGAACTGGGAAAACACTGCTGGCCAAAGCCATAGCTCATGAAGCTGGAGCAAGTTTTATCAATGTCTCAATGTCCACTATCACTTCGAAATGGTTTGGTGAAGATGAAAAGAATG
M0822	all_38957	13	T	A	TAGTAGTGAAAGTATACCCTCTCTCAGTCAGGATCTTCATCAAGGAATCGGTCAGATCACGACCAGCGAGATCTAGACGAAGAATGGCATGCGGAAGGGCATATCCTTCGTAGATTGGAACAGTGTGGCTCACACCATC
M0823	all_56266	94	A	G	GTGATCCATTAAAAATGTGAGAGAAGAAACAATATTATTAAGAAAGTCAAATAACATGACATGCTCACCATCAAGTAATTGCGGAAGGATGGGACGGATCTCATCCAAATCTGTACAAAAATATTATTTCCTTTACTATT
M0824	all_241969	136	T	C	CAGCTCGAACGTGAAAGAACTCACCATTTAAAGGAAGAGAACCCTTCAACAACACAAACTCACGGAGCTCCCTAGCAACAACAACACTCTCATTGCAATTATCCAAAATCACACTAAACAGCTTTTTCTGTATATTCCA
M0825	all_265257	136	T	A	CAGTTGATGAGATCTTAGAAGATCATCCAACCCTTCCACCAGACTGTTCAATTCCATTTGTTCACCTGCCGAAAGATGTTCTTGATTCGAACTCTTTGAATTTGCTTGAGGAAGAGTCTTTCATAGGTTCCATCTTCAC
M0826	all_88818	122	A	G	CCACCTCATTCCCTCAAGTCATCGTCTCCGCCGCCTCATTCAACCGCTCCCTCTTCCGTTCCATCGCCGCCGCCATATCAACCGAGGCCCTCGCGTTCCATAACTATGGACAGGCTGGGTTAACATTCTGGGCACCTAAT
M0827	all_131384	136	G	A	GTTGAGTTATCTTCACTCGCAGAAGATCGTGCACCGAGATGTGAAGACAGAGAACATGCTTCTGGATAAGTCGAGGGCTGTAAAGATTGCTGATTTTGGTGTTGCACGTGTTGAAGCACAGAATCCAAATGACATGACC
M0828	all_256855	136	G	A	GATGCTGGTGCTCCAGGGACATCCACACCACTTCCCCTTTCTTCTGTTCCTACTACTGACCTTAATGGCTCAAGAGCAGTTGAGACTGAGGCCAAGGGGCAGCAAAGCATCAACAACAACAAAGTGAAAGATGCTGAAA
M0829	all_250646	46	G	A	GTTGAGTTTCACCACAGTGTCTGTGAACATCTTGGTGTCCTCCTCGGTATTCCCTTCGGGAACGTCAACCGAGTACGACTCAACGACGATAGTGTAAGGGGTTCCATCATCATGCGTCAGCTCAGTAGCGGAGGTGACA
M0830	all_248352	116	G	A	GCAAAAGGGACCTGCTGCTTCAACGCATGAAGAAAAGGTGTCAGAAAGTTCTTTTGACCTTGAAGGAAGGGAGTGATCTACCAAAATCATTTGCTAAAGCTTTGTCAGTTGTTCTGTTGTCTCTTAAGCATAAAACTAA
M0831	all_120056	26	G	A	CTGCAATTGCAGCAGCCGCAGCTGCGACATCTGGGAAGTCGTCAGCTGTGTCGGCGGCAGCTGCGGCGACTGCACTTGCTGGCGAGGGAACGACTCACATGCCAAGATTGTTTAGTTTCATATCTTCGGATAATCATGG
M0832	all_144024	103	T	C(Ol/St)	CAAACTCTGGCGGAAGCATCTTCCATTTAGTGATATAGAATAATCTGTCATAGATCATTGTAACTCATATAATATCCAGACCAAATCTATGTTGATTTATCTTGCTTTCATATATCTTTATGTCCTATATATAGCTTCT
M0833	all_239732	7	T	G	AGGGCTTGAATATTCCATTCCTAACACTGGACTATTGACATCCCATTTCATTACAAGTTCCCCATCTCGAATATCATAAGCACTGACACTGTTCTGCCTGCTAGCTGTAGAGATCAAGAGTGGCCCACAAGGTCTATAC
M0834	all_259689	117	G	A(Ol/St)	TCTAGAATCATTTCTCTCCAGGAGTCAATCAATAAGACGTGCTTCTTCATATCAAAACTCAGGGATGAAGAGTTGTACCCACAATTGACAGAGTTAACATTTGGGTAAAGCTGTTCGATTTTCCTCTACTTTCAATACA
M0835	all_104595	86	C	T	ATCTGGAACCACCATTTCCAAGGCCAAAGACTTCTGCGAGAACTGCGCAGAGGTTGATTGCTCAAGGAATGGGAATCAAGTTCACCACAGATTTTGGGTCCAGTGAGCTGAGGAAACAAGAAGAGGCTAGGAAGAACCG
M0836	all_239786	136	C	A	CTCCGAGCACCACGCGGCGACTCAGATGCTCTACGACGCTTCCCCATTCTTCAAGCTCGGTCTCATCGCCGCCAATTTCGCCATTCTTGAAGCGTCGAAGGATCGAGACTCGATCCACATCGTCGATTTCGACTTCAAC
M0837	all_246070	2	C	T	TCGGAGACGTTGCTGTCGAAGCACAGTTGTACGAGGAAGCCTTTGCCATTTTTAAGAAGTTCAACTTGAATGTTCAGGCAGTAAATGTCCTCCTTGATAACATACAAAGCATAGACCGAGCAGTGGAGTTTGCTTTCCG
M0838	all_254461	45	G	C(Ol/St)	GCTCTCCAGAGTCCAACACGGTGGCCAACGAGGTGACCAGCCCTGGGGTCTCCACCATTTTCTTTCTTGCATCTGGATTGGTGACAAGGTTCATTAAAACGGCAAGGGCCTTCTCGGTCCAGGTGAGGCGGCTGAGGAA
M0839	all_45337	126	C	T(Ol/St)	TAAATGGCCTCATCACAAACATGAGTCTTCCAAAATGGAACGACTTACTGCACATATACAATCTTACAGAGGTCAAAAATGCTTCAGCTGTTGTCGATCTTCACCGCCTCGAGGTTTGCATGTTGCACCTGTTGAAAGC
M0840	all_123129	102	G	A	AGACCTTTGTTCGAGCTGATGGGGCATTTATACCCTTTGCTGATGATTTTGATATGTCCACTGTCACAACTGTAGTGAAGGGAGTTGGTGAAATTGGAGATGTTAAGGTGATAGACTTGCAGTCTCCTATCAATAGCCT
M0841	all_246932	129	A	G	GTGTCGCGGACGATCTTCTCGTAGTCAACTTTGGCCTTTGTGGTGATCTCCCCGAACACCATCACCATGTTTGTCTTGGTGCATGTCTCGCACGCCACCTTGCTGCTCGGGTCCTGCTCCAGGCACGCATCCAGTATGG
M0842	all_104886	81	T	C	CTAAGGATAGAAGCCCAAGGAAAGTACTTGAAGAAGATCATCGAGGAGCAGCAGAAACTTAATGAAGGTGTGGTCAGCATTGACACCCCTGGAGCCAGCACTGTCTTGCCTCCAATCTCAACGGACCTGTGCCCGAAAA
M0843	all_142003	111	C	T	GGATCCAAATCTCCACTTTGTAGAATCACCAGCTCTAGCTCCTCCTGAAGTTCAGATTGATATTGCTGCACAACAACAGTAAGTAGACTTGTAACAAACTAATTGTATTCCAACCTGCTTAGAATATAAAATGCTTCTA
M0844	all_242429	67	A	G	TCCATCTGATAATCCCCCACAACCAGCAAATATATCTAGAGTAGCCAAGCGGTTTTCTTTTGGCACAATTGGATACTGATCTTTGTTCAGTTCTCCTTCTACACATTTTCCCTTCCCTTTATGTCTTCTCAATGCAGTCT
M0845	all_122541	12	A	G	TGTTGACAATCACAAATTTACCTTGCGAAGGTACCAAAAGAAATCAACCTTCTCCATTCCCATGAAAGCAACACCTGCTGCTGACCCGATGATGAGCATGGAACCTCCAGTGCCCGCACAGAAAGCAACAAGCTGCCAA
M0846	all_130007	94	G	A	AAGAACACGAGCAGGCTTGAAGGGGATCTCAACTAGCTTTGGAGATGAGGTCTCCCAATCCACAATTTTCTCAACATCACTCTTGGTGACTTGGAAGTTGTCACAGTTTCGGAGGGCTGACTCAAGAAGAATGCGAATG
M0847	all_144024	102	T	A	CAAACTCTGGCGGAAGCATCTTCCATTTAGTGATATAGAATAATCTGTCATAGATCATTGTAACTCATATAATATCCAGACCAAATCTATGTTGATTTATCTTGCTTTCATATATCTTTATGTCCTATATATAGCTTCT
M0848	all_144024	20	C	A(Sp)	CAAACTCTGGCGGAAGCATCTTCCATTTAGTGATATAGAATAATCTGTCATAGATCATTGTAACTCATATAATATCCAGACCAAATCTATGTTGATTTATCTTGCTTTCATATATCTTTATGTCCTATATATAGCTTCT
M0849	all_246070	17	C	T(Sp)	TCGGAGACGTTGCTGTCGAAGCACAGTTGTACGAGGAAGCCTTTGCCATTTTTAAGAAGTTCAACTTGAATGTTCAGGCAGTAAATGTCCTCCTTGATAACATACAAAGCATAGACCGAGCAGTGGAGTTTGCTTTCCG
M0850	all_140953	16	C	A	CGACCCTAAATCCGCCGCTAACCCTAGATCCACCTCCTTAACGGAAAAGCTAGCGTCTGCGGAGCAAACCCTGATGTCGCACGCGACGATGATATCGACGCCGCCGCCGACGCAGGCACCGTGGATGGCGGCGATGATG
M0851	all_119324	106	G	A	CATAACCCATTCTTCTGGGAGCTGGAGCAAAATAAAACCTTTAAAGGCGCAAAACACATAGTTTACACATAAATGAAGTACTGAACACAATATGAGAGGGAAAGAGTACAGGAGAGAGTGAGTTATGAAACTATGGTAT
M0852	all_131860	21	T	C	CTCAGCCGCCTGATGATCACTGCCACCTCCAGCATTGCTGAATGGCGCCATGATCCCAATGGGAGAGCTGTTGGCAAAGTGAGCTTGAGTTGAAAATGCAGGCAGCATCGAGTGCGAAGTCTTCTGCTGGTGCTGCTGC
M0853	all_140953	31	C	G	CGACCCTAAATCCGCCGCTAACCCTAGATCCACCTCCTTAACGGAAAAGCTAGCGTCTGCGGAGCAAACCCTGATGTCGCACGCGACGATGATATCGACGCCGCCGCCGACGCAGGCACCGTGGATGGCGGCGATGATG
M0854	all_123129	122	G	A(Sp)	AGACCTTTGTTCGAGCTGATGGGGCATTTATACCCTTTGCTGATGATTTTGATATGTCCACTGTCACAACTGTAGTGAAGGGAGTTGGTGAAATTGGAGATGTTAAGGTGATAGACTTGCAGTCTCCTATCAATAGCCT
M0855	all_240089	98	G	A(Sp)	AAGATCCTCTAGCCAGCCTGTCCTCAATTGCGGTAACAGGTAGCCACAAAACTGTCCTTATCTCACTAGCCCAATCTGGAAGAGTCAATTTCCCATCGTCAAGCCGTAACTGTTCAGATAATTCACTGGAAGTACCTTC
M0856	all_131384	70	G	A	GTTGAGTTATCTTCACTCGCAGAAGATCGTGCACCGAGATGTGAAGACAGAGAACATGCTTCTGGATAAGTCGAGGGCTGTAAAGATTGCTGATTTTGGTGTTGCACGTGTTGAAGCACAGAATCCAAATGACATGACC
M0857	all_247528	90	T	C	ACCAAGCAGAATGATAGTTCTTCTTTAATCTTCTTTCTATCAATCCATCCAAAGCATCAGTCCCAATGTTGTACTTGTTGCACCATTCGTGGACTTTGGACTTGAGCTCGTTCCATAGAGGCAGGCACTGGCCGATCAAC
M0858	all_130007	130	A	G	AAGAACACGAGCAGGCTTGAAGGGGATCTCAACTAGCTTTGGAGATGAGGTCTCCCAATCCACAATTTTCTCAACATCACTCTTGGTGACTTGGAAGTTGTCACAGTTTCGGAGGGCTGACTCAAGAAGAATGCGAATG
M0859	all_129412	86	C	A	AATCAACCCCAAGGAGATACTCTAGGCTCTCAGTCAGCCAAAGACTGAAAATTGCAATGGACATTGCAAGATGTCTGCATCATCTCCACCACGACAAAGCCCTCCCTCACGGCGATCTAAAGCCCACAAACATACTCTT
M0860	all_250646	100	G	A	GTTGAGTTTCACCACAGTGTCTGTGAACATCTTGGTGTCCTCCTCGGTATTCCCTTCGGGAACGTCAACCGAGTACGACTCAACGACGATAGTGTAAGGGGTTCCATCATCATGCGTCAGCTCAGTAGCGGAGGTGACA
M0861	all_157785	67	G	A	GAGCAAGTACCTCATGGTTGTGCACCCGAAGATGGAGAGTTCCTTTTTTGGGAATCTTGATCAGAGGAACTTTGTGATGAGTGGAGGGCATCCAAGGACTCCATTTTATCAAGTTTTTTTGAAATTGGCCAAGTCTATC
M0862	all_31170	101	T	C(Sp)	CTGGAGACATCTGCTGAGCCTGGAGAAGATGATAGGTCTGAGGTTGGCCTTCTACCTTCCTCAGCAGATTGTGTTGAAGGTACCAATAATAAAGAGGGTCTTCATTTTGAAGATGAGGAAGAGAAAGGTGAGCAGAAGG
M0863	all_237991	17	T	A	TTAAATAGAAATCATCTATCGACAATGTTGCAGAATTCCTGGGAGATAAGTCATATCAGCTCTCCATTTTAAGTCTGTAGAGAGAACTGATATTTTTCTAAATGAAAAACTCAACAAACAGATTATGCAAACATGTTTT
M0864	all_37704	119	C	T	CCATGAAGCACATTAAGGCTGTAGAGGAGTAGTGGCATGGAAACACTTCACTCATCTTTGCCTACAGGAGAAAGATCATGCTAACTGTTAAGAGTATCATCCATAGGGACACAAATGGCTCATTATCGTTTAAAATCAC
M0865	all_135339	56	T	A	AAGCTACAGCATACATTGAGAACAACAGAGATGAATACGGAGCCAAGAAACCCATTTTGCATGTTCTCAGTAACCGAATGAACGAAGCTGGATTCTATCGGTCTGAGGCCTACATCGAACCCGACCCCTTCAAGCCCGA
M0866	all_104595	5	G	A	ATCTGGAACCACCATTTCCAAGGCCAAAGACTTCTGCGAGAACTGCGCAGAGGTTGATTGCTCAAGGAATGGGAATCAAGTTCACCACAGATTTTGGGTCCAGTGAGCTGAGGAAACAAGAAGAGGCTAGGAAGAACCG
M0867	all_250646	91	A	G	GTTGAGTTTCACCACAGTGTCTGTGAACATCTTGGTGTCCTCCTCGGTATTCCCTTCGGGAACGTCAACCGAGTACGACTCAACGACGATAGTGTAAGGGGTTCCATCATCATGCGTCAGCTCAGTAGCGGAGGTGACA
M0868	all_241969	131	T	G	CAGCTCGAACGTGAAAGAACTCACCATTTAAAGGAAGAGAACCCTTCAACAACACAAACTCACGGAGCTCCCTAGCAACAACAACACTCTCATTGCAATTATCCAAAATCACACTAAACAGCTTTTTCTGTATATTCCA
M0869	all_45337	47	A	G	TAAATGGCCTCATCACAAACATGAGTCTTCCAAAATGGAACGACTTACTGCACATATACAATCTTACAGAGGTCAAAAATGCTTCAGCTGTTGTCGATCTTCACCGCCTCGAGGTTTGCATGTTGCACCTGTTGAAAGC
M0870	all_56266	29	A	G	GTGATCCATTAAAAATGTGAGAGAAGAAACAATATTATTAAGAAAGTCAAATAACATGACATGCTCACCATCAAGTAATTGCGGAAGGATGGGACGGATCTCATCCAAATCTGTACAAAAATATTATTTCCTTTACTATT
M0871	all_278977	30	A	G	CATCCATGGGATCCTTTTTCATCTCAACAATTACACCGCCATGATCATCATCAATTGCAGTTAGCAATTCGAATTCCTCAACTTTATCAGCTTTTATCAGTGATGAGGGGTCCAATTGACTCATTGGTATTCTATTAAA
M0872	all_126885	40	G	A	AAATGTATTCCTTCTTGGATTTATATCTGCAAAAACAGAGAGTGTTGTTGTTCTCTTGTGTCGAGAGCCCTGTCTCAATGTTAATGCACTGAAAGACATGAATTGGGATCTCAGCCAGTGGTGTCCTCTTATTGATGAT
M0873	all_88922	129	C	T	TCTCCTGTTATGAAATCCAGTTTAACAGACTTGTCATCTTCTGGGAGAAAGTACGAGGAGTGTGGTAATGTGGAAAGGAGAATTTCTTACTATGCTACTGAGGGACAGAGGTTCTCTACTGAGGATTACCAGAGCTACA
M0874	all_256719	125	A	T	CAATGGATGGTCGTTCAAATTCAACTCCTGATTCAACTCAAGAACCAATGATCGTGTTGGATGTGAAACCATTAAGAAGCTTAGCTCCCATGGCCCCTTCACACCTAGGGCTCAACAAAATTTCACCTCCATTTCCAAA
M0875	all_246932	21	G	A	GTGTCGCGGACGATCTTCTCGTAGTCAACTTTGGCCTTTGTGGTGATCTCCCCGAACACCATCACCATGTTTGTCTTGGTGCATGTCTCGCACGCCACCTTGCTGCTCGGGTCCTGCTCCAGGCACGCATCCAGTATGG
M0876	all_112527	122	C	T	ACATGACTGCCATGGGGGCCACCATGTTCACCTGTGTCGTCTGGGCAGTCAATGTCCAGATCGCCCTCAGCATGAGCCACTTTACTTGGTTGCAGCATGCCGCTGTGTGGGGCAGCATCTCCGCGTGGTACTCATTCAT
M0877	all_130795	136	G	A	TTTTATTAGAATTTAGCACTGATATAACATCTTAACAAGTTAATAAGTTTTAGTAGATTAGATGAAGAAATTACCTTCATTGATGTAATTATGTCCTCCAAAACAGAAACCTATAAGCAAAATATATACATTAATGAAA
M0878	all_246932	42	G	A	GTGTCGCGGACGATCTTCTCGTAGTCAACTTTGGCCTTTGTGGTGATCTCCCCGAACACCATCACCATGTTTGTCTTGGTGCATGTCTCGCACGCCACCTTGCTGCTCGGGTCCTGCTCCAGGCACGCATCCAGTATGG
M0879	all_120056	83	C	T	CTGCAATTGCAGCAGCCGCAGCTGCGACATCTGGGAAGTCGTCAGCTGTGTCGGCGGCAGCTGCGGCGACTGCACTTGCTGGCGAGGGAACGACTCACATGCCAAGATTGTTTAGTTTCATATCTTCGGATAATCATGG
M0880	all_131384	76	G	A	GTTGAGTTATCTTCACTCGCAGAAGATCGTGCACCGAGATGTGAAGACAGAGAACATGCTTCTGGATAAGTCGAGGGCTGTAAAGATTGCTGATTTTGGTGTTGCACGTGTTGAAGCACAGAATCCAAATGACATGACC
M0881	all_242429	109	T	A	TCCATCTGATAATCCCCCACAACCAGCAAATATATCTAGAGTAGCCAAGCGGTTTTCTTTTGGCACAATTGGATACTGATCTTTGTTCAGTTCTCCTTCTACACATTTTCCCTTCCCTTTATGTCTTCTCAATGCAGTCT
M0882	all_34190	60	G	A	ATTCAGATATTCAACAGTTTGACAAATCTGCTATATGGTAATGTTTTCAGTGCTGGACTGCTTTTTTCTCCTTGCAGAGTTTTGAGGCTTTGAACCCTAGAGCTGTTGCTGTTGTGGTGGACCCGATCCAGAGTGTTAA
M0883	all_250205	49	C	T(Lu)	GGGAATTCTACTATTTGGTCCGCCTGGAACTGGGAAAACACTGCTGGCCAAAGCCATAGCTCATGAAGCTGGAGCAAGTTTTATCAATGTCTCAATGTCCACTATCACTTCGAAATGGTTTGGTGAAGATGAAAAGAATG
M0884	all_95636	113	G	A	AAGAGATGTTAGCATTTGCTAATATTGTGCCTGAATGGCTTTGTAAACAACGCCAATCAAAGGTCTTTCCCATTCTTGAAGTTACTGGTTTTCACAATGACACTTTTGACTGGCCTTATTGTTGATTGATTATACAGCT
M0885	all_261331	135	T	A	ATAAGACCTATGATAAAGCCAACAAAAGATATTGCAAATGTTCACAACATTCATTATGAATGGCATGAGTTGATTCCTAATGGTACTTTAAGTTCTTACCTTGTATTATTCCCATGGAACTTTCCAGTCCACATTTTTC
M0886	all_56266	82	C	T	GTGATCCATTAAAAATGTGAGAGAAGAAACAATATTATTAAGAAAGTCAAATAACATGACATGCTCACCATCAAGTAATTGCGGAAGGATGGGACGGATCTCATCCAAATCTGTACAAAAATATTATTTCCTTTACTATT
M0887	all_248173	50	A	G	AGTAGAGCTGTTCTTCTTCAAATGGTTTTGACACGTAACCATCCATACCACACTTCGAGCACTCCTCATGTGTTGCCTGAAAAACATCAGCAGTCATGGCAAGTATAGGTATGTGCCAACAGGCTATGTCCCTATACAA
M0888	all_248173	131	C	T	AGTAGAGCTGTTCTTCTTCAAATGGTTTTGACACGTAACCATCCATACCACACTTCGAGCACTCCTCATGTGTTGCCTGAAAAACATCAGCAGTCATGGCAAGTATAGGTATGTGCCAACAGGCTATGTCCCTATACAA
M0889	all_121558	91	G	A	CAACTGATTCGTACTGAATTTCTCATCCCCCTTGATCTTACCATGGCGGTTAAAGCTAACAGAGGAGAAGAAGGGCACAAAGACTATATCGGCATCGGTTGAATGGGAAACCCTAACAGCCGTGCAGGGAGCGTGCCGA
M0890	all_254805	73	G	A	GATCTCGAGCTCGACGAGGCCGAGCGACATCAGACCGAGGGTTAGTCCCGACATTATCCCAGCGAAGAGGACGAGCAGCGCCGAGATGCCTGCGTATGCGTACCACGACAGCGATCCGAAGGCGATGTCCCTCTCAAAA
M0891	all_120385	121	G	A	GTAGAAATGTACTGCTTTGTAATAAAGCTCCACATTAGCCACTTTGACAGCAACATCTTTGAACTGCATGTGATCCCACGCATCTGGAGAATGGTTCATTATAGTCGTAGCGGCATTGTCGAACTCATCATACTGTATA
M0892	all_246932	90	G	A	GTGTCGCGGACGATCTTCTCGTAGTCAACTTTGGCCTTTGTGGTGATCTCCCCGAACACCATCACCATGTTTGTCTTGGTGCATGTCTCGCACGCCACCTTGCTGCTCGGGTCCTGCTCCAGGCACGCATCCAGTATGG
M0893	all_122217	104	A	C	CTGTTGAAATGGGGGGCCTGCCCGCTGGGGTCTACCAACAGCCGCAACGCACCCAGATAAATTGGGTCAATAATTACTGAAAAAAGACAGCTATTTTGTATCCAAGAGTTTGGGGAGTAGTATTATGGGAGCTGGGGAT
M0894	all_133682	111	C	T	ACGACCATTCGTGGGTCGAGTGACGATAGGCGGGGGAGCGGAGAGATCGTAGCCCAAGGGGACAAGAAGCCCGAGGGGCCGTCGGCGGAGAAGGACTCGGATGAGACGTTCTTGACTGCGAAGGGGGAGATGAGGTCAT
M0895	all_121558	98	G	C	CAACTGATTCGTACTGAATTTCTCATCCCCCTTGATCTTACCATGGCGGTTAAAGCTAACAGAGGAGAAGAAGGGCACAAAGACTATATCGGCATCGGTTGAATGGGAAACCCTAACAGCCGTGCAGGGAGCGTGCCGA
M0896	all_122217	82	A	G	CTGTTGAAATGGGGGGCCTGCCCGCTGGGGTCTACCAACAGCCGCAACGCACCCAGATAAATTGGGTCAATAATTACTGAAAAAAGACAGCTATTTTGTATCCAAGAGTTTGGGGAGTAGTATTATGGGAGCTGGGGAT
M0897	all_45337	14	C	A(Pe)	TAAATGGCCTCATCACAAACATGAGTCTTCCAAAATGGAACGACTTACTGCACATATACAATCTTACAGAGGTCAAAAATGCTTCAGCTGTTGTCGATCTTCACCGCCTCGAGGTTTGCATGTTGCACCTGTTGAAAGC
M0898	all_45337	98	T	C(Pe)	TAAATGGCCTCATCACAAACATGAGTCTTCCAAAATGGAACGACTTACTGCACATATACAATCTTACAGAGGTCAAAAATGCTTCAGCTGTTGTCGATCTTCACCGCCTCGAGGTTTGCATGTTGCACCTGTTGAAAGC
M0899	all_277404	81	A	G(Pe)	TCTGAAAGGCTGAATTTAGAGGACATGATTTCAGATCGAGATAAACTCAAAACACTATGCGAAGAAAAGGATTCTGCTTTACAGGTGTGCCTTATATAGAATAAAATGCTTTCTATTGTTTTCTGTCATCTTTCTGTAA
M0900	all_286584	129	A	G(Pe)	TGGCGGCGCGAGGTAGCTCGCTCTCACGTGCAGCCAGTTGGCGTAGAGGAGCTCCACCGCGTGAGCGGAGGAGGCGTAGGATGGCGGGCTGAAGTGCCAGCCCTTGAAGTAAGCTGCAATCTCGACGAAGAGGAGGAGG
M0901	all_119324	135	G	T	CATAACCCATTCTTCTGGGAGCTGGAGCAAAATAAAACCTTTAAAGGCGCAAAACACATAGTTTACACATAAATGAAGTACTGAACACAATATGAGAGGGAAAGAGTACAGGAGAGAGTGAGTTATGAAACTATGGTAT
M0902	all_121558	108	A	T(Pe)	CAACTGATTCGTACTGAATTTCTCATCCCCCTTGATCTTACCATGGCGGTTAAAGCTAACAGAGGAGAAGAAGGGCACAAAGACTATATCGGCATCGGTTGAATGGGAAACCCTAACAGCCGTGCAGGGAGCGTGCCGA
M0903	all_128769	41	A	C(Pe)	AATCGGAAGAGATCGTAGCAAAGGGAAGCTCGCAAACTGCAACTTTTGCACCGTAATTGGCAGCGAACCTCGAAGCCCTCACGCCGCCGCTGCCAGCCCCAATCGTGAAGAGATCGAAGTCGTAATGCTTGTCTAACTC
M0904	all_128769	117	A	T(Pe)	AATCGGAAGAGATCGTAGCAAAGGGAAGCTCGCAAACTGCAACTTTTGCACCGTAATTGGCAGCGAACCTCGAAGCCCTCACGCCGCCGCTGCCAGCCCCAATCGTGAAGAGATCGAAGTCGTAATGCTTGTCTAACTC
M0905	all_88922	6	T	C	TCTCCTGTTATGAAATCCAGTTTAACAGACTTGTCATCTTCTGGGAGAAAGTACGAGGAGTGTGGTAATGTGGAAAGGAGAATTTCTTACTATGCTACTGAGGGACAGAGGTTCTCTACTGAGGATTACCAGAGCTACA
M0906	all_241847	35	G	A	CGACGGAAAGCACTGAATTTGAGAGCATATACAAGTTGAAAGTTACTATTGTTCCAACGAACAAGCCAATGATAAGAAAGGTATTGGATTTCTTAACTTTTCCATCTATTCAAGTCTAATTATGACATGTAAAATTTAT
M0907	all_240112	86	T	G	TATTTCCTGTCTTACTGAAGAGGATGATTTCTACCATCATGTAGAAACTACTTTTGGATATGATTTGGCTAACAATTTCTTTTGCTCTCCAGGTTCACCAAGATATGACTGCTCCTCTATCCCATTATTACATATTCAC
M0908	all_95636	78	G	A(Pe)	AAGAGATGTTAGCATTTGCTAATATTGTGCCTGAATGGCTTTGTAAACAACGCCAATCAAAGGTCTTTCCCATTCTTGAAGTTACTGGTTTTCACAATGACACTTTTGACTGGCCTTATTGTTGATTGATTATACAGCT
M0909	all_120056	128	G	A(Pe)	CTGCAATTGCAGCAGCCGCAGCTGCGACATCTGGGAAGTCGTCAGCTGTGTCGGCGGCAGCTGCGGCGACTGCACTTGCTGGCGAGGGAACGACTCACATGCCAAGATTGTTTAGTTTCATATCTTCGGATAATCATGG
M0910	all_122541	88	G	A(Pe)	TGTTGACAATCACAAATTTACCTTGCGAAGGTACCAAAAGAAATCAACCTTCTCCATTCCCATGAAAGCAACACCTGCTGCTGACCCGATGATGAGCATGGAACCTCCAGTGCCCGCACAGAAAGCAACAAGCTGCCAA
M0911	all_123129	55	T	C(Pe)	AGACCTTTGTTCGAGCTGATGGGGCATTTATACCCTTTGCTGATGATTTTGATATGTCCACTGTCACAACTGTAGTGAAGGGAGTTGGTGAAATTGGAGATGTTAAGGTGATAGACTTGCAGTCTCCTATCAATAGCCT
M0912	all_123129	124	C	T(Pe)	AGACCTTTGTTCGAGCTGATGGGGCATTTATACCCTTTGCTGATGATTTTGATATGTCCACTGTCACAACTGTAGTGAAGGGAGTTGGTGAAATTGGAGATGTTAAGGTGATAGACTTGCAGTCTCCTATCAATAGCCT
M0913	all_125803	97	T	A(Pe)	GCTTTCAGCTTAAGTTGCCATGATAAATGCCTGAATCAAGTTTTCTGCTGCACGCTTCTGCTCAGCGGTTCCCGATATCTGAGCAATGCGCTCATATCGTGACGATTTTGAATCCACAATTTCTATGTCAGCCCCGAAA
M0914	all_131860	60	T	C(Pe)	CTCAGCCGCCTGATGATCACTGCCACCTCCAGCATTGCTGAATGGCGCCATGATCCCAATGGGAGAGCTGTTGGCAAAGTGAGCTTGAGTTGAAAATGCAGGCAGCATCGAGTGCGAAGTCTTCTGCTGGTGCTGCTGC
M0915	all_140953	67	A	G(Pe)	CGACCCTAAATCCGCCGCTAACCCTAGATCCACCTCCTTAACGGAAAAGCTAGCGTCTGCGGAGCAAACCCTGATGTCGCACGCGACGATGATATCGACGCCGCCGCCGACGCAGGCACCGTGGATGGCGGCGATGATG
M0916	all_240710	60	A	C(Pe)	ATTTCTGTTATCAGCTATATCTTCAGAAATTCTCTCAAGCTAAATGCTAACGAAGCTGAAATGGTTTGATCAGAGTCCTTCTCTCCTTTATGGATTTCTTTATATATGCTCAACTAAATACTCAGTTTATGTTTTGTAA
M0917	all_37704	111	A	T(Pe)	CCATGAAGCACATTAAGGCTGTAGAGGAGTAGTGGCATGGAAACACTTCACTCATCTTTGCCTACAGGAGAAAGATCATGCTAACTGTTAAGAGTATCATCCATAGGGACACAAATGGCTCATTATCGTTTAAAATCAC
M0918	all_104886	110	C	A(Pe)	CTAAGGATAGAAGCCCAAGGAAAGTACTTGAAGAAGATCATCGAGGAGCAGCAGAAACTTAATGAAGGTGTGGTCAGCATTGACACCCCTGGAGCCAGCACTGTCTTGCCTCCAATCTCAACGGACCTGTGCCCGAAAA
M0919	all_120385	22	A	G(Pe)	GTAGAAATGTACTGCTTTGTAATAAAGCTCCACATTAGCCACTTTGACAGCAACATCTTTGAACTGCATGTGATCCCACGCATCTGGAGAATGGTTCATTATAGTCGTAGCGGCATTGTCGAACTCATCATACTGTATA
M0920	all_120385	118	G	A(Pe)	GTAGAAATGTACTGCTTTGTAATAAAGCTCCACATTAGCCACTTTGACAGCAACATCTTTGAACTGCATGTGATCCCACGCATCTGGAGAATGGTTCATTATAGTCGTAGCGGCATTGTCGAACTCATCATACTGTATA
M0921	all_142618	104	A	G(Pe)	GGAAGACGGCCGTTGCTGAGTATGCCATTGCAATGTCCTTTAGAGATAAGCAAAGGGTTATCTACACCTCACCTTTAAAGGCATTGAGCAATCAGAAGTATAGAGAGCTGAGCCATGAGTTTTCAGATGTCGGGTTGAT
M0922	all_157785	85	A	C(Pe)	GAGCAAGTACCTCATGGTTGTGCACCCGAAGATGGAGAGTTCCTTTTTTGGGAATCTTGATCAGAGGAACTTTGTGATGAGTGGAGGGCATCCAAGGACTCCATTTTATCAAGTTTTTTTGAAATTGGCCAAGTCTATC
M0923	all_157785	124	A	G(Pe)	GAGCAAGTACCTCATGGTTGTGCACCCGAAGATGGAGAGTTCCTTTTTTGGGAATCTTGATCAGAGGAACTTTGTGATGAGTGGAGGGCATCCAAGGACTCCATTTTATCAAGTTTTTTTGAAATTGGCCAAGTCTATC
M0924	all_239732	58	T	C(Pe)	AGGGCTTGAATATTCCATTCCTAACACTGGACTATTGACATCCCATTTCATTACAAGTTCCCCATCTCGAATATCATAAGCACTGACACTGTTCTGCCTGCTAGCTGTAGAGATCAAGAGTGGCCCACAAGGTCTATAC
M0925	all_263592	84	G	A(Pe)	GATATTTTTGGTTACTTCATGTGTTCTCCCGTTGGGAGCAGTTTCTAGCAGCTTGTACACAAAATCAAGATAAACCAACATATGTTAGGGACTGCTTCCCCTTCAAGGAGTTCTTCTCGGATGCCCCTCAGCCTATTTT
M0926	all_122607	134	G	T	CTGGTTGTACTCCCATTCTATTAAAACCAGAACTAACAAACTGCTGCATCCTGTGGTTCTTTACTTGTTCAGTTGCAATGGAGCTGTTGTTATTTGCAGTTATTCCAACACCAAGATCGAGACTAATTGTGTCGGTTTC
M0927	all_277404	12	G	A	TCTGAAAGGCTGAATTTAGAGGACATGATTTCAGATCGAGATAAACTCAAAACACTATGCGAAGAAAAGGATTCTGCTTTACAGGTGTGCCTTATATAGAATAAAATGCTTTCTATTGTTTTCTGTCATCTTTCTGTAA
M0928	all_122217	14	G	T	CTGTTGAAATGGGGGGCCTGCCCGCTGGGGTCTACCAACAGCCGCAACGCACCCAGATAAATTGGGTCAATAATTACTGAAAAAAGACAGCTATTTTGTATCCAAGAGTTTGGGGAGTAGTATTATGGGAGCTGGGGAT
M0929	all_120385	100	T	A	GTAGAAATGTACTGCTTTGTAATAAAGCTCCACATTAGCCACTTTGACAGCAACATCTTTGAACTGCATGTGATCCCACGCATCTGGAGAATGGTTCATTATAGTCGTAGCGGCATTGTCGAACTCATCATACTGTATA
M0930	all_104595	37	C	T	ATCTGGAACCACCATTTCCAAGGCCAAAGACTTCTGCGAGAACTGCGCAGAGGTTGATTGCTCAAGGAATGGGAATCAAGTTCACCACAGATTTTGGGTCCAGTGAGCTGAGGAAACAAGAAGAGGCTAGGAAGAACCG
M0931	all_142003	13	C	T(Pe)	GGATCCAAATCTCCACTTTGTAGAATCACCAGCTCTAGCTCCTCCTGAAGTTCAGATTGATATTGCTGCACAACAACAGTAAGTAGACTTGTAACAAACTAATTGTATTCCAACCTGCTTAGAATATAAAATGCTTCTA
M0932	all_259586	24	G	T	ACCCCCGCTCTCTGTTGCCCTTCGCCCCCTCAGGGCACCTACACCTAGAGATTCTTATTCTTCCAAGATTTGGGCGTCGGTTGGAGAGAGGGATGCTGGAGTCGACCAGTTCTTGGAGAACAGCTCGATATCGGATTTC
M0933	all_259586	103	C	T	ACCCCCGCTCTCTGTTGCCCTTCGCCCCCTCAGGGCACCTACACCTAGAGATTCTTATTCTTCCAAGATTTGGGCGTCGGTTGGAGAGAGGGATGCTGGAGTCGACCAGTTCTTGGAGAACAGCTCGATATCGGATTTC
M0934	all_236767	75	T	G	CCGACATGTCAAAGGTTCTTCAAGTGGAGGTCGAAGCCGAGGAGGAGAAAGTCAAGCAGCTAGCATCTAACGAATCCAACTCCTTTGGCCTCTTCTCCAAACAGTTCTTGCACCGTCACGGCCTCCACCTGCTCGGCAC
M0935	all_247528	110	G	A	ACCAAGCAGAATGATAGTTCTTCTTTAATCTTCTTTCTATCAATCCATCCAAAGCATCAGTCCCAATGTTGTACTTGTTGCACCATTCGTGGACTTTGGACTTGAGCTCGTTCCATAGAGGCAGGCACTGGCCGATCAAC
M0936	all_251230	103	A	G	CTCACTCGCGTTTATTCCATGAAGTCCACTGCCAGAAGGATGCAAGAGATCCTCACCTGAATTCGGTGTATCGATGAAAATGTCACCACTATCCCTTGATACATGTCTGCTCCTCAAATGACCAGTAGAGCTCCTGACGC
M0937	all_243876	129	G	A	GTTGGTGCAATCATTTCTGGGATTCAGCCTGGATTGACCATGGTTGTGGGTCCACCAGGTACTGGAAAAACAGATACTGCTGTCCAAATACTTAATGTTCTTTACCACAACTGCCCTTCACAGAGAACGTTGATTATAA
M0938	all_131384	28	C	T	GTTGAGTTATCTTCACTCGCAGAAGATCGTGCACCGAGATGTGAAGACAGAGAACATGCTTCTGGATAAGTCGAGGGCTGTAAAGATTGCTGATTTTGGTGTTGCACGTGTTGAAGCACAGAATCCAAATGACATGACC
M0939	all_122541	1	T	A(In)	TGTTGACAATCACAAATTTACCTTGCGAAGGTACCAAAAGAAATCAACCTTCTCCATTCCCATGAAAGCAACACCTGCTGCTGACCCGATGATGAGCATGGAACCTCCAGTGCCCGCACAGAAAGCAACAAGCTGCCAA
M0940	all_122541	121	G	A(In)	TGTTGACAATCACAAATTTACCTTGCGAAGGTACCAAAAGAAATCAACCTTCTCCATTCCCATGAAAGCAACACCTGCTGCTGACCCGATGATGAGCATGGAACCTCCAGTGCCCGCACAGAAAGCAACAAGCTGCCAA
M0941	all_125803	67	G	A(In)	GCTTTCAGCTTAAGTTGCCATGATAAATGCCTGAATCAAGTTTTCTGCTGCACGCTTCTGCTCAGCGGTTCCCGATATCTGAGCAATGCGCTCATATCGTGACGATTTTGAATCCACAATTTCTATGTCAGCCCCGAAA
M0942	all_140953	123	G	T(In)	CGACCCTAAATCCGCCGCTAACCCTAGATCCACCTCCTTAACGGAAAAGCTAGCGTCTGCGGAGCAAACCCTGATGTCGCACGCGACGATGATATCGACGCCGCCGCCGACGCAGGCACCGTGGATGGCGGCGATGATG
M0943	all_144024	1	C	A(In)	CAAACTCTGGCGGAAGCATCTTCCATTTAGTGATATAGAATAATCTGTCATAGATCATTGTAACTCATATAATATCCAGACCAAATCTATGTTGATTTATCTTGCTTTCATATATCTTTATGTCCTATATATAGCTTCT
M0944	all_144024	64	C	T(In)	CAAACTCTGGCGGAAGCATCTTCCATTTAGTGATATAGAATAATCTGTCATAGATCATTGTAACTCATATAATATCCAGACCAAATCTATGTTGATTTATCTTGCTTTCATATATCTTTATGTCCTATATATAGCTTCT
M0945	all_265257	20	A	G(In)	CAGTTGATGAGATCTTAGAAGATCATCCAACCCTTCCACCAGACTGTTCAATTCCATTTGTTCACCTGCCGAAAGATGTTCTTGATTCGAACTCTTTGAATTTGCTTGAGGAAGAGTCTTTCATAGGTTCCATCTTCAC
M0946	all_277404	9	G	A(In)	TCTGAAAGGCTGAATTTAGAGGACATGATTTCAGATCGAGATAAACTCAAAACACTATGCGAAGAAAAGGATTCTGCTTTACAGGTGTGCCTTATATAGAATAAAATGCTTTCTATTGTTTTCTGTCATCTTTCTGTAA
M0947	all_135339	83	C	T	AAGCTACAGCATACATTGAGAACAACAGAGATGAATACGGAGCCAAGAAACCCATTTTGCATGTTCTCAGTAACCGAATGAACGAAGCTGGATTCTATCGGTCTGAGGCCTACATCGAACCCGACCCCTTCAAGCCCGA
M0948	all_157785	82	T	C	GAGCAAGTACCTCATGGTTGTGCACCCGAAGATGGAGAGTTCCTTTTTTGGGAATCTTGATCAGAGGAACTTTGTGATGAGTGGAGGGCATCCAAGGACTCCATTTTATCAAGTTTTTTTGAAATTGGCCAAGTCTATC
M0949	all_157785	115	T	A	GAGCAAGTACCTCATGGTTGTGCACCCGAAGATGGAGAGTTCCTTTTTTGGGAATCTTGATCAGAGGAACTTTGTGATGAGTGGAGGGCATCCAAGGACTCCATTTTATCAAGTTTTTTTGAAATTGGCCAAGTCTATC
M0950	all_245498	25	G	T	CTCTCGCTGCTGGTGGTGGTTGTAGGCTGATGGTGGTGGGGTTTGAGGGTGGTGGTCTTGGTGAGTTTGATGGATGAATACAGGAGTTGAGCTGGTGATCCTGAGGTTCGGCCAGATCGGCGCGCTGAAATTAGTGTCT
M0951	all_122217	86	G	C	CTGTTGAAATGGGGGGCCTGCCCGCTGGGGTCTACCAACAGCCGCAACGCACCCAGATAAATTGGGTCAATAATTACTGAAAAAAGACAGCTATTTTGTATCCAAGAGTTTGGGGAGTAGTATTATGGGAGCTGGGGAT
M0952	all_140953	88	G	A	CGACCCTAAATCCGCCGCTAACCCTAGATCCACCTCCTTAACGGAAAAGCTAGCGTCTGCGGAGCAAACCCTGATGTCGCACGCGACGATGATATCGACGCCGCCGCCGACGCAGGCACCGTGGATGGCGGCGATGATG
M0953	all_241847	120	T	C	CGACGGAAAGCACTGAATTTGAGAGCATATACAAGTTGAAAGTTACTATTGTTCCAACGAACAAGCCAATGATAAGAAAGGTATTGGATTTCTTAACTTTTCCATCTATTCAAGTCTAATTATGACATGTAAAATTTAT
M0954	all_56266	33	T	C	GTGATCCATTAAAAATGTGAGAGAAGAAACAATATTATTAAGAAAGTCAAATAACATGACATGCTCACCATCAAGTAATTGCGGAAGGATGGGACGGATCTCATCCAAATCTGTACAAAAATATTATTTCCTTTACTATT
M0955	all_120056	41	G	A	CTGCAATTGCAGCAGCCGCAGCTGCGACATCTGGGAAGTCGTCAGCTGTGTCGGCGGCAGCTGCGGCGACTGCACTTGCTGGCGAGGGAACGACTCACATGCCAAGATTGTTTAGTTTCATATCTTCGGATAATCATGG
M0956	all_124223	35	C	G(In)	CTCTCATCAATCACCAACATCACTGGGGTTACCACTTTCATGGCTGACTTCGCCTCCTCAAAGCTCTGGAAACCTCATAAAAAGTAAGCACGATAACTGCATGCATGCAATTTTCTTCAAATTTAGCATATGATTAATT
M0957	all_256855	133	G	A(Pe)	GATGCTGGTGCTCCAGGGACATCCACACCACTTCCCCTTTCTTCTGTTCCTACTACTGACCTTAATGGCTCAAGAGCAGTTGAGACTGAGGCCAAGGGGCAGCAAAGCATCAACAACAACAAAGTGAAAGATGCTGAAA
M0958	all_263592	119	G	A	GATATTTTTGGTTACTTCATGTGTTCTCCCGTTGGGAGCAGTTTCTAGCAGCTTGTACACAAAATCAAGATAAACCAACATATGTTAGGGACTGCTTCCCCTTCAAGGAGTTCTTCTCGGATGCCCCTCAGCCTATTTT
M0959	all_134743	114	T	C	CTGGAGAGAATCAACGTGTACTACAATGAAGCGAGCTGTGGGAGGTTCGTGCCGCGAGCTGTGCTCATGGATCTCGAGCCAGGGACCATGGACAGCATCAGATCTGGTCCCTATGGTCAGATCTTCAGGCCCGATAACTT
M0960	all_38957	50	G	A	TAGTAGTGAAAGTATACCCTCTCTCAGTCAGGATCTTCATCAAGGAATCGGTCAGATCACGACCAGCGAGATCTAGACGAAGAATGGCATGCGGAAGGGCATATCCTTCGTAGATTGGAACAGTGTGGCTCACACCATC
M0961	all_101711	13	A	G	CTCAATCGCCTTAGTTCTCCGCTGCTCGCGGAGCCGAGCAGAGCGGCGGGCCCGCCAAACCGAGAGCTGGGGCATCAAGATCTCATACCAAAAGAGGGTAACTAGAAGAACGAGGACGCAGGCCAAACGAGGGCTAGTG
M0962	all_143904	49	G	A	CTGTAGCTAAGTACGAGGCAGAGAACTTTGCTGCTGAGAATGCAAAGGGCAATGGTAAAAATTCCTATACCCTGATGGATCTACAGGACGCTACGTTGGGATCGCTACTGTCATCGTTGATGCAGCACTGCAACCCCCC
M0963	all_101686	6	G	C	CAAGAGACTCTGCATTCGGCCCATCCAGATTTGTGGTTGGTTCATCAAGTGCCAGAATACCACAGTGGAGACAGAAAGTTTCTGCTAGTGCCAATCTTATGATAAGTGAGGCAAGAACCTGAAAATACCGAAAAAAAAA
M0964	all_101686	7	A	T	CAAGAGACTCTGCATTCGGCCCATCCAGATTTGTGGTTGGTTCATCAAGTGCCAGAATACCACAGTGGAGACAGAAAGTTTCTGCTAGTGCCAATCTTATGATAAGTGAGGCAAGAACCTGAAAATACCGAAAAAAAAA
M0965	all_256719	104	C	A	CAATGGATGGTCGTTCAAATTCAACTCCTGATTCAACTCAAGAACCAATGATCGTGTTGGATGTGAAACCATTAAGAAGCTTAGCTCCCATGGCCCCTTCACACCTAGGGCTCAACAAAATTTCACCTCCATTTCCAAA
M0966	all_131860	130	G	C	CTCAGCCGCCTGATGATCACTGCCACCTCCAGCATTGCTGAATGGCGCCATGATCCCAATGGGAGAGCTGTTGGCAAAGTGAGCTTGAGTTGAAAATGCAGGCAGCATCGAGTGCGAAGTCTTCTGCTGGTGCTGCTGC
M0967	all_119324	90	A	G	CATAACCCATTCTTCTGGGAGCTGGAGCAAAATAAAACCTTTAAAGGCGCAAAACACATAGTTTACACATAAATGAAGTACTGAACACAATATGAGAGGGAAAGAGTACAGGAGAGAGTGAGTTATGAAACTATGGTAT
M0968	all_107298	15	A	G	ATAGATTCTACAACAGTGAACACTTTGAAGGAGACAAACTTTGTACGCACTGCAAATGAACTTTGCATGGACTTATTTAAACCAGGGGATCTGCTTGATCCATGTGATTCTTTACTTGCATCGGTTTTCTCAGGGGAGC
M0969	all_44866	13	C	T	CTAAACTACCGTCAACTGGTATCACAAAATCAATGTGCATAGTTGTCCCCCCTGCCAGTGCAGCAGCTTGACCAGTGAAAAAATCATCAATTGTCTGAGTTCCCATAAAACCCATCTCTAGGTGTGTATGAGGATCGAT
M0970	all_119153	129	C	T	CATTCAGATCCAAAGCGAAAAGATCGCGAAGAGCAGCTCAGCGACGGCGAATCCCCGTCTAACTTCTACAAGAAGTCGAGGCAGGCCCCAATTACTCCGTCGTCTTCAGGGGATTATCGGAAGGACCGCGAGGAATGGAG
M0971	all_122217	47	A	G	CTGTTGAAATGGGGGGCCTGCCCGCTGGGGTCTACCAACAGCCGCAACGCACCCAGATAAATTGGGTCAATAATTACTGAAAAAAGACAGCTATTTTGTATCCAAGAGTTTGGGGAGTAGTATTATGGGAGCTGGGGAT
M0972	all_124955	45	T	C	CTTGCTCGACTTCAGTAGTTGTTCTACAATATATAATGCGTCCCTCGAAACTCATTTGCGGGTGCTTGGCTTTAAACTTAACTGCAATCAACAAAATAACAATAAATCAAGAAACAACAAGAAAATGGTTGGAGAAATA
M0973	all_112527	136	T	G	ACATGACTGCCATGGGGGCCACCATGTTCACCTGTGTCGTCTGGGCAGTCAATGTCCAGATCGCCCTCAGCATGAGCCACTTTACTTGGTTGCAGCATGCCGCTGTGTGGGGCAGCATCTCCGCGTGGTACTCATTCAT
M0974	all_31170	2	T	A	CTGGAGACATCTGCTGAGCCTGGAGAAGATGATAGGTCTGAGGTTGGCCTTCTACCTTCCTCAGCAGATTGTGTTGAAGGTACCAATAATAAAGAGGGTCTTCATTTTGAAGATGAGGAAGAGAAAGGTGAGCAGAAGG
M0975	all_124955	103	T	C	CTTGCTCGACTTCAGTAGTTGTTCTACAATATATAATGCGTCCCTCGAAACTCATTTGCGGGTGCTTGGCTTTAAACTTAACTGCAATCAACAAAATAACAATAAATCAAGAAACAACAAGAAAATGGTTGGAGAAATA
M0976	all_93731	122	A	G	TTTTAATTTATTTCTGGTGTTCTATTTGTGCAGAAGCTTGTGATCTCCCTGCATGAAGGTCACAATATCCCGTCACTATTACAGGCAGTGGGCTGTATCTCACAATATTCTTTTTCAACTTATGAGCTATACAATGAGC
M0977	all_120385	135	G	A	GTAGAAATGTACTGCTTTGTAATAAAGCTCCACATTAGCCACTTTGACAGCAACATCTTTGAACTGCATGTGATCCCACGCATCTGGAGAATGGTTCATTATAGTCGTAGCGGCATTGTCGAACTCATCATACTGTATA
M0978	all_240112	136	T	C	TATTTCCTGTCTTACTGAAGAGGATGATTTCTACCATCATGTAGAAACTACTTTTGGATATGATTTGGCTAACAATTTCTTTTGCTCTCCAGGTTCACCAAGATATGACTGCTCCTCTATCCCATTATTACATATTCAC
M0979	all_131109	41	A	G	ATCTCAATGATATGGGAAGTTCCAGTTACAGTTATTCTGAAGCTCACAATCCCATCAATATCACCTACTGAGTGGAACAGATTTTACGCTGCTTCTAACATTTGCCTGTGCCCTCTTGCGATCCTGTACTCCTTCAATT
M0980	all_121615	113	G	A	ATAGAATTCTTTCCTTGTGTAGACAATCAATAGTTACTATCTCATTATGATGTGCATGTAGTGTATCCATGTAAGTTCTGTCTTCTGCATTCCACAGCCTAATTTGTCGATCGAATGATCCAGAAAACAGCTGAGCAGT
M0981	all_124955	60	G	T	CTTGCTCGACTTCAGTAGTTGTTCTACAATATATAATGCGTCCCTCGAAACTCATTTGCGGGTGCTTGGCTTTAAACTTAACTGCAATCAACAAAATAACAATAAATCAAGAAACAACAAGAAAATGGTTGGAGAAATA
M0982	all_143449	63	C	T(Ol/St)	AGACTCATATGGAATGCACAAAAGACATTCAAGGTTGATCTAAGAAGACCGTCTGATATGCACCCAATGGAGATTGTGGAAGCTGTTGATAAGCTCCAAGAGAGGCTGAAAGTTGTACCTGGTGATGATTTCTTGAGCA
M0983	all_143904	26	C	T	CTGTAGCTAAGTACGAGGCAGAGAACTTTGCTGCTGAGAATGCAAAGGGCAATGGTAAAAATTCCTATACCCTGATGGATCTACAGGACGCTACGTTGGGATCGCTACTGTCATCGTTGATGCAGCACTGCAACCCCCC
M0984	all_244265	107	A	T	AAACAAGAGCTGGGCTATCACTTGTGCAGCATGGTTACTGGCAGCGTTCTCAAAGCCTCTTTTATCAGGCAATGATCAAGGCAACACAGGGAACATACAACAATACAGTTCCTAAGGCTGAAATGTGTCTCTGGGAAAA
M0985	all_125412	30	C	T	GATGAGATTATTCCGCACTTGGAACCTGGCCGAGTCCCTTCTACCATAGATCCTGACACAATGGACCCATCTTTTCCTGAAGCCGTAAAACGACCATCCAAGCGACCTGTACGTATCAGTGCGTGGAAGCTCGCGAAGC
M0986	all_241847	85	T	C	CGACGGAAAGCACTGAATTTGAGAGCATATACAAGTTGAAAGTTACTATTGTTCCAACGAACAAGCCAATGATAAGAAAGGTATTGGATTTCTTAACTTTTCCATCTATTCAAGTCTAATTATGACATGTAAAATTTAT
M0987	all_107298	27	G	A	ATAGATTCTACAACAGTGAACACTTTGAAGGAGACAAACTTTGTACGCACTGCAAATGAACTTTGCATGGACTTATTTAAACCAGGGGATCTGCTTGATCCATGTGATTCTTTACTTGCATCGGTTTTCTCAGGGGAGC
M0988	all_122217	108	G	A(Ol/St)	CTGTTGAAATGGGGGGCCTGCCCGCTGGGGTCTACCAACAGCCGCAACGCACCCAGATAAATTGGGTCAATAATTACTGAAAAAAGACAGCTATTTTGTATCCAAGAGTTTGGGGAGTAGTATTATGGGAGCTGGGGAT
M0989	all_124955	44	C	A(Ol/St)	CTTGCTCGACTTCAGTAGTTGTTCTACAATATATAATGCGTCCCTCGAAACTCATTTGCGGGTGCTTGGCTTTAAACTTAACTGCAATCAACAAAATAACAATAAATCAAGAAACAACAAGAAAATGGTTGGAGAAATA
M0990	all_243696	8	G	A	CGTCGTAGGCTCTGGCTGCTTCCTCCGCCGTGTCGAAGGTCCCTAGCCACACCCTGCTTTTCTTCCCAGGGTCACGGATCTCGGCGGCGTACCTCCCCCATGGCCGCTTCCTCACGCCCCTAAAATGCATCTCCTTTGC
M0991	all_243696	83	G	T	CGTCGTAGGCTCTGGCTGCTTCCTCCGCCGTGTCGAAGGTCCCTAGCCACACCCTGCTTTTCTTCCCAGGGTCACGGATCTCGGCGGCGTACCTCCCCCATGGCCGCTTCCTCACGCCCCTAAAATGCATCTCCTTTGC
M0992	all_91592	17	G	C	CAAAATGGAAGTCTGGGAGACGTTAAACCTAGAATCATTGATGAGTCAGTCGAGAAATCCAAGATCTGGAAGCCTGCTGAAATTACTGAACCATCTCAATGCTGCACAATAAAACTTTCTGACAACTTGTTACCGAAAA
M0993	all_286204	19	T	C	CACATTCCGCTGGCATAATCTCAACGGATTCTTCAGCACAACAATGCTCGCCTTCTTCGCTCCCAACAAAACATGAGCTATACTATACGAATCACCCATCTCCACTGCCGACTGCCACTCCCTCGGAGATATCTCAAACC
M0994	all_93731	5	A	G	TTTTAATTTATTTCTGGTGTTCTATTTGTGCAGAAGCTTGTGATCTCCCTGCATGAAGGTCACAATATCCCGTCACTATTACAGGCAGTGGGCTGTATCTCACAATATTCTTTTTCAACTTATGAGCTATACAATGAGC
M0995	all_140953	109	G	A	CGACCCTAAATCCGCCGCTAACCCTAGATCCACCTCCTTAACGGAAAAGCTAGCGTCTGCGGAGCAAACCCTGATGTCGCACGCGACGATGATATCGACGCCGCCGCCGACGCAGGCACCGTGGATGGCGGCGATGATG
M0996	all_124955	37	T	C	CTTGCTCGACTTCAGTAGTTGTTCTACAATATATAATGCGTCCCTCGAAACTCATTTGCGGGTGCTTGGCTTTAAACTTAACTGCAATCAACAAAATAACAATAAATCAAGAAACAACAAGAAAATGGTTGGAGAAATA
M0997	all_133918	18	C	T	GTAGACAATTTTATCCACGCAGATATGCATCCTGGCAATATCCTTGTTCGAGTATCTCAATCCAGACGTCCTAATAAAGGGATTTTCAAGTCAAGGCCTCATGTCATCTTCCTTGATGTAGGCATGACTGCTGAGCTTTC
M0998	all_251352	6	A	G	GAGAGAATACGCGTAGGTAAAGAGCTTCTGGAAGCCAAGCGAATGGAGGAGGAGAATGAAAGAAAACGGTTTGTTATACTTTGGTCCCTCTTTAAGTATTACATTTATAATATTTTATCCCTTCTACATATCCCTTTTT
M0999	all_88922	108	G	A	TCTCCTGTTATGAAATCCAGTTTAACAGACTTGTCATCTTCTGGGAGAAAGTACGAGGAGTGTGGTAATGTGGAAAGGAGAATTTCTTACTATGCTACTGAGGGACAGAGGTTCTCTACTGAGGATTACCAGAGCTACA
M1000	all_107298	24	T	A	ATAGATTCTACAACAGTGAACACTTTGAAGGAGACAAACTTTGTACGCACTGCAAATGAACTTTGCATGGACTTATTTAAACCAGGGGATCTGCTTGATCCATGTGATTCTTTACTTGCATCGGTTTTCTCAGGGGAGC
M1001	all_35293	47	C	A(Sp)	TTTAGCTTTAAGAAATTCCTTATGAGCAATAACCTCTTCAAGCTCACATGTTTTAGCTGCATATTCATCTTCTAAAGTTTCCAGAGCAGCTGCTAGCTTATCTTTTTGGTCCTTTGCACTGGATGCAGACTCCTGCAAT
M1002	all_245867	93	G	A	CGAGTACCATAAGAAACCCCTGCAATGGAGCATTTCAAGAAGTCCATCTGATTGCACGTAAGTGTGCCTGTTTTGTCAGTCAAGATAGTGTCGACTTGCCCTAGCTCCTCATTCAAATTTGAGGTCCTTGCACGTGCGG
M1003	all_247528	65	A	G	ACCAAGCAGAATGATAGTTCTTCTTTAATCTTCTTTCTATCAATCCATCCAAAGCATCAGTCCCAATGTTGTACTTGTTGCACCATTCGTGGACTTTGGACTTGAGCTCGTTCCATAGAGGCAGGCACTGGCCGATCAAC
M1004	all_242957	45	A	G	AAGTTACCGACTCTGAAAAGGCTTACCTCTTTGACCTCTTCCACAGCATAATACACTTTAGTAGGTATACCCAGTTCCCTAGGTTGGACGTCGATAATAATGAGAACAGGATTAGGAGCATAACTGCAAGATTAGAAAT
M1005	all_31961	60	C	T	TCAGCCTTGCAAGGGCAGCAGCACTCGCTTTCACGTGCGGATATAGCACTGATTCTACTCGCAGAGATCGCTTATGAAAACGATGAGGATTTTCGTGAGAACCTACCCTTGCTCTTCCATGTCACATGCGTGTCAATGGC
M1006	all_122217	23	C	T	CTGTTGAAATGGGGGGCCTGCCCGCTGGGGTCTACCAACAGCCGCAACGCACCCAGATAAATTGGGTCAATAATTACTGAAAAAAGACAGCTATTTTGTATCCAAGAGTTTGGGGAGTAGTATTATGGGAGCTGGGGAT
M1007	all_102713	19	C	T	TTCGAAAGTGTAGCTCCACGGAGATGCAAGAAGAAGCAATGGATGTTTTCTCATTCCAAGTTGATGAGCTTGACATAAAAGAGATGGTGTCCGAGTTTATTTGGACAGCTGCTGACCCTTTTCATTTGAAATGGAATCG
M1008	all_254805	131	C	T	GATCTCGAGCTCGACGAGGCCGAGCGACATCAGACCGAGGGTTAGTCCCGACATTATCCCAGCGAAGAGGACGAGCAGCGCCGAGATGCCTGCGTATGCGTACCACGACAGCGATCCGAAGGCGATGTCCCTCTCAAAA
M1009	all_238180	127	A	G	GTTAATAGACTCGGAATGGACATCCAAGTCGATTACTTCAACATCACGAGGCAGCAGATCGATACGTTGTTAGGTTCATCAAAGGCTAAAGACTTCCTACACAGAAGGGCCATCTTCTCAATCACCATAGGATCGAATG
M1010	all_124223	91	C	T	CTCTCATCAATCACCAACATCACTGGGGTTACCACTTTCATGGCTGACTTCGCCTCCTCAAAGCTCTGGAAACCTCATAAAAAGTAAGCACGATAACTGCATGCATGCAATTTTCTTCAAATTTAGCATATGATTAATT
M1011	all_134743	66	C	T	CTGGAGAGAATCAACGTGTACTACAATGAAGCGAGCTGTGGGAGGTTCGTGCCGCGAGCTGTGCTCATGGATCTCGAGCCAGGGACCATGGACAGCATCAGATCTGGTCCCTATGGTCAGATCTTCAGGCCCGATAACTT
M1012	all_134540	43	C	A	CAAAGAGGCAGCAGCAGAGAAGGTATAAAAAGTAGAATTGGACGAGCCACCATCAGTCGGCTGCGTCGGTGAATCCGCACCGTCGCCACTTCCGCTAACATTCCTCGATCGAATCTTGATACCAAGATCATACGCCGAA
M1013	all_130173	94	C	T	CTCGCACATATGTAACCGAACCATGTAGGTAAAATTCGCATCCACTTGGAAAACCCAAGTAAGATTGAAATTGAGGTTCACCTTGCTCTCAGGCCCCATCATCCTCACAGACATATAAACATCATCCGAAAAAAAAAAA
M1014	all_88818	5	C	T	CCACCTCATTCCCTCAAGTCATCGTCTCCGCCGCCTCATTCAACCGCTCCCTCTTCCGTTCCATCGCCGCCGCCATATCAACCGAGGCCCTCGCGTTCCATAACTATGGACAGGCTGGGTTAACATTCTGGGCACCTAAT
M1015	all_128254	72	T	C	AAGGGACTGGATGTTTAGGGGTGAGGAAGAAGATGATGGGGTTTGGTAGTTGAAGTTATTATTATTACTAATGTAGGGCTTCTGAGGGTAGGGTTTGAGGAGGAATGGTGCAGATGAGGATGAAGATTGGGTGTTGGTG
M1016	all_263144	102	C	G	CGCGAGAAGGCCGAAGCCGTGATGGAGTTTCGCCAATTCAAGCGGCTCGCAGAGGAGAAGATGGCCCACGATCAAGAGGAGATCGCAGCCCTCGAGGATCTCCTCTTCAAGCGAGACCAAGAGTTACAATCTCTCTCGTG
M1017	all_35293	136	C	A	TTTAGCTTTAAGAAATTCCTTATGAGCAATAACCTCTTCAAGCTCACATGTTTTAGCTGCATATTCATCTTCTAAAGTTTCCAGAGCAGCTGCTAGCTTATCTTTTTGGTCCTTTGCACTGGATGCAGACTCCTGCAAT
M1018	all_104886	21	A	G	CTAAGGATAGAAGCCCAAGGAAAGTACTTGAAGAAGATCATCGAGGAGCAGCAGAAACTTAATGAAGGTGTGGTCAGCATTGACACCCCTGGAGCCAGCACTGTCTTGCCTCCAATCTCAACGGACCTGTGCCCGAAAA
M1019	all_31961	55	C	T	TCAGCCTTGCAAGGGCAGCAGCACTCGCTTTCACGTGCGGATATAGCACTGATTCTACTCGCAGAGATCGCTTATGAAAACGATGAGGATTTTCGTGAGAACCTACCCTTGCTCTTCCATGTCACATGCGTGTCAATGGC
M1020	all_31961	132	G	A	TCAGCCTTGCAAGGGCAGCAGCACTCGCTTTCACGTGCGGATATAGCACTGATTCTACTCGCAGAGATCGCTTATGAAAACGATGAGGATTTTCGTGAGAACCTACCCTTGCTCTTCCATGTCACATGCGTGTCAATGGC
M1021	all_244227	127	A	C	AAGAGGCCGCCCGAGCCTACGATGAGGCCGCGGTGCTCATGAGCGGACGCAATGCCAAGACCAACTTCCCCGTCCAAAAATCTAGCGACGAGCAGCAGCCTGGCAGCAAGAATGCTCAGTCATCAAATAGCAGCAGCAA
M1022	all_248173	71	T	C	AGTAGAGCTGTTCTTCTTCAAATGGTTTTGACACGTAACCATCCATACCACACTTCGAGCACTCCTCATGTGTTGCCTGAAAAACATCAGCAGTCATGGCAAGTATAGGTATGTGCCAACAGGCTATGTCCCTATACAA
M1023	all_248173	113	G	A	AGTAGAGCTGTTCTTCTTCAAATGGTTTTGACACGTAACCATCCATACCACACTTCGAGCACTCCTCATGTGTTGCCTGAAAAACATCAGCAGTCATGGCAAGTATAGGTATGTGCCAACAGGCTATGTCCCTATACAA
M1024	all_263592	55	G	C	GATATTTTTGGTTACTTCATGTGTTCTCCCGTTGGGAGCAGTTTCTAGCAGCTTGTACACAAAATCAAGATAAACCAACATATGTTAGGGACTGCTTCCCCTTCAAGGAGTTCTTCTCGGATGCCCCTCAGCCTATTTT
M1025	all_119324	49	G	A	CATAACCCATTCTTCTGGGAGCTGGAGCAAAATAAAACCTTTAAAGGCGCAAAACACATAGTTTACACATAAATGAAGTACTGAACACAATATGAGAGGGAAAGAGTACAGGAGAGAGTGAGTTATGAAACTATGGTAT
M1026	all_278977	18	T	C	CATCCATGGGATCCTTTTTCATCTCAACAATTACACCGCCATGATCATCATCAATTGCAGTTAGCAATTCGAATTCCTCAACTTTATCAGCTTTTATCAGTGATGAGGGGTCCAATTGACTCATTGGTATTCTATTAAA
M1027	all_124223	126	G	A	CTCTCATCAATCACCAACATCACTGGGGTTACCACTTTCATGGCTGACTTCGCCTCCTCAAAGCTCTGGAAACCTCATAAAAAGTAAGCACGATAACTGCATGCATGCAATTTTCTTCAAATTTAGCATATGATTAATT
M1028	all_31170	114	T	C	CTGGAGACATCTGCTGAGCCTGGAGAAGATGATAGGTCTGAGGTTGGCCTTCTACCTTCCTCAGCAGATTGTGTTGAAGGTACCAATAATAAAGAGGGTCTTCATTTTGAAGATGAGGAAGAGAAAGGTGAGCAGAAGG
M1029	all_91592	123	C	T	CAAAATGGAAGTCTGGGAGACGTTAAACCTAGAATCATTGATGAGTCAGTCGAGAAATCCAAGATCTGGAAGCCTGCTGAAATTACTGAACCATCTCAATGCTGCACAATAAAACTTTCTGACAACTTGTTACCGAAAA
M1030	all_133918	81	G	A(Lu)	GTAGACAATTTTATCCACGCAGATATGCATCCTGGCAATATCCTTGTTCGAGTATCTCAATCCAGACGTCCTAATAAAGGGATTTTCAAGTCAAGGCCTCATGTCATCTTCCTTGATGTAGGCATGACTGCTGAGCTTTC
M1031	all_240112	41	G	C(Lu)	TATTTCCTGTCTTACTGAAGAGGATGATTTCTACCATCATGTAGAAACTACTTTTGGATATGATTTGGCTAACAATTTCTTTTGCTCTCCAGGTTCACCAAGATATGACTGCTCCTCTATCCCATTATTACATATTCAC
M1032	all_253693	110	G	C	CGAAACTACCAAAGCCTGCATTCATGTCCATTATATTTCGATATCTCCCAGTATCAATTAACTTATTGACGCTTTTGTAGGCTTTTACATGCTTCTTCCACAAATTGTTGTCTTCATGATATGACTGGACCGAGGCCCCC
M1033	all_91592	45	G	A	CAAAATGGAAGTCTGGGAGACGTTAAACCTAGAATCATTGATGAGTCAGTCGAGAAATCCAAGATCTGGAAGCCTGCTGAAATTACTGAACCATCTCAATGCTGCACAATAAAACTTTCTGACAACTTGTTACCGAAAA
M1034	all_91592	82	A	G	CAAAATGGAAGTCTGGGAGACGTTAAACCTAGAATCATTGATGAGTCAGTCGAGAAATCCAAGATCTGGAAGCCTGCTGAAATTACTGAACCATCTCAATGCTGCACAATAAAACTTTCTGACAACTTGTTACCGAAAA
M1035	all_261331	134	T	A	ATAAGACCTATGATAAAGCCAACAAAAGATATTGCAAATGTTCACAACATTCATTATGAATGGCATGAGTTGATTCCTAATGGTACTTTAAGTTCTTACCTTGTATTATTCCCATGGAACTTTCCAGTCCACATTTTTC
M1036	all_93731	42	G	T	TTTTAATTTATTTCTGGTGTTCTATTTGTGCAGAAGCTTGTGATCTCCCTGCATGAAGGTCACAATATCCCGTCACTATTACAGGCAGTGGGCTGTATCTCACAATATTCTTTTTCAACTTATGAGCTATACAATGAGC
M1037	all_239732	79	A	T(Lu)	AGGGCTTGAATATTCCATTCCTAACACTGGACTATTGACATCCCATTTCATTACAAGTTCCCCATCTCGAATATCATAAGCACTGACACTGTTCTGCCTGCTAGCTGTAGAGATCAAGAGTGGCCCACAAGGTCTATAC
M1038	all_265257	131	C	T(Lu)	CAGTTGATGAGATCTTAGAAGATCATCCAACCCTTCCACCAGACTGTTCAATTCCATTTGTTCACCTGCCGAAAGATGTTCTTGATTCGAACTCTTTGAATTTGCTTGAGGAAGAGTCTTTCATAGGTTCCATCTTCAC
M1039	all_119324	59	T	C	CATAACCCATTCTTCTGGGAGCTGGAGCAAAATAAAACCTTTAAAGGCGCAAAACACATAGTTTACACATAAATGAAGTACTGAACACAATATGAGAGGGAAAGAGTACAGGAGAGAGTGAGTTATGAAACTATGGTAT
M1040	all_119324	75	G	C	CATAACCCATTCTTCTGGGAGCTGGAGCAAAATAAAACCTTTAAAGGCGCAAAACACATAGTTTACACATAAATGAAGTACTGAACACAATATGAGAGGGAAAGAGTACAGGAGAGAGTGAGTTATGAAACTATGGTAT
M1041	all_143904	89	C	T	CTGTAGCTAAGTACGAGGCAGAGAACTTTGCTGCTGAGAATGCAAAGGGCAATGGTAAAAATTCCTATACCCTGATGGATCTACAGGACGCTACGTTGGGATCGCTACTGTCATCGTTGATGCAGCACTGCAACCCCCC
M1042	all_239499	78	G	A	GCTTACTGCGGCGCGGGCAAGGTAAAGGATTTGCTGGAGGTGTTTAATGAGATTAGGGAGAGAGGATGGGTGGACGAGCACGTGTTCACGCTTCTCATAGTGTCATTCTGCAAGTGGGGGAAGGTTGATAGGGCTTACG
M1043	all_44866	111	C	T	CTAAACTACCGTCAACTGGTATCACAAAATCAATGTGCATAGTTGTCCCCCCTGCCAGTGCAGCAGCTTGACCAGTGAAAAAATCATCAATTGTCTGAGTTCCCATAAAACCCATCTCTAGGTGTGTATGAGGATCGAT
M1044	all_130807	57	T	C	AAACCTCAGCACAGATAACCCATTCTGCTGGACAACTTGCGGATGGAATGCTGGAGTACCATCCTCTGAGATGCCCTTCAGCAGAAAAATGTCATCTGTCTTAAGAAGCTCATAACCTTGAACAACTCCATTTTCATGAT
M1045	all_142618	8	G	A	GGAAGACGGCCGTTGCTGAGTATGCCATTGCAATGTCCTTTAGAGATAAGCAAAGGGTTATCTACACCTCACCTTTAAAGGCATTGAGCAATCAGAAGTATAGAGAGCTGAGCCATGAGTTTTCAGATGTCGGGTTGAT
M1046	all_142618	98	G	A	GGAAGACGGCCGTTGCTGAGTATGCCATTGCAATGTCCTTTAGAGATAAGCAAAGGGTTATCTACACCTCACCTTTAAAGGCATTGAGCAATCAGAAGTATAGAGAGCTGAGCCATGAGTTTTCAGATGTCGGGTTGAT
M1047	all_102713	2	T	A(Pe)	TTCGAAAGTGTAGCTCCACGGAGATGCAAGAAGAAGCAATGGATGTTTTCTCATTCCAAGTTGATGAGCTTGACATAAAAGAGATGGTGTCCGAGTTTATTTGGACAGCTGCTGACCCTTTTCATTTGAAATGGAATCG
M1048	all_104886	65	A	G	CTAAGGATAGAAGCCCAAGGAAAGTACTTGAAGAAGATCATCGAGGAGCAGCAGAAACTTAATGAAGGTGTGGTCAGCATTGACACCCCTGGAGCCAGCACTGTCTTGCCTCCAATCTCAACGGACCTGTGCCCGAAAA
M1049	all_120056	5	A	C	CTGCAATTGCAGCAGCCGCAGCTGCGACATCTGGGAAGTCGTCAGCTGTGTCGGCGGCAGCTGCGGCGACTGCACTTGCTGGCGAGGGAACGACTCACATGCCAAGATTGTTTAGTTTCATATCTTCGGATAATCATGG
M1050	all_263144	12	C	G(Pe)	CGCGAGAAGGCCGAAGCCGTGATGGAGTTTCGCCAATTCAAGCGGCTCGCAGAGGAGAAGATGGCCCACGATCAAGAGGAGATCGCAGCCCTCGAGGATCTCCTCTTCAAGCGAGACCAAGAGTTACAATCTCTCTCGTG
M1051	all_263144	78	G	C(Pe)	CGCGAGAAGGCCGAAGCCGTGATGGAGTTTCGCCAATTCAAGCGGCTCGCAGAGGAGAAGATGGCCCACGATCAAGAGGAGATCGCAGCCCTCGAGGATCTCCTCTTCAAGCGAGACCAAGAGTTACAATCTCTCTCGTG
M1052	all_251352	30	G	T	GAGAGAATACGCGTAGGTAAAGAGCTTCTGGAAGCCAAGCGAATGGAGGAGGAGAATGAAAGAAAACGGTTTGTTATACTTTGGTCCCTCTTTAAGTATTACATTTATAATATTTTATCCCTTCTACATATCCCTTTTT
M1053	all_124955	84	G	A	CTTGCTCGACTTCAGTAGTTGTTCTACAATATATAATGCGTCCCTCGAAACTCATTTGCGGGTGCTTGGCTTTAAACTTAACTGCAATCAACAAAATAACAATAAATCAAGAAACAACAAGAAAATGGTTGGAGAAATA
M1054	all_125172	28	G	T	GCTAGTTAGTTCATCAAGGGAAGATAGGAACACTTACACATCTGCAAACTTGGTGCTCCCTTCCCCTCTAATTCTTAGCTGTCTTTCCCATCCAGGTGGTGGTTGAGCAATGTTTGGCTTATCAATTGCCCAAATTCTG
M1055	all_128769	50	A	G	AATCGGAAGAGATCGTAGCAAAGGGAAGCTCGCAAACTGCAACTTTTGCACCGTAATTGGCAGCGAACCTCGAAGCCCTCACGCCGCCGCTGCCAGCCCCAATCGTGAAGAGATCGAAGTCGTAATGCTTGTCTAACTC
M1056	all_127886	92	T	C(Pe)	GTGTTGTATGCATGAATGTAAAACCTTCCAATTTACTTCTTGATGCAAATGGCCGTGCCGTGGTTTCTGATTATGGGCTCCTAGAGATTCTTAAGAAAATGTCATGCCGAAGAGCTCGATCTGCTCCTGAGGAGAAATC
M1057	all_131109	90	T	G(Pe)	ATCTCAATGATATGGGAAGTTCCAGTTACAGTTATTCTGAAGCTCACAATCCCATCAATATCACCTACTGAGTGGAACAGATTTTACGCTGCTTCTAACATTTGCCTGTGCCCTCTTGCGATCCTGTACTCCTTCAATT
M1058	all_251352	115	T	C(Pe)	GAGAGAATACGCGTAGGTAAAGAGCTTCTGGAAGCCAAGCGAATGGAGGAGGAGAATGAAAGAAAACGGTTTGTTATACTTTGGTCCCTCTTTAAGTATTACATTTATAATATTTTATCCCTTCTACATATCCCTTTTT
M1059	all_277404	18	A	G(Pe)	TCTGAAAGGCTGAATTTAGAGGACATGATTTCAGATCGAGATAAACTCAAAACACTATGCGAAGAAAAGGATTCTGCTTTACAGGTGTGCCTTATATAGAATAAAATGCTTTCTATTGTTTTCTGTCATCTTTCTGTAA
M1060	all_277404	132	T	A(Pe)	TCTGAAAGGCTGAATTTAGAGGACATGATTTCAGATCGAGATAAACTCAAAACACTATGCGAAGAAAAGGATTCTGCTTTACAGGTGTGCCTTATATAGAATAAAATGCTTTCTATTGTTTTCTGTCATCTTTCTGTAA
M1061	all_130807	10	C	A(Pe)	AAACCTCAGCACAGATAACCCATTCTGCTGGACAACTTGCGGATGGAATGCTGGAGTACCATCCTCTGAGATGCCCTTCAGCAGAAAAATGTCATCTGTCTTAAGAAGCTCATAACCTTGAACAACTCCATTTTCATGAT
M1062	all_135753	111	T	C(Pe)	GAAGCTCTCGAGACCATAACCAACATGCCCATGAAGCCAAGCTCTCGGGTGTGGGGATCTCTTCTGGCTGCTTGTAGAGTATACAAAAACATCGAGATGGCTGAACTCGCTGCCTACCATCTCCTACAGCTGGACCCCG
M1063	all_144333	78	A	G(Pe)	TACATTTTTGGGGACTGGATAACAGCTTGTGATCTCATGGGATGCCATTGCAACTGCCGAGAGCAATGAGCTGAGAAAGGAAGCTCAAAGAGTCCAGGATGAATCAATCAGCAAGAACACCACTCGTTTACAGAAGGCAT
M1064	all_122217	87	A	T	CTGTTGAAATGGGGGGCCTGCCCGCTGGGGTCTACCAACAGCCGCAACGCACCCAGATAAATTGGGTCAATAATTACTGAAAAAAGACAGCTATTTTGTATCCAAGAGTTTGGGGAGTAGTATTATGGGAGCTGGGGAT
M1065	all_131112	72	T	A	ACCCTTTATGATATAGCCGTGCGAGATTTCCCTATGAATAAAAAGAGCATCGATGAGCTGAGGCAGTTGGGTTTAGCTCCTCTGAGGCCTAGTGCCACGCGCCTGCTATTTGAAAGTGCTGTTGAACTGCCCAGCCCAA
M1066	all_31170	39	T	C(Pe)	CTGGAGACATCTGCTGAGCCTGGAGAAGATGATAGGTCTGAGGTTGGCCTTCTACCTTCCTCAGCAGATTGTGTTGAAGGTACCAATAATAAAGAGGGTCTTCATTTTGAAGATGAGGAAGAGAAAGGTGAGCAGAAGG
M1067	all_131109	67	A	T	ATCTCAATGATATGGGAAGTTCCAGTTACAGTTATTCTGAAGCTCACAATCCCATCAATATCACCTACTGAGTGGAACAGATTTTACGCTGCTTCTAACATTTGCCTGTGCCCTCTTGCGATCCTGTACTCCTTCAATT
M1068	all_135756	29	A	G(Pe)	ATGGTGAGGGCTTCATTGAAAAGAAGGAAAAGCCCAAGTTTCTTGGGGTTGAGATTCTCACCTTCAAGAAGATTATCCCACTTGGACTTATGTTCTTCTGTATCCTGTTCAACTACACAATCTTGAGGGACACAAAGGAT
M1069	all_239732	135	T	G	AGGGCTTGAATATTCCATTCCTAACACTGGACTATTGACATCCCATTTCATTACAAGTTCCCCATCTCGAATATCATAAGCACTGACACTGTTCTGCCTGCTAGCTGTAGAGATCAAGAGTGGCCCACAAGGTCTATAC
M1070	all_245013	49	C	T(Pe)	TTGTTATATATTGATGCTTTTGTATCTCATCCAATTTACACTTCAGTTCTCTCTTCTCTATTATATTAGGGCCTTGATCAGCTGCGTTCGGGAATTCTTCAGCAGCAGAAGTCATTTATGCAGTCATCCCAACCATTTC
M1071	all_249201	25	G	A(Pe)	AAATTTCAAGCAGGAATCATAGCTGGACAGCTCTTCGGAGAGTCTCATTGCTGCGTTCTGATTGGTCAAAACTGCCTCCCCTGGATTGTTCTTCAGTTCCTTCTGCTGGTTGCCACAGTCATATTCTTCTAGGATTTTA
M1072	all_249201	113	C	T(Pe)	AAATTTCAAGCAGGAATCATAGCTGGACAGCTCTTCGGAGAGTCTCATTGCTGCGTTCTGATTGGTCAAAACTGCCTCCCCTGGATTGTTCTTCAGTTCCTTCTGCTGGTTGCCACAGTCATATTCTTCTAGGATTTTA
M1073	all_249201	116	C	G(Pe)	AAATTTCAAGCAGGAATCATAGCTGGACAGCTCTTCGGAGAGTCTCATTGCTGCGTTCTGATTGGTCAAAACTGCCTCCCCTGGATTGTTCTTCAGTTCCTTCTGCTGGTTGCCACAGTCATATTCTTCTAGGATTTTA
M1074	all_130007	114	G	T	AAGAACACGAGCAGGCTTGAAGGGGATCTCAACTAGCTTTGGAGATGAGGTCTCCCAATCCACAATTTTCTCAACATCACTCTTGGTGACTTGGAAGTTGTCACAGTTTCGGAGGGCTGACTCAAGAAGAATGCGAATG
M1075	all_124223	111	T	A	CTCTCATCAATCACCAACATCACTGGGGTTACCACTTTCATGGCTGACTTCGCCTCCTCAAAGCTCTGGAAACCTCATAAAAAGTAAGCACGATAACTGCATGCATGCAATTTTCTTCAAATTTAGCATATGATTAATT
M1076	all_277404	89	G	C	TCTGAAAGGCTGAATTTAGAGGACATGATTTCAGATCGAGATAAACTCAAAACACTATGCGAAGAAAAGGATTCTGCTTTACAGGTGTGCCTTATATAGAATAAAATGCTTTCTATTGTTTTCTGTCATCTTTCTGTAA
M1077	all_42390	22	C	T	CTGCATCCCATTGGGATGCACCGCCCCCTTCACAAACCCTCGCCCCACCGCCGACAACCCCAGCTGATCCAAGATCTGATCCTTTGTAATATCCTTCGTCCCTCGAAACACATACAGCTTCGATATATCCGAAAAAAAA
M1078	all_143904	52	A	G	CTGTAGCTAAGTACGAGGCAGAGAACTTTGCTGCTGAGAATGCAAAGGGCAATGGTAAAAATTCCTATACCCTGATGGATCTACAGGACGCTACGTTGGGATCGCTACTGTCATCGTTGATGCAGCACTGCAACCCCCC
M1079	all_143904	96	T	C	CTGTAGCTAAGTACGAGGCAGAGAACTTTGCTGCTGAGAATGCAAAGGGCAATGGTAAAAATTCCTATACCCTGATGGATCTACAGGACGCTACGTTGGGATCGCTACTGTCATCGTTGATGCAGCACTGCAACCCCCC
M1080	all_127886	126	C	T	GTGTTGTATGCATGAATGTAAAACCTTCCAATTTACTTCTTGATGCAAATGGCCGTGCCGTGGTTTCTGATTATGGGCTCCTAGAGATTCTTAAGAAAATGTCATGCCGAAGAGCTCGATCTGCTCCTGAGGAGAAATC
M1081	all_133918	3	A	G	GTAGACAATTTTATCCACGCAGATATGCATCCTGGCAATATCCTTGTTCGAGTATCTCAATCCAGACGTCCTAATAAAGGGATTTTCAAGTCAAGGCCTCATGTCATCTTCCTTGATGTAGGCATGACTGCTGAGCTTTC
M1082	all_131109	133	T	C	ATCTCAATGATATGGGAAGTTCCAGTTACAGTTATTCTGAAGCTCACAATCCCATCAATATCACCTACTGAGTGGAACAGATTTTACGCTGCTTCTAACATTTGCCTGTGCCCTCTTGCGATCCTGTACTCCTTCAATT
M1083	all_131112	24	A	T	ACCCTTTATGATATAGCCGTGCGAGATTTCCCTATGAATAAAAAGAGCATCGATGAGCTGAGGCAGTTGGGTTTAGCTCCTCTGAGGCCTAGTGCCACGCGCCTGCTATTTGAAAGTGCTGTTGAACTGCCCAGCCCAA
M1084	all_88818	89	C	A(Pe)	CCACCTCATTCCCTCAAGTCATCGTCTCCGCCGCCTCATTCAACCGCTCCCTCTTCCGTTCCATCGCCGCCGCCATATCAACCGAGGCCCTCGCGTTCCATAACTATGGACAGGCTGGGTTAACATTCTGGGCACCTAAT
M1085	all_101711	7	C	A(In)	CTCAATCGCCTTAGTTCTCCGCTGCTCGCGGAGCCGAGCAGAGCGGCGGGCCCGCCAAACCGAGAGCTGGGGCATCAAGATCTCATACCAAAAGAGGGTAACTAGAAGAACGAGGACGCAGGCCAAACGAGGGCTAGTG
M1086	all_141680	73	C	T(In)	CGGCGCCCACGTGATCGAGTTCCTCAAGTATCTCGACCAGTTCGGCAAGACCAAGGTACACGCTTCTGGCTGCCCCTTCTTTGGGCACCCGAACCCACCCGCGCCTTGCCCGTGCCCCCTTCGCCAGGCCTGGGGCTCC
M1087	all_245013	87	T	C(In)	TTGTTATATATTGATGCTTTTGTATCTCATCCAATTTACACTTCAGTTCTCTCTTCTCTATTATATTAGGGCCTTGATCAGCTGCGTTCGGGAATTCTTCAGCAGCAGAAGTCATTTATGCAGTCATCCCAACCATTTC
M1088	all_144333	125	C	T	TACATTTTTGGGGACTGGATAACAGCTTGTGATCTCATGGGATGCCATTGCAACTGCCGAGAGCAATGAGCTGAGAAAGGAAGCTCAAAGAGTCCAGGATGAATCAATCAGCAAGAACACCACTCGTTTACAGAAGGCAT
M1089	all_136748	116	A	G	GTATCTTATCCCTATACTCGGCCAAGCTCTTCTCGATACTGTAAATCGTGGTGTCGGCGCTGTTCCTGATATCGATGAGAGCTTTCCTCTCTTGGTCTTTCTGCGCATGAAGCTCAGCTTCTTTGACCATTTTCTCAATC
M1090	all_249201	55	G	A	AAATTTCAAGCAGGAATCATAGCTGGACAGCTCTTCGGAGAGTCTCATTGCTGCGTTCTGATTGGTCAAAACTGCCTCCCCTGGATTGTTCTTCAGTTCCTTCTGCTGGTTGCCACAGTCATATTCTTCTAGGATTTTA
M1091	all_135339	101	G	A	AAGCTACAGCATACATTGAGAACAACAGAGATGAATACGGAGCCAAGAAACCCATTTTGCATGTTCTCAGTAACCGAATGAACGAAGCTGGATTCTATCGGTCTGAGGCCTACATCGAACCCGACCCCTTCAAGCCCGA
M1092	all_277404	112	T	G	TCTGAAAGGCTGAATTTAGAGGACATGATTTCAGATCGAGATAAACTCAAAACACTATGCGAAGAAAAGGATTCTGCTTTACAGGTGTGCCTTATATAGAATAAAATGCTTTCTATTGTTTTCTGTCATCTTTCTGTAA
M1093	all_133918	135	G	A	GTAGACAATTTTATCCACGCAGATATGCATCCTGGCAATATCCTTGTTCGAGTATCTCAATCCAGACGTCCTAATAAAGGGATTTTCAAGTCAAGGCCTCATGTCATCTTCCTTGATGTAGGCATGACTGCTGAGCTTTC
M1094	all_122541	115	C	T	TGTTGACAATCACAAATTTACCTTGCGAAGGTACCAAAAGAAATCAACCTTCTCCATTCCCATGAAAGCAACACCTGCTGCTGACCCGATGATGAGCATGGAACCTCCAGTGCCCGCACAGAAAGCAACAAGCTGCCAA
M1095	all_122541	70	A	G	TGTTGACAATCACAAATTTACCTTGCGAAGGTACCAAAAGAAATCAACCTTCTCCATTCCCATGAAAGCAACACCTGCTGCTGACCCGATGATGAGCATGGAACCTCCAGTGCCCGCACAGAAAGCAACAAGCTGCCAA
M1096	all_243876	84	C	T	GTTGGTGCAATCATTTCTGGGATTCAGCCTGGATTGACCATGGTTGTGGGTCCACCAGGTACTGGAAAAACAGATACTGCTGTCCAAATACTTAATGTTCTTTACCACAACTGCCCTTCACAGAGAACGTTGATTATAA
M1097	all_132050	23	C	T	GCTATGTACACCCAGTGCTCAACTATACCAAGATGTCTCCTCAGTTTGTATAGATACCCGCTGCCTATCAGCAAGTTGAACCTCTTGTTGAGGCAAGCGAGGGTGGTGTAGTCCGATCGGCTTAACCGAAAAAAAAAAA
M1098	all_119957	8	G	T	GGTGTGGGAAACGGACTGTTGTTAAATATGTTGCTCGCCATTTAGGTCTGCATGTTGTTGAATTTAGTTGTCATGATCTTCTGTCTTCCTCAGAGAGAAAGGCATCTTCCGCACTGGCAAATACCTTTAAAGCTGCTCA
M1099	all_260974	136	C	G	GAAGTTGGCCAGGAGTGCGTGGGTCCCACCGTAGAGGCAGTGAGAGGCCACCACGTGTCTGCGGTGCCCGCAGAGTTGGAGGAGGACGGAGGAGATGGCGGACATGCCGCTGGCGGTGCAGTACGCGGCCTCGGTCGATT
M1100	all_101711	91	A	G	CTCAATCGCCTTAGTTCTCCGCTGCTCGCGGAGCCGAGCAGAGCGGCGGGCCCGCCAAACCGAGAGCTGGGGCATCAAGATCTCATACCAAAAGAGGGTAACTAGAAGAACGAGGACGCAGGCCAAACGAGGGCTAGTG
M1101	all_132050	105	G	A	GCTATGTACACCCAGTGCTCAACTATACCAAGATGTCTCCTCAGTTTGTATAGATACCCGCTGCCTATCAGCAAGTTGAACCTCTTGTTGAGGCAAGCGAGGGTGGTGTAGTCCGATCGGCTTAACCGAAAAAAAAAAA
M1102	all_277404	102	T	G	TCTGAAAGGCTGAATTTAGAGGACATGATTTCAGATCGAGATAAACTCAAAACACTATGCGAAGAAAAGGATTCTGCTTTACAGGTGTGCCTTATATAGAATAAAATGCTTTCTATTGTTTTCTGTCATCTTTCTGTAA
M1103	all_130881	82	T	C	CAGCAAACCTCCCTCTCCTCTCATAACTAACACTAACTCCATCACCCTCATCAACTTCAACTCCATTCACATACAATGCAGTAGCAATACTACTACTCTCTATCTTCAGCCCCAAGAAGACAACTTTCTTTACAATGAAC
M1104	all_130881	101	T	C	CAGCAAACCTCCCTCTCCTCTCATAACTAACACTAACTCCATCACCCTCATCAACTTCAACTCCATTCACATACAATGCAGTAGCAATACTACTACTCTCTATCTTCAGCCCCAAGAAGACAACTTTCTTTACAATGAAC
M1105	all_128176	80	A	T	CTAATCCGCTAGATGAAAACTTTGAATCCCCAAATGGGGTAACGATGGCTGGGTATGGCTACGGCCTTCCAATCAGCCGACTCTATGCTCGATATTTTGGAGGTGATTTGCAAATGATATCCATGGAAGGATACGGTAT
M1106	all_263017	10	A	G	AATCTGTCTAAGAAGATGAACCAGAAAGGCCAATCCAACTATCTCATTACCCAGGTTCTGCTGAGGATCTTGGCATCATCAGTGACATTCACAGCAGCCATGGTCATGGGCCTCATTCATCAGACTAGTGATATAGCTG
M1107	all_135756	63	T	C	ATGGTGAGGGCTTCATTGAAAAGAAGGAAAAGCCCAAGTTTCTTGGGGTTGAGATTCTCACCTTCAAGAAGATTATCCCACTTGGACTTATGTTCTTCTGTATCCTGTTCAACTACACAATCTTGAGGGACACAAAGGAT
M1108	all_131112	51	C	A	ACCCTTTATGATATAGCCGTGCGAGATTTCCCTATGAATAAAAAGAGCATCGATGAGCTGAGGCAGTTGGGTTTAGCTCCTCTGAGGCCTAGTGCCACGCGCCTGCTATTTGAAAGTGCTGTTGAACTGCCCAGCCCAA
M1109	all_135753	91	A	G	GAAGCTCTCGAGACCATAACCAACATGCCCATGAAGCCAAGCTCTCGGGTGTGGGGATCTCTTCTGGCTGCTTGTAGAGTATACAAAAACATCGAGATGGCTGAACTCGCTGCCTACCATCTCCTACAGCTGGACCCCG
M1110	all_136639	81	T	C	AAGATGCTATCCATGAAATGGACGGAAAGGTTTTCCTCTACTTATAAGTGTACTGGCTTTTAAGATTAACATTGACACTTTGGAATCTAAATTTTCTTTCTATTTCAACATTTTAGCCTGATATTGCACTGTATTAATA
M1111	all_130881	73	A	G	CAGCAAACCTCCCTCTCCTCTCATAACTAACACTAACTCCATCACCCTCATCAACTTCAACTCCATTCACATACAATGCAGTAGCAATACTACTACTCTCTATCTTCAGCCCCAAGAAGACAACTTTCTTTACAATGAAC
M1112	all_103984	66	G	A	AGTCTCTATCGAGACGTCGCGCCGCTGAACCTCTCGTCGGAGCTCGGCGACGCGGAGCTTGCGCAGCTCGTCGAGCCACGGGATCTCGACGGTGGATCGATCGTCGGCGATCTGCTCCTCGTCGCCGAAAAAAAAAAAA
M1113	all_141680	136	C	T	CGGCGCCCACGTGATCGAGTTCCTCAAGTATCTCGACCAGTTCGGCAAGACCAAGGTACACGCTTCTGGCTGCCCCTTCTTTGGGCACCCGAACCCACCCGCGCCTTGCCCGTGCCCCCTTCGCCAGGCCTGGGGCTCC
M1114	all_142618	135	T	A	GGAAGACGGCCGTTGCTGAGTATGCCATTGCAATGTCCTTTAGAGATAAGCAAAGGGTTATCTACACCTCACCTTTAAAGGCATTGAGCAATCAGAAGTATAGAGAGCTGAGCCATGAGTTTTCAGATGTCGGGTTGAT
M1115	all_252974	107	G	A	CCTCCTCCATCCATTCGGCTGCTCTCTCTGCCGATTTGACTTCTCTGCACTTGAAGTACATCTTGGCAGTTGCTGTCTTGACTACATTATCTGCTTCGAAGCCAGAGAGAACAGCGAGAGCGTGGATTTGAGCGCCGAA
M1116	all_34581	136	T	G	ATCCAACAAGCTTACTGTCATCTGGGCCTTATGGTCTCATTTTTGCATCCTTTGTACCATTTTATTTAGATATTCCAGTCTCTTCACGGTTCCGCATTTTTGGCTTAAACTTCAGTGACAAGTCATTTATATATTTGGC
M1117	all_253165	136	C	T	CTGTTGTGAATGAAGAAGCTATGAAACTACAGACTGGAACGCTCTCAATGGATGTTCAACCTGGAGCTTTGGTTTCATCTGATGACACTAATATCAGCTTTGGTCGAGGTCTTCCATCTTTTCCTATGAGAAAACCTTT
M1118	all_126885	88	A	C	AAATGTATTCCTTCTTGGATTTATATCTGCAAAAACAGAGAGTGTTGTTGTTCTCTTGTGTCGAGAGCCCTGTCTCAATGTTAATGCACTGAAAGACATGAATTGGGATCTCAGCCAGTGGTGTCCTCTTATTGATGAT
M1119	all_125769	16	C	T	GCTCACATGGTTCTCCGACTCCTGCTTTATAGTCACCTTCTCATGAACAATCAGAGTCGGGGCATCTGTCTCCTCTGCTGGGGATTCAACGCTCTCGTATATCTGCTTCAATCTATGCTTTATAACTGCAAAAGCACCA
M1120	all_130007	76	A	G	AAGAACACGAGCAGGCTTGAAGGGGATCTCAACTAGCTTTGGAGATGAGGTCTCCCAATCCACAATTTTCTCAACATCACTCTTGGTGACTTGGAAGTTGTCACAGTTTCGGAGGGCTGACTCAAGAAGAATGCGAATG
M1121	all_130807	22	A	G(Ol/St)	AAACCTCAGCACAGATAACCCATTCTGCTGGACAACTTGCGGATGGAATGCTGGAGTACCATCCTCTGAGATGCCCTTCAGCAGAAAAATGTCATCTGTCTTAAGAAGCTCATAACCTTGAACAACTCCATTTTCATGAT
M1122	all_132527	136	T	G	GGAGACTTGCGAGCATCTGTGACTTTTTGGGTTCAGGGCAGGCAATGATGGGGGGAACAAAACAGTCAAATAGGAATGGTTGACCAACAAGAACTCTGAGATAGTGGAAGTTCCTGGATTGCCTAACTATTTTTTTGGC
M1123	all_249201	115	A	G(Ol/St)	AAATTTCAAGCAGGAATCATAGCTGGACAGCTCTTCGGAGAGTCTCATTGCTGCGTTCTGATTGGTCAAAACTGCCTCCCCTGGATTGTTCTTCAGTTCCTTCTGCTGGTTGCCACAGTCATATTCTTCTAGGATTTTA
M1124	all_265257	132	A	G	CAGTTGATGAGATCTTAGAAGATCATCCAACCCTTCCACCAGACTGTTCAATTCCATTTGTTCACCTGCCGAAAGATGTTCTTGATTCGAACTCTTTGAATTTGCTTGAGGAAGAGTCTTTCATAGGTTCCATCTTCAC
M1125	all_251352	79	C	G	GAGAGAATACGCGTAGGTAAAGAGCTTCTGGAAGCCAAGCGAATGGAGGAGGAGAATGAAAGAAAACGGTTTGTTATACTTTGGTCCCTCTTTAAGTATTACATTTATAATATTTTATCCCTTCTACATATCCCTTTTT
M1126	all_126727	19	T	C	AATCTCATCGCTCAATCCTCCACCACCATCGATCGTAATCGAACAAAAGTCGACATCCAACGGGCCAGCTCCCTCCTGCACCTTCCCACAATTTTACAGATAAGTACAAACAAACAACAAAATGTTTCAGATCTCTTTAG
M1127	all_118405	40	C	T	ACCTTCAAAATCTTAGCAAAATTGGCAATCAAGCGGCAGCTGCTCAGATGCCCGCTGTTGATCCACTTTATGCTCAGTACTTGAGATCTGTGGAAAATCTTGCTAACCTTTCTGCCGAAAGAGGTTACACAGGAAACTC
M1128	all_120722	21	G	A	GCTTTCTTTTCTCAAGAAAAGAATCAAAAGCTTTTGCAGAATCTGGCTTCTGGAGAAGAACAGTTTTAGTAGCCTTCAAAATCTCTTCCACTGATCTCCCAGTGCCAATATACTCAGATATAACCTCCCATCTTCGAAAT
M1129	all_120722	116	A	G	GCTTTCTTTTCTCAAGAAAAGAATCAAAAGCTTTTGCAGAATCTGGCTTCTGGAGAAGAACAGTTTTAGTAGCCTTCAAAATCTCTTCCACTGATCTCCCAGTGCCAATATACTCAGATATAACCTCCCATCTTCGAAAT
M1130	all_124955	76	A	C(Ol/St)	CTTGCTCGACTTCAGTAGTTGTTCTACAATATATAATGCGTCCCTCGAAACTCATTTGCGGGTGCTTGGCTTTAAACTTAACTGCAATCAACAAAATAACAATAAATCAAGAAACAACAAGAAAATGGTTGGAGAAATA
M1131	all_144333	54	C	T(Ol/St)	TACATTTTTGGGGACTGGATAACAGCTTGTGATCTCATGGGATGCCATTGCAACTGCCGAGAGCAATGAGCTGAGAAAGGAAGCTCAAAGAGTCCAGGATGAATCAATCAGCAAGAACACCACTCGTTTACAGAAGGCAT
M1132	all_246070	125	G	A(Ol/St)	TCGGAGACGTTGCTGTCGAAGCACAGTTGTACGAGGAAGCCTTTGCCATTTTTAAGAAGTTCAACTTGAATGTTCAGGCAGTAAATGTCCTCCTTGATAACATACAAAGCATAGACCGAGCAGTGGAGTTTGCTTTCCG
M1133	all_135756	131	C	T	ATGGTGAGGGCTTCATTGAAAAGAAGGAAAAGCCCAAGTTTCTTGGGGTTGAGATTCTCACCTTCAAGAAGATTATCCCACTTGGACTTATGTTCTTCTGTATCCTGTTCAACTACACAATCTTGAGGGACACAAAGGAT
M1134	all_243696	23	C	T(Ol/St)	CGTCGTAGGCTCTGGCTGCTTCCTCCGCCGTGTCGAAGGTCCCTAGCCACACCCTGCTTTTCTTCCCAGGGTCACGGATCTCGGCGGCGTACCTCCCCCATGGCCGCTTCCTCACGCCCCTAAAATGCATCTCCTTTGC
M1135	all_245349	22	C	T	AAGCTCCCTGCTCCCATCCATCGTCACATCGCACGTCGTCGGTCCCACCACATCCACCACCTCTCCCTTCTTCAAATACCACTTCCCTCCCTTAAAATCCTTACTCACAATCCTCACCCTAATATGGCTCGCCAGCCAC
M1136	all_249201	73	T	C	AAATTTCAAGCAGGAATCATAGCTGGACAGCTCTTCGGAGAGTCTCATTGCTGCGTTCTGATTGGTCAAAACTGCCTCCCCTGGATTGTTCTTCAGTTCCTTCTGCTGGTTGCCACAGTCATATTCTTCTAGGATTTTA
M1137	all_31170	70	T	C	CTGGAGACATCTGCTGAGCCTGGAGAAGATGATAGGTCTGAGGTTGGCCTTCTACCTTCCTCAGCAGATTGTGTTGAAGGTACCAATAATAAAGAGGGTCTTCATTTTGAAGATGAGGAAGAGAAAGGTGAGCAGAAGG
M1138	all_261419	136	G	A	CTCAATAACATACTCAATCACATAATTATCAAGAGAATTAAGCAGTAGAACCTCATCAGCGGTAATAATACATCGGATCTGCTCTAAATTAACAACGATCGCCTTCTCGCGACCGAGGATCGTCGAGGGGTAGACGAAA
M1139	all_35293	24	G	C	TTTAGCTTTAAGAAATTCCTTATGAGCAATAACCTCTTCAAGCTCACATGTTTTAGCTGCATATTCATCTTCTAAAGTTTCCAGAGCAGCTGCTAGCTTATCTTTTTGGTCCTTTGCACTGGATGCAGACTCCTGCAAT
M1140	all_134540	8	G	T(Ol/St)	CAAAGAGGCAGCAGCAGAGAAGGTATAAAAAGTAGAATTGGACGAGCCACCATCAGTCGGCTGCGTCGGTGAATCCGCACCGTCGCCACTTCCGCTAACATTCCTCGATCGAATCTTGATACCAAGATCATACGCCGAA
M1141	all_240112	119	A	G	TATTTCCTGTCTTACTGAAGAGGATGATTTCTACCATCATGTAGAAACTACTTTTGGATATGATTTGGCTAACAATTTCTTTTGCTCTCCAGGTTCACCAAGATATGACTGCTCCTCTATCCCATTATTACATATTCAC
M1142	all_125769	10	G	A	GCTCACATGGTTCTCCGACTCCTGCTTTATAGTCACCTTCTCATGAACAATCAGAGTCGGGGCATCTGTCTCCTCTGCTGGGGATTCAACGCTCTCGTATATCTGCTTCAATCTATGCTTTATAACTGCAAAAGCACCA
M1143	all_143904	72	C	T(Ol/St)	CTGTAGCTAAGTACGAGGCAGAGAACTTTGCTGCTGAGAATGCAAAGGGCAATGGTAAAAATTCCTATACCCTGATGGATCTACAGGACGCTACGTTGGGATCGCTACTGTCATCGTTGATGCAGCACTGCAACCCCCC
M1144	all_122541	103	A	G	TGTTGACAATCACAAATTTACCTTGCGAAGGTACCAAAAGAAATCAACCTTCTCCATTCCCATGAAAGCAACACCTGCTGCTGACCCGATGATGAGCATGGAACCTCCAGTGCCCGCACAGAAAGCAACAAGCTGCCAA
M1145	all_158112	4	A	G(Sp)	CCAATATCCCTAGTCTAGCTTGGTATCTTAGGGAGACAAGCCTACTTAGGGCATATCTCCCTAAAAATCCTTTTGCAAACTTGAGAATGTCGACAACATTCTCCATCAATACAAACTTTGGTTTTAAAAACTCTATGAT
M1146	all_158112	38	A	G(Sp)	CCAATATCCCTAGTCTAGCTTGGTATCTTAGGGAGACAAGCCTACTTAGGGCATATCTCCCTAAAAATCCTTTTGCAAACTTGAGAATGTCGACAACATTCTCCATCAATACAAACTTTGGTTTTAAAAACTCTATGAT
M1147	all_140626	96	T	A	AACATGTGGGGAGAGCTGCGAGAAATATCGGTGTGAAGTCGGTCGTGATGAGAGTGAAAGGGTATACTTTTTTTAAGAAGAAGAAAAAAGTTATCTTGAGCTGGAGAGATGGGTTCCGAGGTGAAGGAATTGTGAGGTCT
M1148	all_119057	136	C	A	ATTCAGCCATCCAAGAGGACGATGAGGGCGATGGCGGCGATGCTGATGACGAGGGTGATGTTTCTCTTCAAAGGAAAGAGCATCGTCGTCGCAACAGCAAGAACAACAACGAAGAAGACGTTCGTCCTCCTGCTCCCAAG
M1149	all_130881	88	T	C(Sp)	CAGCAAACCTCCCTCTCCTCTCATAACTAACACTAACTCCATCACCCTCATCAACTTCAACTCCATTCACATACAATGCAGTAGCAATACTACTACTCTCTATCTTCAGCCCCAAGAAGACAACTTTCTTTACAATGAAC
M1150	all_118405	107	C	T(Sp)	ACCTTCAAAATCTTAGCAAAATTGGCAATCAAGCGGCAGCTGCTCAGATGCCCGCTGTTGATCCACTTTATGCTCAGTACTTGAGATCTGTGGAAAATCTTGCTAACCTTTCTGCCGAAAGAGGTTACACAGGAAACTC
M1151	all_120722	56	A	G(Sp)	GCTTTCTTTTCTCAAGAAAAGAATCAAAAGCTTTTGCAGAATCTGGCTTCTGGAGAAGAACAGTTTTAGTAGCCTTCAAAATCTCTTCCACTGATCTCCCAGTGCCAATATACTCAGATATAACCTCCCATCTTCGAAAT
M1152	all_286204	103	C	T	CACATTCCGCTGGCATAATCTCAACGGATTCTTCAGCACAACAATGCTCGCCTTCTTCGCTCCCAACAAAACATGAGCTATACTATACGAATCACCCATCTCCACTGCCGACTGCCACTCCCTCGGAGATATCTCAAACC
M1153	all_136639	128	A	T(Sp)	AAGATGCTATCCATGAAATGGACGGAAAGGTTTTCCTCTACTTATAAGTGTACTGGCTTTTAAGATTAACATTGACACTTTGGAATCTAAATTTTCTTTCTATTTCAACATTTTAGCCTGATATTGCACTGTATTAATA
M1154	all_144333	127	T	C(Sp)	TACATTTTTGGGGACTGGATAACAGCTTGTGATCTCATGGGATGCCATTGCAACTGCCGAGAGCAATGAGCTGAGAAAGGAAGCTCAAAGAGTCCAGGATGAATCAATCAGCAAGAACACCACTCGTTTACAGAAGGCAT
M1155	all_93731	73	T	A	TTTTAATTTATTTCTGGTGTTCTATTTGTGCAGAAGCTTGTGATCTCCCTGCATGAAGGTCACAATATCCCGTCACTATTACAGGCAGTGGGCTGTATCTCACAATATTCTTTTTCAACTTATGAGCTATACAATGAGC
M1156	all_140626	38	G	A	AACATGTGGGGAGAGCTGCGAGAAATATCGGTGTGAAGTCGGTCGTGATGAGAGTGAAAGGGTATACTTTTTTTAAGAAGAAGAAAAAAGTTATCTTGAGCTGGAGAGATGGGTTCCGAGGTGAAGGAATTGTGAGGTCT
M1157	all_138232	21	T	C(Sp)	TTGAGCGTCTTGTTGAGCCCTTGATGAGTCTCGTGAAGTCATATGAGGGTGGAAGAGAAAGTCATGCTCGAATTATTGTGCGATCTCTTTATGAGGAATACCTATCTGTTGAAGAGCTATTTAGTGATAACATCCATGT
M1158	all_241847	93	T	G	CGACGGAAAGCACTGAATTTGAGAGCATATACAAGTTGAAAGTTACTATTGTTCCAACGAACAAGCCAATGATAAGAAAGGTATTGGATTTCTTAACTTTTCCATCTATTCAAGTCTAATTATGACATGTAAAATTTAT
M1159	all_241847	105	T	C	CGACGGAAAGCACTGAATTTGAGAGCATATACAAGTTGAAAGTTACTATTGTTCCAACGAACAAGCCAATGATAAGAAAGGTATTGGATTTCTTAACTTTTCCATCTATTCAAGTCTAATTATGACATGTAAAATTTAT
M1160	all_249843	135	G	A	AAAATGCTGAGCTCTATTGCAAGGTTGGTGTGCCCTTTGTGATGGGCACAACTGGTGGTGATAGGCAAATGTTGTACAAGACCGTTCAAGATGCAAATGTTTATACAGTAATCTCTCCACAGATGGGAAAACAGGTACA
M1161	all_132050	114	C	T	GCTATGTACACCCAGTGCTCAACTATACCAAGATGTCTCCTCAGTTTGTATAGATACCCGCTGCCTATCAGCAAGTTGAACCTCTTGTTGAGGCAAGCGAGGGTGGTGTAGTCCGATCGGCTTAACCGAAAAAAAAAAA
M1162	all_130881	37	C	T	CAGCAAACCTCCCTCTCCTCTCATAACTAACACTAACTCCATCACCCTCATCAACTTCAACTCCATTCACATACAATGCAGTAGCAATACTACTACTCTCTATCTTCAGCCCCAAGAAGACAACTTTCTTTACAATGAAC
M1163	all_102713	18	A	G	TTCGAAAGTGTAGCTCCACGGAGATGCAAGAAGAAGCAATGGATGTTTTCTCATTCCAAGTTGATGAGCTTGACATAAAAGAGATGGTGTCCGAGTTTATTTGGACAGCTGCTGACCCTTTTCATTTGAAATGGAATCG
M1164	all_249201	132	G	C	AAATTTCAAGCAGGAATCATAGCTGGACAGCTCTTCGGAGAGTCTCATTGCTGCGTTCTGATTGGTCAAAACTGCCTCCCCTGGATTGTTCTTCAGTTCCTTCTGCTGGTTGCCACAGTCATATTCTTCTAGGATTTTA
M1165	all_131860	90	T	C	CTCAGCCGCCTGATGATCACTGCCACCTCCAGCATTGCTGAATGGCGCCATGATCCCAATGGGAGAGCTGTTGGCAAAGTGAGCTTGAGTTGAAAATGCAGGCAGCATCGAGTGCGAAGTCTTCTGCTGGTGCTGCTGC
M1166	all_101711	118	G	A	CTCAATCGCCTTAGTTCTCCGCTGCTCGCGGAGCCGAGCAGAGCGGCGGGCCCGCCAAACCGAGAGCTGGGGCATCAAGATCTCATACCAAAAGAGGGTAACTAGAAGAACGAGGACGCAGGCCAAACGAGGGCTAGTG
M1167	all_144333	109	C	T	TACATTTTTGGGGACTGGATAACAGCTTGTGATCTCATGGGATGCCATTGCAACTGCCGAGAGCAATGAGCTGAGAAAGGAAGCTCAAAGAGTCCAGGATGAATCAATCAGCAAGAACACCACTCGTTTACAGAAGGCAT
M1168	all_126727	34	C	A	AATCTCATCGCTCAATCCTCCACCACCATCGATCGTAATCGAACAAAAGTCGACATCCAACGGGCCAGCTCCCTCCTGCACCTTCCCACAATTTTACAGATAAGTACAAACAAACAACAAAATGTTTCAGATCTCTTTAG
M1169	all_139695	85	G	A	AGATATCAGATATGGAGTTCTTTCCTGTAAGATCACAGTTCCATCAATTCGTGAAGCTGTTTCAGAGATTTTATATCCAAATCCGAGCTTAGCTGATAGTATTTATGAAAAATGTGCAAGCTTAAGTAATTGGTATGGA
M1170	all_265257	109	A	G	CAGTTGATGAGATCTTAGAAGATCATCCAACCCTTCCACCAGACTGTTCAATTCCATTTGTTCACCTGCCGAAAGATGTTCTTGATTCGAACTCTTTGAATTTGCTTGAGGAAGAGTCTTTCATAGGTTCCATCTTCAC
M1171	all_130007	25	G	A	AAGAACACGAGCAGGCTTGAAGGGGATCTCAACTAGCTTTGGAGATGAGGTCTCCCAATCCACAATTTTCTCAACATCACTCTTGGTGACTTGGAAGTTGTCACAGTTTCGGAGGGCTGACTCAAGAAGAATGCGAATG
M1172	all_125803	49	T	C	GCTTTCAGCTTAAGTTGCCATGATAAATGCCTGAATCAAGTTTTCTGCTGCACGCTTCTGCTCAGCGGTTCCCGATATCTGAGCAATGCGCTCATATCGTGACGATTTTGAATCCACAATTTCTATGTCAGCCCCGAAA
M1173	all_128002	55	A	G	GGGAGAAAGCCAACCAACAGGACCTGAACCACTGACTTTATTCCCCTCCTCTTCATCGCCACTCTCCCTCCAAAACTTAATAACATGAAGGCTCTCCTCTTCCGTCGACCTCTGAACAACAATCCTCGAAGTGTACCCC
M1174	all_243696	38	G	T	CGTCGTAGGCTCTGGCTGCTTCCTCCGCCGTGTCGAAGGTCCCTAGCCACACCCTGCTTTTCTTCCCAGGGTCACGGATCTCGGCGGCGTACCTCCCCCATGGCCGCTTCCTCACGCCCCTAAAATGCATCTCCTTTGC
M1175	all_138232	28	G	A	TTGAGCGTCTTGTTGAGCCCTTGATGAGTCTCGTGAAGTCATATGAGGGTGGAAGAGAAAGTCATGCTCGAATTATTGTGCGATCTCTTTATGAGGAATACCTATCTGTTGAAGAGCTATTTAGTGATAACATCCATGT
M1176	all_252974	33	G	A	CCTCCTCCATCCATTCGGCTGCTCTCTCTGCCGATTTGACTTCTCTGCACTTGAAGTACATCTTGGCAGTTGCTGTCTTGACTACATTATCTGCTTCGAAGCCAGAGAGAACAGCGAGAGCGTGGATTTGAGCGCCGAA
M1177	all_93228	2	A	G(Lu)	AAAACAAGCTGTACTCTTCAATGGTTGTATTCTCCTTCGAACAAGTTACATTAGCAGCAGGAGCTGCTGTTAAGTTTTTTTCAAGGGGTACAGAACATGCATTAAATCCTGAAACCCCAGGCACAGGACTGCCGAAATG
M1178	all_93228	57	G	T(Lu)	AAAACAAGCTGTACTCTTCAATGGTTGTATTCTCCTTCGAACAAGTTACATTAGCAGCAGGAGCTGCTGTTAAGTTTTTTTCAAGGGGTACAGAACATGCATTAAATCCTGAAACCCCAGGCACAGGACTGCCGAAATG
M1179	all_238180	48	G	A	GTTAATAGACTCGGAATGGACATCCAAGTCGATTACTTCAACATCACGAGGCAGCAGATCGATACGTTGTTAGGTTCATCAAAGGCTAAAGACTTCCTACACAGAAGGGCCATCTTCTCAATCACCATAGGATCGAATG
M1180	all_244265	32	T	C(Lu)	AAACAAGAGCTGGGCTATCACTTGTGCAGCATGGTTACTGGCAGCGTTCTCAAAGCCTCTTTTATCAGGCAATGATCAAGGCAACACAGGGAACATACAACAATACAGTTCCTAAGGCTGAAATGTGTCTCTGGGAAAA
M1181	all_135339	122	C	T	AAGCTACAGCATACATTGAGAACAACAGAGATGAATACGGAGCCAAGAAACCCATTTTGCATGTTCTCAGTAACCGAATGAACGAAGCTGGATTCTATCGGTCTGAGGCCTACATCGAACCCGACCCCTTCAAGCCCGA
M1182	all_252826	27	G	A	ATAAGCAATCACAGCCTGTCCGCACAGCTGTGAGCTCCTGATCATACTCATCACTTGATCATACCGCTTCCTCAGTAGGGCGAGCTTGAAGACGTACTCGGTAGCATCAATAGCTTGGACCCTATTCTTTCCATCCCGA
M1183	all_248691	86	T	G	CTGTAGCAAGACTTTTCTCTATTGATTGGTATAAGGACAGGATCAATGGAAAGCAAGAAGTTATGATTGGATACTCGGATTCTGGTAAGGATGCTGGACGACTTTCAGCAGCTTGGCAGCTATATAAAGCTCAAGAGGA
M1184	all_144333	121	C	T(Lu)	TACATTTTTGGGGACTGGATAACAGCTTGTGATCTCATGGGATGCCATTGCAACTGCCGAGAGCAATGAGCTGAGAAAGGAAGCTCAAAGAGTCCAGGATGAATCAATCAGCAAGAACACCACTCGTTTACAGAAGGCAT
M1185	all_239390	135	T	A	GATAATAATTATCCAAAGGTCGGTTGGGCACAAAATGATCCTCAATCGATTGCTTCATATAATGGCGGCTATCTTTCTGCTGCACTGGCCTTGGAGAAAGAGGAGGAGATTGGTCGACAAATTTACTCGCAAGTTGAAA
M1186	all_139912	135	T	C	AATGATAGTCTTTATTGAAAGCTAGAATTGTATGCCAGGTACCTGTTTAAGATATCTCAAATTTGACTAATGGATAGGAACGGCAGGTTCCAATGGTTGGATTGTGCATGGGTGAAAGAGGAGTCATCTCTCGATTACT
M1187	all_104886	103	G	C	CTAAGGATAGAAGCCCAAGGAAAGTACTTGAAGAAGATCATCGAGGAGCAGCAGAAACTTAATGAAGGTGTGGTCAGCATTGACACCCCTGGAGCCAGCACTGTCTTGCCTCCAATCTCAACGGACCTGTGCCCGAAAA
M1188	all_104886	131	G	T	CTAAGGATAGAAGCCCAAGGAAAGTACTTGAAGAAGATCATCGAGGAGCAGCAGAAACTTAATGAAGGTGTGGTCAGCATTGACACCCCTGGAGCCAGCACTGTCTTGCCTCCAATCTCAACGGACCTGTGCCCGAAAA
M1189	all_126356	74	C	G	TGGGGATATGGGCCATGGCCGTGGTCAGCTCGGGTGAGTCGGGGGAAATGTACTCAGAAGGGAGCTCCTTAAACTCGACAATACATTTGCTTACATCCAACATTGCTTTGATCAAATTGTTGACCGCATCGAACCGAAA
M1190	all_126356	91	T	A	TGGGGATATGGGCCATGGCCGTGGTCAGCTCGGGTGAGTCGGGGGAAATGTACTCAGAAGGGAGCTCCTTAAACTCGACAATACATTTGCTTACATCCAACATTGCTTTGATCAAATTGTTGACCGCATCGAACCGAAA
M1191	all_112527	101	C	T	ACATGACTGCCATGGGGGCCACCATGTTCACCTGTGTCGTCTGGGCAGTCAATGTCCAGATCGCCCTCAGCATGAGCCACTTTACTTGGTTGCAGCATGCCGCTGTGTGGGGCAGCATCTCCGCGTGGTACTCATTCAT
M1192	all_134743	15	C	T	CTGGAGAGAATCAACGTGTACTACAATGAAGCGAGCTGTGGGAGGTTCGTGCCGCGAGCTGTGCTCATGGATCTCGAGCCAGGGACCATGGACAGCATCAGATCTGGTCCCTATGGTCAGATCTTCAGGCCCGATAACTT
M1193	all_102713	131	A	G(Pe)	TTCGAAAGTGTAGCTCCACGGAGATGCAAGAAGAAGCAATGGATGTTTTCTCATTCCAAGTTGATGAGCTTGACATAAAAGAGATGGTGTCCGAGTTTATTTGGACAGCTGCTGACCCTTTTCATTTGAAATGGAATCG
M1194	all_139695	38	G	A(Pe)	AGATATCAGATATGGAGTTCTTTCCTGTAAGATCACAGTTCCATCAATTCGTGAAGCTGTTTCAGAGATTTTATATCCAAATCCGAGCTTAGCTGATAGTATTTATGAAAAATGTGCAAGCTTAAGTAATTGGTATGGA
M1195	all_144333	56	G	A	TACATTTTTGGGGACTGGATAACAGCTTGTGATCTCATGGGATGCCATTGCAACTGCCGAGAGCAATGAGCTGAGAAAGGAAGCTCAAAGAGTCCAGGATGAATCAATCAGCAAGAACACCACTCGTTTACAGAAGGCAT
M1196	all_103984	88	G	C(Pe)	AGTCTCTATCGAGACGTCGCGCCGCTGAACCTCTCGTCGGAGCTCGGCGACGCGGAGCTTGCGCAGCTCGTCGAGCCACGGGATCTCGACGGTGGATCGATCGTCGGCGATCTGCTCCTCGTCGCCGAAAAAAAAAAAA
M1197	all_128176	53	G	A	CTAATCCGCTAGATGAAAACTTTGAATCCCCAAATGGGGTAACGATGGCTGGGTATGGCTACGGCCTTCCAATCAGCCGACTCTATGCTCGATATTTTGGAGGTGATTTGCAAATGATATCCATGGAAGGATACGGTAT
M1198	all_103984	103	G	T	AGTCTCTATCGAGACGTCGCGCCGCTGAACCTCTCGTCGGAGCTCGGCGACGCGGAGCTTGCGCAGCTCGTCGAGCCACGGGATCTCGACGGTGGATCGATCGTCGGCGATCTGCTCCTCGTCGCCGAAAAAAAAAAAA
M1199	all_252826	100	G	A	ATAAGCAATCACAGCCTGTCCGCACAGCTGTGAGCTCCTGATCATACTCATCACTTGATCATACCGCTTCCTCAGTAGGGCGAGCTTGAAGACGTACTCGGTAGCATCAATAGCTTGGACCCTATTCTTTCCATCCCGA
M1200	all_95496	8	G	A(Pe)	TAACTATGAAGAAGATGCTAGAAGCTTCTTTTCCTGGTGTTGATGTCATTCTGTCAAATTACCCTCCCGCCCTTCCTAAGAGATTGCTCAGCAAGCTAGTTCCTGTTGCTCAAGTCGGTATTATCGGAATCATGATGGCG
M1201	all_95496	41	T	C(Pe)	TAACTATGAAGAAGATGCTAGAAGCTTCTTTTCCTGGTGTTGATGTCATTCTGTCAAATTACCCTCCCGCCCTTCCTAAGAGATTGCTCAGCAAGCTAGTTCCTGTTGCTCAAGTCGGTATTATCGGAATCATGATGGCG
M1202	all_97981	72	T	C(Pe)	GACCAGAAACGGTTTTCGGAGCAGCTGAACACTGAACAAGAAGCTATGTTTGGTTCAAGACCTAGCCCTGCTCGACCTGTTGGTCCAAAGAAAGTAGTTGGTCCTCGGGGTGCTGCTAACGGCACGCCAAATAGGAGATT
M1203	all_97981	96	A	C(Pe)	GACCAGAAACGGTTTTCGGAGCAGCTGAACACTGAACAAGAAGCTATGTTTGGTTCAAGACCTAGCCCTGCTCGACCTGTTGGTCCAAAGAAAGTAGTTGGTCCTCGGGGTGCTGCTAACGGCACGCCAAATAGGAGATT
M1204	all_97981	110	G	T(Pe)	GACCAGAAACGGTTTTCGGAGCAGCTGAACACTGAACAAGAAGCTATGTTTGGTTCAAGACCTAGCCCTGCTCGACCTGTTGGTCCAAAGAAAGTAGTTGGTCCTCGGGGTGCTGCTAACGGCACGCCAAATAGGAGATT
M1205	all_138232	72	A	T(Pe)	TTGAGCGTCTTGTTGAGCCCTTGATGAGTCTCGTGAAGTCATATGAGGGTGGAAGAGAAAGTCATGCTCGAATTATTGTGCGATCTCTTTATGAGGAATACCTATCTGTTGAAGAGCTATTTAGTGATAACATCCATGT
M1206	all_240126	60	G	A(Pe)	ATGTTGTTCCTCTCTCCAATCTTCAAACAGCTGGAGTTCAGTGGATTACTGTGCAGAATGTAATGAAGAACTGAGAGGCTGAGGGCTCGTACATGTGCACTTGGATGAGAAAGGCAGCAGACTGTAGCGGATAACCGAA
M1207	all_252974	37	T	C	CCTCCTCCATCCATTCGGCTGCTCTCTCTGCCGATTTGACTTCTCTGCACTTGAAGTACATCTTGGCAGTTGCTGTCTTGACTACATTATCTGCTTCGAAGCCAGAGAGAACAGCGAGAGCGTGGATTTGAGCGCCGAA
M1208	all_253165	27	C	A(Pe)	CTGTTGTGAATGAAGAAGCTATGAAACTACAGACTGGAACGCTCTCAATGGATGTTCAACCTGGAGCTTTGGTTTCATCTGATGACACTAATATCAGCTTTGGTCGAGGTCTTCCATCTTTTCCTATGAGAAAACCTTT
M1209	all_253165	30	C	G(Pe)	CTGTTGTGAATGAAGAAGCTATGAAACTACAGACTGGAACGCTCTCAATGGATGTTCAACCTGGAGCTTTGGTTTCATCTGATGACACTAATATCAGCTTTGGTCGAGGTCTTCCATCTTTTCCTATGAGAAAACCTTT
M1210	all_253165	45	T	C(Pe)	CTGTTGTGAATGAAGAAGCTATGAAACTACAGACTGGAACGCTCTCAATGGATGTTCAACCTGGAGCTTTGGTTTCATCTGATGACACTAATATCAGCTTTGGTCGAGGTCTTCCATCTTTTCCTATGAGAAAACCTTT
M1211	all_253165	67	C	T(Pe)	CTGTTGTGAATGAAGAAGCTATGAAACTACAGACTGGAACGCTCTCAATGGATGTTCAACCTGGAGCTTTGGTTTCATCTGATGACACTAATATCAGCTTTGGTCGAGGTCTTCCATCTTTTCCTATGAGAAAACCTTT
M1212	all_260974	5	T	C(Pe)	GAAGTTGGCCAGGAGTGCGTGGGTCCCACCGTAGAGGCAGTGAGAGGCCACCACGTGTCTGCGGTGCCCGCAGAGTTGGAGGAGGACGGAGGAGATGGCGGACATGCCGCTGGCGGTGCAGTACGCGGCCTCGGTCGATT
M1213	all_112219	4	A	T(Lu)	TACATCTATAGTTGATTATCACAGAAGTTGTCCTAACTGTGTATATGATCTATGCCTTAATTGCTGCCGAGAACTTCGTGAAGGACTCATACCTGGGGGTAATTGGATGCCACTCCCACAGTATGTGAATAGAGGTATA
M1214	all_112527	36	G	A(Pe)	ACATGACTGCCATGGGGGCCACCATGTTCACCTGTGTCGTCTGGGCAGTCAATGTCCAGATCGCCCTCAGCATGAGCCACTTTACTTGGTTGCAGCATGCCGCTGTGTGGGGCAGCATCTCCGCGTGGTACTCATTCAT
M1215	all_124223	33	C	A(Pe)	CTCTCATCAATCACCAACATCACTGGGGTTACCACTTTCATGGCTGACTTCGCCTCCTCAAAGCTCTGGAAACCTCATAAAAAGTAAGCACGATAACTGCATGCATGCAATTTTCTTCAAATTTAGCATATGATTAATT
M1216	all_132050	6	G	A(Pe)	GCTATGTACACCCAGTGCTCAACTATACCAAGATGTCTCCTCAGTTTGTATAGATACCCGCTGCCTATCAGCAAGTTGAACCTCTTGTTGAGGCAAGCGAGGGTGGTGTAGTCCGATCGGCTTAACCGAAAAAAAAAAA
M1217	all_132050	44	G	A(Pe)	GCTATGTACACCCAGTGCTCAACTATACCAAGATGTCTCCTCAGTTTGTATAGATACCCGCTGCCTATCAGCAAGTTGAACCTCTTGTTGAGGCAAGCGAGGGTGGTGTAGTCCGATCGGCTTAACCGAAAAAAAAAAA
M1218	all_140918	94	T	C(Pe)	ATTGTTTTCTTTAATGTGATTCCATATCCTCTTTATAACATCAGATCGTGGCAGTTCATTTTCACCAGTACCAATAAACTTCGCCAGGGCATCTGAAAGTTGGAGGGGTGCAAGAAAACCGTAATTCCCTCCCCCTCCC
M1219	all_252974	17	G	C(Pe)	CCTCCTCCATCCATTCGGCTGCTCTCTCTGCCGATTTGACTTCTCTGCACTTGAAGTACATCTTGGCAGTTGCTGTCTTGACTACATTATCTGCTTCGAAGCCAGAGAGAACAGCGAGAGCGTGGATTTGAGCGCCGAA
M1220	all_260974	37	G	A	GAAGTTGGCCAGGAGTGCGTGGGTCCCACCGTAGAGGCAGTGAGAGGCCACCACGTGTCTGCGGTGCCCGCAGAGTTGGAGGAGGACGGAGGAGATGGCGGACATGCCGCTGGCGGTGCAGTACGCGGCCTCGGTCGATT
M1221	all_128002	103	C	T	GGGAGAAAGCCAACCAACAGGACCTGAACCACTGACTTTATTCCCCTCCTCTTCATCGCCACTCTCCCTCCAAAACTTAATAACATGAAGGCTCTCCTCTTCCGTCGACCTCTGAACAACAATCCTCGAAGTGTACCCC
M1222	all_239265	56	C	T(Pe)	TACGCCGCTTTGAAGAACCCCTCTCTAGGAGAGAAAATATTTCACTAGCACTTGTCACTATCTCTTCCTCAAGCCCACGTACTAGAACACCTCCTTTACCATCCTCCATGAGAGGCAAAGCCTTTTTCTGCTTTTCCTC
M1223	all_125172	19	G	A(Pe)	GCTAGTTAGTTCATCAAGGGAAGATAGGAACACTTACACATCTGCAAACTTGGTGCTCCCTTCCCCTCTAATTCTTAGCTGTCTTTCCCATCCAGGTGGTGGTTGAGCAATGTTTGGCTTATCAATTGCCCAAATTCTG
M1224	all_126727	109	A	G(Pe)	AATCTCATCGCTCAATCCTCCACCACCATCGATCGTAATCGAACAAAAGTCGACATCCAACGGGCCAGCTCCCTCCTGCACCTTCCCACAATTTTACAGATAAGTACAAACAAACAACAAAATGTTTCAGATCTCTTTAG
M1225	all_263017	115	A	G(Pe)	AATCTGTCTAAGAAGATGAACCAGAAAGGCCAATCCAACTATCTCATTACCCAGGTTCTGCTGAGGATCTTGGCATCATCAGTGACATTCACAGCAGCCATGGTCATGGGCCTCATTCATCAGACTAGTGATATAGCTG
M1226	all_260974	79	G	A	GAAGTTGGCCAGGAGTGCGTGGGTCCCACCGTAGAGGCAGTGAGAGGCCACCACGTGTCTGCGGTGCCCGCAGAGTTGGAGGAGGACGGAGGAGATGGCGGACATGCCGCTGGCGGTGCAGTACGCGGCCTCGGTCGATT
M1227	all_260974	118	G	A	GAAGTTGGCCAGGAGTGCGTGGGTCCCACCGTAGAGGCAGTGAGAGGCCACCACGTGTCTGCGGTGCCCGCAGAGTTGGAGGAGGACGGAGGAGATGGCGGACATGCCGCTGGCGGTGCAGTACGCGGCCTCGGTCGATT
M1228	all_158112	92	G	A	CCAATATCCCTAGTCTAGCTTGGTATCTTAGGGAGACAAGCCTACTTAGGGCATATCTCCCTAAAAATCCTTTTGCAAACTTGAGAATGTCGACAACATTCTCCATCAATACAAACTTTGGTTTTAAAAACTCTATGAT
M1229	all_123434	101	C	T	ATTCAAATCTCAATCCCAGTTCTGTGAAGATCTGCGTAGCCCATTTCGTTCAATTCGCCCCCAAATCAATGGAGCTCGTCGTCTCCGAGCCCGAGACCGACGACCTCGAAAAGGCAGCCCCCAAAGCCGCCCGAACCCG
M1230	all_131112	126	A	T	ACCCTTTATGATATAGCCGTGCGAGATTTCCCTATGAATAAAAAGAGCATCGATGAGCTGAGGCAGTTGGGTTTAGCTCCTCTGAGGCCTAGTGCCACGCGCCTGCTATTTGAAAGTGCTGTTGAACTGCCCAGCCCAA
M1231	all_239499	108	C	T	GCTTACTGCGGCGCGGGCAAGGTAAAGGATTTGCTGGAGGTGTTTAATGAGATTAGGGAGAGAGGATGGGTGGACGAGCACGTGTTCACGCTTCTCATAGTGTCATTCTGCAAGTGGGGGAAGGTTGATAGGGCTTACG
M1232	all_101711	103	T	C(In)	CTCAATCGCCTTAGTTCTCCGCTGCTCGCGGAGCCGAGCAGAGCGGCGGGCCCGCCAAACCGAGAGCTGGGGCATCAAGATCTCATACCAAAAGAGGGTAACTAGAAGAACGAGGACGCAGGCCAAACGAGGGCTAGTG
M1233	all_103984	91	G	A(In)	AGTCTCTATCGAGACGTCGCGCCGCTGAACCTCTCGTCGGAGCTCGGCGACGCGGAGCTTGCGCAGCTCGTCGAGCCACGGGATCTCGACGGTGGATCGATCGTCGGCGATCTGCTCCTCGTCGCCGAAAAAAAAAAAA
M1234	all_131109	19	G	A(In)	ATCTCAATGATATGGGAAGTTCCAGTTACAGTTATTCTGAAGCTCACAATCCCATCAATATCACCTACTGAGTGGAACAGATTTTACGCTGCTTCTAACATTTGCCTGTGCCCTCTTGCGATCCTGTACTCCTTCAATT
M1235	all_240126	48	A	G(In)	ATGTTGTTCCTCTCTCCAATCTTCAAACAGCTGGAGTTCAGTGGATTACTGTGCAGAATGTAATGAAGAACTGAGAGGCTGAGGGCTCGTACATGTGCACTTGGATGAGAAAGGCAGCAGACTGTAGCGGATAACCGAA
M1236	all_248691	46	A	G	CTGTAGCAAGACTTTTCTCTATTGATTGGTATAAGGACAGGATCAATGGAAAGCAAGAAGTTATGATTGGATACTCGGATTCTGGTAAGGATGCTGGACGACTTTCAGCAGCTTGGCAGCTATATAAAGCTCAAGAGGA
M1237	all_248691	74	C	T	CTGTAGCAAGACTTTTCTCTATTGATTGGTATAAGGACAGGATCAATGGAAAGCAAGAAGTTATGATTGGATACTCGGATTCTGGTAAGGATGCTGGACGACTTTCAGCAGCTTGGCAGCTATATAAAGCTCAAGAGGA
M1238	all_39856	107	T	A	TCTCTAGAATAGTACAACTACCAAGCACAAGGCCATTTGGTAATCCTCTCTTCTCCATATATGCTTTAAGATTACCGACAATCATTTCTGTTGGGTTTTCAGAGACTCCATGAAATTTCTTAAAGCCGAAAAAAAAAAA
M1239	all_136639	23	C	T	AAGATGCTATCCATGAAATGGACGGAAAGGTTTTCCTCTACTTATAAGTGTACTGGCTTTTAAGATTAACATTGACACTTTGGAATCTAAATTTTCTTTCTATTTCAACATTTTAGCCTGATATTGCACTGTATTAATA
M1240	all_95496	95	G	A	TAACTATGAAGAAGATGCTAGAAGCTTCTTTTCCTGGTGTTGATGTCATTCTGTCAAATTACCCTCCCGCCCTTCCTAAGAGATTGCTCAGCAAGCTAGTTCCTGTTGCTCAAGTCGGTATTATCGGAATCATGATGGCG
M1241	all_44866	134	A	G(Pe)	CTAAACTACCGTCAACTGGTATCACAAAATCAATGTGCATAGTTGTCCCCCCTGCCAGTGCAGCAGCTTGACCAGTGAAAAAATCATCAATTGTCTGAGTTCCCATAAAACCCATCTCTAGGTGTGTATGAGGATCGAT
M1242	all_137421	22	T	C(Pe)	CTGAATCGCTTCGAGGGGTGATGCACCTCCCATTATAAGCCCAGTCATAGCTCCTGGAAGAGAGATGAGGCCCACAGTCTTGGCATTGTCGAGTACAGGTGATAATGCGATCACCAGAGATCTCTTCACCTGCTGAAAA
M1243	all_239499	81	C	T	GCTTACTGCGGCGCGGGCAAGGTAAAGGATTTGCTGGAGGTGTTTAATGAGATTAGGGAGAGAGGATGGGTGGACGAGCACGTGTTCACGCTTCTCATAGTGTCATTCTGCAAGTGGGGGAAGGTTGATAGGGCTTACG
M1244	all_106186	74	C	T	TTCAAGCACCCAAAAGTTCCAGCTTTCCCCTCCATTTCAAGGCTCAGAAATGAACTTCATAGACAACGATGGCCTCTTTCTCCTCTCCAACGACTCCACCTTCGCCTTAGGCTTCATCAACAATGGCCCTCAGGACACC
M1245	all_240126	24	C	T	ATGTTGTTCCTCTCTCCAATCTTCAAACAGCTGGAGTTCAGTGGATTACTGTGCAGAATGTAATGAAGAACTGAGAGGCTGAGGGCTCGTACATGTGCACTTGGATGAGAAAGGCAGCAGACTGTAGCGGATAACCGAA
M1246	all_139695	79	A(Ol/St)	G	AGATATCAGATATGGAGTTCTTTCCTGTAAGATCACAGTTCCATCAATTCGTGAAGCTGTTTCAGAGATTTTATATCCAAATCCGAGCTTAGCTGATAGTATTTATGAAAAATGTGCAAGCTTAAGTAATTGGTATGGA
M1247	all_146593	12	T	C	GGGCGCATCCCTGCGGAGGTCGGAGACCTCGCGGGTCTTAAAGTGCTCGACGTGTCAAGAAATAGCTTGACTGATAGGGTACCGCGGGAGATTGGACGGTGCAGCGAGCTTGAAGTGCTCGTGCTGACGGATTTGCGGG
M1248	all_125769	43	A	G	GCTCACATGGTTCTCCGACTCCTGCTTTATAGTCACCTTCTCATGAACAATCAGAGTCGGGGCATCTGTCTCCTCTGCTGGGGATTCAACGCTCTCGTATATCTGCTTCAATCTATGCTTTATAACTGCAAAAGCACCA
M1249	all_144933	136	A	C	AGAGAAGTACGATCTACTGTGCTTGTATACATGGCACGAAAAGGGATAAGGACCCTTTGCCCACCAAATGTCTCAGAACCAGCCAAGAAAATAATCGTGTTTGGAGGATAGCCCATTGCTCGAAGGAGAAGCCCAACCT
M1250	all_238458	108	A	G	GAGGAGGAGGGGAAATGGGAAGGGATTGTGGCTGGGGTTCTTTACAAGTGGGTGAACTATGGGAAAGGGTGGAGGGCGAGGTGGTTTGTGCTAAGAGATGGAGTGTTAAGCTATTACAAGGTGCATGGGCCTGATAAAAT
M1251	all_126354	60	A	G	TGCATAGGCTGTACCAAGACACAAGTACCAATTGCCAAGAGTTACCATTGTTCACCTAAATGCTTCTCAGATGCCTGGCAGCACCATCGTGTTCTTCACGATAGAGCACTTAGCTCTTCGAATGAAAATGGAAATGAAA
M1252	all_134495	54	A	G	AAAATCTTCTGCCATGATCAGGCAGAGTTACAAACTATGTTAGACAAAGTATTATTGGAGGACAGTTCCTGGCCTTTTTGGGTTGCTCCACCTTTGCAAGGTGAAAATAGATCAGCTATACTCCAAGATAAAAGAGAAA
M1253	all_126354	99	C	T	TGCATAGGCTGTACCAAGACACAAGTACCAATTGCCAAGAGTTACCATTGTTCACCTAAATGCTTCTCAGATGCCTGGCAGCACCATCGTGTTCTTCACGATAGAGCACTTAGCTCTTCGAATGAAAATGGAAATGAAA
M1254	all_252876	66	G	T	ACAGCAATGGAAGAGGCTCTTCTTCGTATTCTAACTCCAAGGCGCTCCATTGACATTTTGAGAGAGGTGCATGCTGCCAAGGAGCAGGGGAAACCATATGTTATCGTCTTTGTTGGTGTCAATGGAGTCGGCAAATCTA
M1255	all_126383	136	C	A	GTAGCGTCACGTTCATCCCCGAGAACTCGAAAGTAACCGTTGGCGGGACAATCGGACCGTTATAGCAGGTGTCGAAGCCTCCGAGTGTGGTGACATTCTTGTTGGTAACCCTCCGCCTAAACTCGTCACGGACGGCATT
M1256	all_126383	116	C	T	GTAGCGTCACGTTCATCCCCGAGAACTCGAAAGTAACCGTTGGCGGGACAATCGGACCGTTATAGCAGGTGTCGAAGCCTCCGAGTGTGGTGACATTCTTGTTGGTAACCCTCCGCCTAAACTCGTCACGGACGGCATT
M1257	all_141924	136	C	T	TTCCCAGATTTTTATTTGTTTTCCTGCTTAGTTATATTGGTATGATATTTTTGTGAAGGAAAATTGCAGATAAAGTTGCTTCTTCTGGATTCTTTGTGGTGGTTCCAGATTTTTTCTATGGGGATCCTTTTGTACCTGA
M1258	all_93228	17	T	A	AAAACAAGCTGTACTCTTCAATGGTTGTATTCTCCTTCGAACAAGTTACATTAGCAGCAGGAGCTGCTGTTAAGTTTTTTTCAAGGGGTACAGAACATGCATTAAATCCTGAAACCCCAGGCACAGGACTGCCGAAATG
M1259	all_237224	96	C	T	CCATGTTGTCCAGAAAACCTCCCGATTTACAGAGACATAGAACAGTGCATGGGCATCATTAAAAACCAGATGTTAGCCCTCATACCAACTCCAAGCGCCATTTTATCTGCTGAAGCTTCAGTTGTATAAAGAATCAAAT
M1260	all_134843	6	G	A	ACTGCGCTGGACTACGCTTGCGGGTCGGGCTCGGCGGACTGCCAGCCCATTCAGCCCAGTGGGCTTTGCTACCTGCCCAACACCATGCAGGCCCACGCTTCCTACGCCTTCAACAGCTTCTTCCAGCGCTCCCGCGCCGC
M1261	all_119957	135	G	T	GGTGTGGGAAACGGACTGTTGTTAAATATGTTGCTCGCCATTTAGGTCTGCATGTTGTTGAATTTAGTTGTCATGATCTTCTGTCTTCCTCAGAGAGAAAGGCATCTTCCGCACTGGCAAATACCTTTAAAGCTGCTCA
M1262	all_138232	91	A	T	TTGAGCGTCTTGTTGAGCCCTTGATGAGTCTCGTGAAGTCATATGAGGGTGGAAGAGAAAGTCATGCTCGAATTATTGTGCGATCTCTTTATGAGGAATACCTATCTGTTGAAGAGCTATTTAGTGATAACATCCATGT
M1263	all_126354	115	T	G	TGCATAGGCTGTACCAAGACACAAGTACCAATTGCCAAGAGTTACCATTGTTCACCTAAATGCTTCTCAGATGCCTGGCAGCACCATCGTGTTCTTCACGATAGAGCACTTAGCTCTTCGAATGAAAATGGAAATGAAA
M1264	all_157785	135	C	A	GAGCAAGTACCTCATGGTTGTGCACCCGAAGATGGAGAGTTCCTTTTTTGGGAATCTTGATCAGAGGAACTTTGTGATGAGTGGAGGGCATCCAAGGACTCCATTTTATCAAGTTTTTTTGAAATTGGCCAAGTCTATC
M1265	all_242642	136	C	A	AATTTAAAGCAGTAATATCCTGCTTAATGACTGCCGTTAGTTCTTGTATCTCAACAGTAGGATCATCAAAGACTGATGTTCTCTTCGCCACTACATAAGAAAAAGAAAAGAACACTTTAGAGAATAATAATGAACCAAT
M1266	all_94263	103	T	C	TCACATCTGATGGAAGTACCCTTGCTACGGGGAGTTATGACACCACAGTGATGGTATGGAAGGCTTATAGAGGGAGGCCAACTGACAAGAAATCTCGAAACTTACCAGCCGAATTCCCCCGAAAAGACCATGTCATCAT
M1267	all_119800	13	A	T	GTAACAGACACCAGGCTGTAATTCCTCCGCATTAACCTGTCGAGAATCTGGTATTATATGAAGGGTGTGAGTGCCATCCATCCTAGATTCATAAATATGGCTCAGCTTTTCCATTATGTCACCGAGACGCACATCTCGT
M1268	all_135089	29	G	C(Ol/St)	TCTATGCGATTATCATACGAGAGCACGGGGAGCACAAGCAAGGATTAGTCATCCTAACCTGATGTACAAAAAGACTTCCTCTTGACTTGACCAAAATAAATCAATCCCTGGCACCTAACTTGCACCCAGAAAAAAAAAA
M1269	all_251210	135	A	T	CAAACTGCTTCCCAATAGCGGGGCACTCCAGCTTAACATTCCCATTCTCGTCCTTCACAACCCGATAACTAACTTGCTTCGACTCCTCATCCACCTCCGACATCTTGCGCCCGATAAACCGCTTCACGGAGAAGAATGT
M1270	all_263017	81	A	G	AATCTGTCTAAGAAGATGAACCAGAAAGGCCAATCCAACTATCTCATTACCCAGGTTCTGCTGAGGATCTTGGCATCATCAGTGACATTCACAGCAGCCATGGTCATGGGCCTCATTCATCAGACTAGTGATATAGCTG
M1271	all_120752	120	C	T	GAGTTGGCGTGATGTCACTAGGGAAGTGGTTAAGACCCCTGAGGAATGTGGGAGGATTACGTTCCCTATTTCTCTGAAACAGGTTGTTACCTCTTTGCTTCTTGTTGTTGGTTTCTTCGCGTATTTGCTTACTTTATTG
M1272	all_265075	100	C	T(Ol/St)	GGGATCTAATTGATCTCCTGCAAGGGCTTCTGCGCTATGAACCAACCGAGCGTATGAATGCACGAGAAGCACTTGCACACCCTTTCTTTACTAGAAACTCGAGAAGATGTTATGGCCTGTAGCAAGAACTCAATTTTTT
M1273	all_126356	19	C	A	TGGGGATATGGGCCATGGCCGTGGTCAGCTCGGGTGAGTCGGGGGAAATGTACTCAGAAGGGAGCTCCTTAAACTCGACAATACATTTGCTTACATCCAACATTGCTTTGATCAAATTGTTGACCGCATCGAACCGAAA
M1274	all_101711	79	G	T	CTCAATCGCCTTAGTTCTCCGCTGCTCGCGGAGCCGAGCAGAGCGGCGGGCCCGCCAAACCGAGAGCTGGGGCATCAAGATCTCATACCAAAAGAGGGTAACTAGAAGAACGAGGACGCAGGCCAAACGAGGGCTAGTG
M1275	all_95496	58	A	G	TAACTATGAAGAAGATGCTAGAAGCTTCTTTTCCTGGTGTTGATGTCATTCTGTCAAATTACCCTCCCGCCCTTCCTAAGAGATTGCTCAGCAAGCTAGTTCCTGTTGCTCAAGTCGGTATTATCGGAATCATGATGGCG
M1276	all_126354	45	C	T	TGCATAGGCTGTACCAAGACACAAGTACCAATTGCCAAGAGTTACCATTGTTCACCTAAATGCTTCTCAGATGCCTGGCAGCACCATCGTGTTCTTCACGATAGAGCACTTAGCTCTTCGAATGAAAATGGAAATGAAA
M1277	all_237224	23	C	T(Sp)	CCATGTTGTCCAGAAAACCTCCCGATTTACAGAGACATAGAACAGTGCATGGGCATCATTAAAAACCAGATGTTAGCCCTCATACCAACTCCAAGCGCCATTTTATCTGCTGAAGCTTCAGTTGTATAAAGAATCAAAT
M1278	all_101086	36	G	A(Sp)	GCTACTAGAGCTTTCAATGAGGGAATAGCCTCTCTGGAGGACTTCGTTTTCACCATAAAAGCCCTGGTTGGTACAGATGCTCTTGTACAAGCTGTTGGAATAGGGAAGGGCAAGCGGGACCTGACCGAAAAAAAAAAAA
M1279	all_103984	52	G	A(Sp)	AGTCTCTATCGAGACGTCGCGCCGCTGAACCTCTCGTCGGAGCTCGGCGACGCGGAGCTTGCGCAGCTCGTCGAGCCACGGGATCTCGACGGTGGATCGATCGTCGGCGATCTGCTCCTCGTCGCCGAAAAAAAAAAAA
M1280	all_252826	22	G	A(Sp)	ATAAGCAATCACAGCCTGTCCGCACAGCTGTGAGCTCCTGATCATACTCATCACTTGATCATACCGCTTCCTCAGTAGGGCGAGCTTGAAGACGTACTCGGTAGCATCAATAGCTTGGACCCTATTCTTTCCATCCCGA
M1281	all_252826	52	C	T(Sp)	ATAAGCAATCACAGCCTGTCCGCACAGCTGTGAGCTCCTGATCATACTCATCACTTGATCATACCGCTTCCTCAGTAGGGCGAGCTTGAAGACGTACTCGGTAGCATCAATAGCTTGGACCCTATTCTTTCCATCCCGA
M1282	all_253165	12	G	A(Sp)	CTGTTGTGAATGAAGAAGCTATGAAACTACAGACTGGAACGCTCTCAATGGATGTTCAACCTGGAGCTTTGGTTTCATCTGATGACACTAATATCAGCTTTGGTCGAGGTCTTCCATCTTTTCCTATGAGAAAACCTTT
M1283	all_253165	60	C	T(Sp)	CTGTTGTGAATGAAGAAGCTATGAAACTACAGACTGGAACGCTCTCAATGGATGTTCAACCTGGAGCTTTGGTTTCATCTGATGACACTAATATCAGCTTTGGTCGAGGTCTTCCATCTTTTCCTATGAGAAAACCTTT
M1284	all_138232	107	T	G	TTGAGCGTCTTGTTGAGCCCTTGATGAGTCTCGTGAAGTCATATGAGGGTGGAAGAGAAAGTCATGCTCGAATTATTGTGCGATCTCTTTATGAGGAATACCTATCTGTTGAAGAGCTATTTAGTGATAACATCCATGT
M1285	all_238458	125	A	G(Sp)	GAGGAGGAGGGGAAATGGGAAGGGATTGTGGCTGGGGTTCTTTACAAGTGGGTGAACTATGGGAAAGGGTGGAGGGCGAGGTGGTTTGTGCTAAGAGATGGAGTGTTAAGCTATTACAAGGTGCATGGGCCTGATAAAAT
M1286	all_101711	114	G	T(Sp)	CTCAATCGCCTTAGTTCTCCGCTGCTCGCGGAGCCGAGCAGAGCGGCGGGCCCGCCAAACCGAGAGCTGGGGCATCAAGATCTCATACCAAAAGAGGGTAACTAGAAGAACGAGGACGCAGGCCAAACGAGGGCTAGTG
M1287	all_128769	129	T	C	AATCGGAAGAGATCGTAGCAAAGGGAAGCTCGCAAACTGCAACTTTTGCACCGTAATTGGCAGCGAACCTCGAAGCCCTCACGCCGCCGCTGCCAGCCCCAATCGTGAAGAGATCGAAGTCGTAATGCTTGTCTAACTC
M1288	all_107072	105	C	A	ATGGTGAGCCTGTGCCCTAATTGTGGAACCTACTACTATTTCAAGCCTCATAAGTTGCGGAGAGGCCAGGGGACGTTTGTTGAGTTGGGGAAGAAGAATAGGCCCGAGTTCTGGCTGAAGTTGATGTCGTCTTCATCAT
M1289	all_127886	128	T	C	GTGTTGTATGCATGAATGTAAAACCTTCCAATTTACTTCTTGATGCAAATGGCCGTGCCGTGGTTTCTGATTATGGGCTCCTAGAGATTCTTAAGAAAATGTCATGCCGAAGAGCTCGATCTGCTCCTGAGGAGAAATC
M1290	all_127886	112	G	A	GTGTTGTATGCATGAATGTAAAACCTTCCAATTTACTTCTTGATGCAAATGGCCGTGCCGTGGTTTCTGATTATGGGCTCCTAGAGATTCTTAAGAAAATGTCATGCCGAAGAGCTCGATCTGCTCCTGAGGAGAAATC
M1291	all_236767	5	C	T	CCGACATGTCAAAGGTTCTTCAAGTGGAGGTCGAAGCCGAGGAGGAGAAAGTCAAGCAGCTAGCATCTAACGAATCCAACTCCTTTGGCCTCTTCTCCAAACAGTTCTTGCACCGTCACGGCCTCCACCTGCTCGGCAC
M1292	all_126356	90	C	G	TGGGGATATGGGCCATGGCCGTGGTCAGCTCGGGTGAGTCGGGGGAAATGTACTCAGAAGGGAGCTCCTTAAACTCGACAATACATTTGCTTACATCCAACATTGCTTTGATCAAATTGTTGACCGCATCGAACCGAAA
M1293	all_134495	14	A	G	AAAATCTTCTGCCATGATCAGGCAGAGTTACAAACTATGTTAGACAAAGTATTATTGGAGGACAGTTCCTGGCCTTTTTGGGTTGCTCCACCTTTGCAAGGTGAAAATAGATCAGCTATACTCCAAGATAAAAGAGAAA
M1294	all_248691	24	G	A	CTGTAGCAAGACTTTTCTCTATTGATTGGTATAAGGACAGGATCAATGGAAAGCAAGAAGTTATGATTGGATACTCGGATTCTGGTAAGGATGCTGGACGACTTTCAGCAGCTTGGCAGCTATATAAAGCTCAAGAGGA
M1295	all_95496	122	T	A	TAACTATGAAGAAGATGCTAGAAGCTTCTTTTCCTGGTGTTGATGTCATTCTGTCAAATTACCCTCCCGCCCTTCCTAAGAGATTGCTCAGCAAGCTAGTTCCTGTTGCTCAAGTCGGTATTATCGGAATCATGATGGCG
M1296	all_140918	103	G	A	ATTGTTTTCTTTAATGTGATTCCATATCCTCTTTATAACATCAGATCGTGGCAGTTCATTTTCACCAGTACCAATAAACTTCGCCAGGGCATCTGAAAGTTGGAGGGGTGCAAGAAAACCGTAATTCCCTCCCCCTCCC
M1297	all_140123	15	G	A	AGCTATCAGCCTTTGGCAATTCTTCGGATGGCATACAGAACGGCTCACCCATTTTTCCTAGCCTTCCGTCTTTGCAATGACCCCATCCAAACAATTTCCCATCCTTTGTCAAAGCCAGTGCATGACCCCATCCAAATGAT
M1298	all_56903	101	A	G	GAGGTTGGAAAATGACCTTCCAGGAGGACGAACCAATTTTGTTGAGACTACTGGTCTACCAGTCAGTACCTATTTCAGTGCTCTCAAGATCCTTTGGCTGATGGAAAATGTGGATGCTGTGAAAGAAGGCATACAATCA
M1299	all_118405	53	C	T	ACCTTCAAAATCTTAGCAAAATTGGCAATCAAGCGGCAGCTGCTCAGATGCCCGCTGTTGATCCACTTTATGCTCAGTACTTGAGATCTGTGGAAAATCTTGCTAACCTTTCTGCCGAAAGAGGTTACACAGGAAACTC
M1300	all_138232	119	A	C(Sp)	TTGAGCGTCTTGTTGAGCCCTTGATGAGTCTCGTGAAGTCATATGAGGGTGGAAGAGAAAGTCATGCTCGAATTATTGTGCGATCTCTTTATGAGGAATACCTATCTGTTGAAGAGCTATTTAGTGATAACATCCATGT
M1301	all_241392	3	T	C	AATGCAAACCCAAGTAACTAGCTATTAGCTATTAATTATTCTGAGACTTTTAAACATGAGGCTGACAACTCTTAGAATAAGGAAATAGGGTTAGCACATAATAAGAAAATAAAAATAATAATAATAACAACATTCACAA
M1302	all_140918	134	C	G	ATTGTTTTCTTTAATGTGATTCCATATCCTCTTTATAACATCAGATCGTGGCAGTTCATTTTCACCAGTACCAATAAACTTCGCCAGGGCATCTGAAAGTTGGAGGGGTGCAAGAAAACCGTAATTCCCTCCCCCTCCC
M1303	all_263144	66	C	T	CGCGAGAAGGCCGAAGCCGTGATGGAGTTTCGCCAATTCAAGCGGCTCGCAGAGGAGAAGATGGCCCACGATCAAGAGGAGATCGCAGCCCTCGAGGATCTCCTCTTCAAGCGAGACCAAGAGTTACAATCTCTCTCGTG
M1304	all_134495	6	C	T	AAAATCTTCTGCCATGATCAGGCAGAGTTACAAACTATGTTAGACAAAGTATTATTGGAGGACAGTTCCTGGCCTTTTTGGGTTGCTCCACCTTTGCAAGGTGAAAATAGATCAGCTATACTCCAAGATAAAAGAGAAA
M1305	all_123434	61	C	G	ATTCAAATCTCAATCCCAGTTCTGTGAAGATCTGCGTAGCCCATTTCGTTCAATTCGCCCCCAAATCAATGGAGCTCGTCGTCTCCGAGCCCGAGACCGACGACCTCGAAAAGGCAGCCCCCAAAGCCGCCCGAACCCG
M1306	all_139695	31	G	A	AGATATCAGATATGGAGTTCTTTCCTGTAAGATCACAGTTCCATCAATTCGTGAAGCTGTTTCAGAGATTTTATATCCAAATCCGAGCTTAGCTGATAGTATTTATGAAAAATGTGCAAGCTTAAGTAATTGGTATGGA
M1307	all_145126	136	C	A	CCTAACGAACAAATACTAATGATCGAAGAATATAAGCTGGCGGAACTTACCTACCTTTAACTCCTCAGCCATTAACTCACTATTGGTGTTCTGTACCCCTCTCTTGACTGCAATCTTTGCAACCTCACATTTTTCCCAC
M1308	all_245013	14	A	T	TTGTTATATATTGATGCTTTTGTATCTCATCCAATTTACACTTCAGTTCTCTCTTCTCTATTATATTAGGGCCTTGATCAGCTGCGTTCGGGAATTCTTCAGCAGCAGAAGTCATTTATGCAGTCATCCCAACCATTTC
M1309	all_252826	111	T	C	ATAAGCAATCACAGCCTGTCCGCACAGCTGTGAGCTCCTGATCATACTCATCACTTGATCATACCGCTTCCTCAGTAGGGCGAGCTTGAAGACGTACTCGGTAGCATCAATAGCTTGGACCCTATTCTTTCCATCCCGA
M1310	all_241392	75	G	A	AATGCAAACCCAAGTAACTAGCTATTAGCTATTAATTATTCTGAGACTTTTAAACATGAGGCTGACAACTCTTAGAATAAGGAAATAGGGTTAGCACATAATAAGAAAATAAAAATAATAATAATAACAACATTCACAA
M1311	all_253115	36	G	A	TCTTGTTCCTAATTTTTCTAGTTAGTAGTAGAACTGTTCCTAATAAGATTGAAACCACCATTAAAGATCAATTAGTAGTATTGGACTCAACATTTATGCCCCCTAAGCTTCCCAAACAAACTGACCTCTCAATCAATTT
M1312	all_132842	48	C	T	AACCCATTAACAACAGCACTGTAAGTCACAACATCAGGATCACAACCCTTTGAAAACATCTCATGCACAACCTCCTTCGCCTCATCCATTCTCCCATTCTGACAAAAGGAATGCACAATCGCGCTATGTCCAACTTTGT
M1313	all_131109	123	C	T	ATCTCAATGATATGGGAAGTTCCAGTTACAGTTATTCTGAAGCTCACAATCCCATCAATATCACCTACTGAGTGGAACAGATTTTACGCTGCTTCTAACATTTGCCTGTGCCCTCTTGCGATCCTGTACTCCTTCAATT
M1314	all_103984	2	G	C(Lu)	AGTCTCTATCGAGACGTCGCGCCGCTGAACCTCTCGTCGGAGCTCGGCGACGCGGAGCTTGCGCAGCTCGTCGAGCCACGGGATCTCGACGGTGGATCGATCGTCGGCGATCTGCTCCTCGTCGCCGAAAAAAAAAAAA
M1315	all_125172	97	T	G(Lu)	GCTAGTTAGTTCATCAAGGGAAGATAGGAACACTTACACATCTGCAAACTTGGTGCTCCCTTCCCCTCTAATTCTTAGCTGTCTTTCCCATCCAGGTGGTGGTTGAGCAATGTTTGGCTTATCAATTGCCCAAATTCTG
M1316	all_240126	7	T	C	ATGTTGTTCCTCTCTCCAATCTTCAAACAGCTGGAGTTCAGTGGATTACTGTGCAGAATGTAATGAAGAACTGAGAGGCTGAGGGCTCGTACATGTGCACTTGGATGAGAAAGGCAGCAGACTGTAGCGGATAACCGAA
M1317	all_126356	38	G	A	TGGGGATATGGGCCATGGCCGTGGTCAGCTCGGGTGAGTCGGGGGAAATGTACTCAGAAGGGAGCTCCTTAAACTCGACAATACATTTGCTTACATCCAACATTGCTTTGATCAAATTGTTGACCGCATCGAACCGAAA
M1318	all_38733	49	A	T	GCATTTTATGAATGTAGTTTGAAGCTGAGGGAGAAAAGGCTTGAGAGCAATTCCCCCTTTCCTTATAATAATAGACAAGGTTGACAAAATGGCTCCTTTTACTTGCCATGGAAACCTATCTCCTATAATCCGAAAAAAA
M1319	all_38733	55	C	T	GCATTTTATGAATGTAGTTTGAAGCTGAGGGAGAAAAGGCTTGAGAGCAATTCCCCCTTTCCTTATAATAATAGACAAGGTTGACAAAATGGCTCCTTTTACTTGCCATGGAAACCTATCTCCTATAATCCGAAAAAAA
M1320	all_107072	12	G	A	ATGGTGAGCCTGTGCCCTAATTGTGGAACCTACTACTATTTCAAGCCTCATAAGTTGCGGAGAGGCCAGGGGACGTTTGTTGAGTTGGGGAAGAAGAATAGGCCCGAGTTCTGGCTGAAGTTGATGTCGTCTTCATCAT
M1321	all_119800	34	A	T	GTAACAGACACCAGGCTGTAATTCCTCCGCATTAACCTGTCGAGAATCTGGTATTATATGAAGGGTGTGAGTGCCATCCATCCTAGATTCATAAATATGGCTCAGCTTTTCCATTATGTCACCGAGACGCACATCTCGT
M1322	all_138232	83	A	G	TTGAGCGTCTTGTTGAGCCCTTGATGAGTCTCGTGAAGTCATATGAGGGTGGAAGAGAAAGTCATGCTCGAATTATTGTGCGATCTCTTTATGAGGAATACCTATCTGTTGAAGAGCTATTTAGTGATAACATCCATGT
M1323	all_132842	45	A	T	AACCCATTAACAACAGCACTGTAAGTCACAACATCAGGATCACAACCCTTTGAAAACATCTCATGCACAACCTCCTTCGCCTCATCCATTCTCCCATTCTGACAAAAGGAATGCACAATCGCGCTATGTCCAACTTTGT
M1324	all_134495	125	A	T	AAAATCTTCTGCCATGATCAGGCAGAGTTACAAACTATGTTAGACAAAGTATTATTGGAGGACAGTTCCTGGCCTTTTTGGGTTGCTCCACCTTTGCAAGGTGAAAATAGATCAGCTATACTCCAAGATAAAAGAGAAA
M1325	all_107072	129	G	A(Pe)	ATGGTGAGCCTGTGCCCTAATTGTGGAACCTACTACTATTTCAAGCCTCATAAGTTGCGGAGAGGCCAGGGGACGTTTGTTGAGTTGGGGAAGAAGAATAGGCCCGAGTTCTGGCTGAAGTTGATGTCGTCTTCATCAT
M1326	all_131769	28	G	A	ATCTTTTCTGTCTTAATACTAAAGGAGGAGTAGAGTAGGGAGGGTAAATCTTCCATAAAAGCTTAGTAGTAGTAGATGAAATTATTTAGGAGTCAGGCATATATTTAAGGTGAGCTGCAAATTACTCAGCCTTAGGTGT
M1327	all_38733	31	G	A(Pe)	GCATTTTATGAATGTAGTTTGAAGCTGAGGGAGAAAAGGCTTGAGAGCAATTCCCCCTTTCCTTATAATAATAGACAAGGTTGACAAAATGGCTCCTTTTACTTGCCATGGAAACCTATCTCCTATAATCCGAAAAAAA
M1328	all_125769	119	T	C(Pe)	GCTCACATGGTTCTCCGACTCCTGCTTTATAGTCACCTTCTCATGAACAATCAGAGTCGGGGCATCTGTCTCCTCTGCTGGGGATTCAACGCTCTCGTATATCTGCTTCAATCTATGCTTTATAACTGCAAAAGCACCA
M1329	all_245372	20	G	C(Pe)	CAGAAAAATGGGACATAAAGATAGCCTTCGCTGAGAGTGGAACTAATTGTCCAGGGAAGCACATGAGATCAACAAGCAGTTCCAATGAATTCAGCACAACTATCACTGACATATGCCTATTTGAATCCGAAAAAAAAAA
M1330	all_42390	52	C	G	CTGCATCCCATTGGGATGCACCGCCCCCTTCACAAACCCTCGCCCCACCGCCGACAACCCCAGCTGATCCAAGATCTGATCCTTTGTAATATCCTTCGTCCCTCGAAACACATACAGCTTCGATATATCCGAAAAAAAA
M1331	all_103984	46	G	A	AGTCTCTATCGAGACGTCGCGCCGCTGAACCTCTCGTCGGAGCTCGGCGACGCGGAGCTTGCGCAGCTCGTCGAGCCACGGGATCTCGACGGTGGATCGATCGTCGGCGATCTGCTCCTCGTCGCCGAAAAAAAAAAAA
M1332	all_241960	107	C	T	AGCGGGAAATTGTCAGAGATATGAAGGAGAAGCTAGCCTACGTTGCCCTAGATTACGAGCAAGAGCTCGAAACGGCCAGGAGCAGCTCCTCTGTGGAGAAGAGCTACGAACTGCCCGATGGTCAAGTCATCACCATTGG
M1333	all_130807	73	G	A	AAACCTCAGCACAGATAACCCATTCTGCTGGACAACTTGCGGATGGAATGCTGGAGTACCATCCTCTGAGATGCCCTTCAGCAGAAAAATGTCATCTGTCTTAAGAAGCTCATAACCTTGAACAACTCCATTTTCATGAT
M1334	all_263017	98	C	A	AATCTGTCTAAGAAGATGAACCAGAAAGGCCAATCCAACTATCTCATTACCCAGGTTCTGCTGAGGATCTTGGCATCATCAGTGACATTCACAGCAGCCATGGTCATGGGCCTCATTCATCAGACTAGTGATATAGCTG
M1335	all_245013	129	C	G	TTGTTATATATTGATGCTTTTGTATCTCATCCAATTTACACTTCAGTTCTCTCTTCTCTATTATATTAGGGCCTTGATCAGCTGCGTTCGGGAATTCTTCAGCAGCAGAAGTCATTTATGCAGTCATCCCAACCATTTC
M1336	all_31463	12	G	A	TCACTTGTAGCGCCTGGTGAAATGATTGGTTGTGTAGCTGCTCAGTCAATTGGGGAACCAGCCACCCAGATGACTCTCAACACTTTCCACTACGCTGGTGTTAGTGCCAAGAATGTCACTTTAGGAGTTCCAAGGTTGA
M1337	all_94263	110	C	T(Pe)	TCACATCTGATGGAAGTACCCTTGCTACGGGGAGTTATGACACCACAGTGATGGTATGGAAGGCTTATAGAGGGAGGCCAACTGACAAGAAATCTCGAAACTTACCAGCCGAATTCCCCCGAAAAGACCATGTCATCAT
M1338	all_128751	37	A	G(Pe)	AGGCTGCAATACGATGATGAAGAGGAGATGAGAACTACACCGAGAAAAAGTTATGGTAGTAGTTATGGTAACTATGGTAGTACTACACCTAGAACCTCATCTGATGCTTATACTAGCTATTATGAGAGAAATTTCAGCCG
M1339	all_128751	75	T	C(Pe)	AGGCTGCAATACGATGATGAAGAGGAGATGAGAACTACACCGAGAAAAAGTTATGGTAGTAGTTATGGTAACTATGGTAGTACTACACCTAGAACCTCATCTGATGCTTATACTAGCTATTATGAGAGAAATTTCAGCCG
M1340	all_146593	21	C	T(Pe)	GGGCGCATCCCTGCGGAGGTCGGAGACCTCGCGGGTCTTAAAGTGCTCGACGTGTCAAGAAATAGCTTGACTGATAGGGTACCGCGGGAGATTGGACGGTGCAGCGAGCTTGAAGTGCTCGTGCTGACGGATTTGCGGG
M1341	all_237224	12	A	T(Pe)	CCATGTTGTCCAGAAAACCTCCCGATTTACAGAGACATAGAACAGTGCATGGGCATCATTAAAAACCAGATGTTAGCCCTCATACCAACTCCAAGCGCCATTTTATCTGCTGAAGCTTCAGTTGTATAAAGAATCAAAT
M1342	all_126356	70	T	G(Pe)	TGGGGATATGGGCCATGGCCGTGGTCAGCTCGGGTGAGTCGGGGGAAATGTACTCAGAAGGGAGCTCCTTAAACTCGACAATACATTTGCTTACATCCAACATTGCTTTGATCAAATTGTTGACCGCATCGAACCGAAA
M1343	all_135089	7	C	T(Pe)	TCTATGCGATTATCATACGAGAGCACGGGGAGCACAAGCAAGGATTAGTCATCCTAACCTGATGTACAAAAAGACTTCCTCTTGACTTGACCAAAATAAATCAATCCCTGGCACCTAACTTGCACCCAGAAAAAAAAAA
M1344	all_135089	76	T	C(Pe)	TCTATGCGATTATCATACGAGAGCACGGGGAGCACAAGCAAGGATTAGTCATCCTAACCTGATGTACAAAAAGACTTCCTCTTGACTTGACCAAAATAAATCAATCCCTGGCACCTAACTTGCACCCAGAAAAAAAAAA
M1345	all_242642	71	G	A(Pe)	AATTTAAAGCAGTAATATCCTGCTTAATGACTGCCGTTAGTTCTTGTATCTCAACAGTAGGATCATCAAAGACTGATGTTCTCTTCGCCACTACATAAGAAAAAGAAAAGAACACTTTAGAGAATAATAATGAACCAAT
M1346	all_251691	50	T	A(Pe)	ATAGTAATTTTGCAGCCAGAGTATCTGACACAGAAGCCACAGGAGAACTTGATGAAACCGATACATCGTCTTCAACTAGGATATCCCTGTAAATGAAATGGAGCATAGCCTGACCAGGATAGGGAGAAAAGCAACTCAAG
M1347	all_252032	101	G	A(Pe)	CTGAGCAGGGGCTGCTATCTGAGGCAGTCTCTATACTAGAAGCTCGCAGGAAAATGTTATCAGAGTCGTTAGCGGGAAGATTTGGTGACCGTCTATGTGCGGCTCTTGATGCAGAGATGAGAGAGATGCAGGAGAGAAT
M1348	all_252528	17	C	T(Pe)	GAATTGAGATTGATGACGAGGAACTGGCTCGCTTTGTAGAGCATGTAGATAAGGACAATAATGGGATTATAACTTTTGAAGAGTGGAGAGATTTTCTTTTGCTGTACCCGCATGAGGCCACTATGGAGAACATTTATCA
M1349	all_134495	95	T	C	AAAATCTTCTGCCATGATCAGGCAGAGTTACAAACTATGTTAGACAAAGTATTATTGGAGGACAGTTCCTGGCCTTTTTGGGTTGCTCCACCTTTGCAAGGTGAAAATAGATCAGCTATACTCCAAGATAAAAGAGAAA
M1350	all_101086	45	C	T	GCTACTAGAGCTTTCAATGAGGGAATAGCCTCTCTGGAGGACTTCGTTTTCACCATAAAAGCCCTGGTTGGTACAGATGCTCTTGTACAAGCTGTTGGAATAGGGAAGGGCAAGCGGGACCTGACCGAAAAAAAAAAAA
M1351	all_135089	77	T	A	TCTATGCGATTATCATACGAGAGCACGGGGAGCACAAGCAAGGATTAGTCATCCTAACCTGATGTACAAAAAGACTTCCTCTTGACTTGACCAAAATAAATCAATCCCTGGCACCTAACTTGCACCCAGAAAAAAAAAA
M1352	all_252528	123	A	T	GAATTGAGATTGATGACGAGGAACTGGCTCGCTTTGTAGAGCATGTAGATAAGGACAATAATGGGATTATAACTTTTGAAGAGTGGAGAGATTTTCTTTTGCTGTACCCGCATGAGGCCACTATGGAGAACATTTATCA
M1353	all_101086	27	A	T(Pe)	GCTACTAGAGCTTTCAATGAGGGAATAGCCTCTCTGGAGGACTTCGTTTTCACCATAAAAGCCCTGGTTGGTACAGATGCTCTTGTACAAGCTGTTGGAATAGGGAAGGGCAAGCGGGACCTGACCGAAAAAAAAAAAA
M1354	all_101086	111	C	T(Pe)	GCTACTAGAGCTTTCAATGAGGGAATAGCCTCTCTGGAGGACTTCGTTTTCACCATAAAAGCCCTGGTTGGTACAGATGCTCTTGTACAAGCTGTTGGAATAGGGAAGGGCAAGCGGGACCTGACCGAAAAAAAAAAAA
M1355	all_145188	48	T	C(Pe)	TACTGTTAATCATGTGTTTATTGTTATGTATGTCACCTTGAGACTTGTTATTATTTGGAGTTCTTTGCTCAACAGGAGGGTAGGACATATACAGATGGTCAGCCTCCAATGTCTTTCCGTTCTGCGGATGAGCAGAAAA
M1356	all_251691	41	A	G	ATAGTAATTTTGCAGCCAGAGTATCTGACACAGAAGCCACAGGAGAACTTGATGAAACCGATACATCGTCTTCAACTAGGATATCCCTGTAAATGAAATGGAGCATAGCCTGACCAGGATAGGGAGAAAAGCAACTCAAG
M1357	all_252876	63	A	G(In)	ACAGCAATGGAAGAGGCTCTTCTTCGTATTCTAACTCCAAGGCGCTCCATTGACATTTTGAGAGAGGTGCATGCTGCCAAGGAGCAGGGGAAACCATATGTTATCGTCTTTGTTGGTGTCAATGGAGTCGGCAAATCTA
M1358	all_253115	60	A	G	TCTTGTTCCTAATTTTTCTAGTTAGTAGTAGAACTGTTCCTAATAAGATTGAAACCACCATTAAAGATCAATTAGTAGTATTGGACTCAACATTTATGCCCCCTAAGCTTCCCAAACAAACTGACCTCTCAATCAATTT
M1359	all_126383	104	G	A	GTAGCGTCACGTTCATCCCCGAGAACTCGAAAGTAACCGTTGGCGGGACAATCGGACCGTTATAGCAGGTGTCGAAGCCTCCGAGTGTGGTGACATTCTTGTTGGTAACCCTCCGCCTAAACTCGTCACGGACGGCATT
M1360	all_293186	30	C	T	CAGCTTGGGCAGCGGCGGCACGCTCACTGCCACCGTCCCTTCCAGCATCTTCACCACCATTCCCATCGTCGGCCTCTCCCCCTCCTCATCCTGTATGCACCACACCGCCGCCAATGCCGCCCTCTCCACCTCCCTCTCA
M1361	all_106186	127	C	T	TTCAAGCACCCAAAAGTTCCAGCTTTCCCCTCCATTTCAAGGCTCAGAAATGAACTTCATAGACAACGATGGCCTCTTTCTCCTCTCCAACGACTCCACCTTCGCCTTAGGCTTCATCAACAATGGCCCTCAGGACACC
M1362	all_252876	90	G	T	ACAGCAATGGAAGAGGCTCTTCTTCGTATTCTAACTCCAAGGCGCTCCATTGACATTTTGAGAGAGGTGCATGCTGCCAAGGAGCAGGGGAAACCATATGTTATCGTCTTTGTTGGTGTCAATGGAGTCGGCAAATCTA
M1363	all_101086	73	A	G	GCTACTAGAGCTTTCAATGAGGGAATAGCCTCTCTGGAGGACTTCGTTTTCACCATAAAAGCCCTGGTTGGTACAGATGCTCTTGTACAAGCTGTTGGAATAGGGAAGGGCAAGCGGGACCTGACCGAAAAAAAAAAAA
M1364	all_90102	10	A	C(In)	TTTTGCTGAAAGATGAATCTCAGGTAATCCAACGGCTGTTCCGTGCCTTGCCAGATTATAAACCTGACTTCCACTGGATTGTGGCCTTGAATATGGCAGTATAGCCGATTGATCACCGAGATCGGAAGAGCGGTTCAGC
M1365	all_94263	67	A	G(In)	TCACATCTGATGGAAGTACCCTTGCTACGGGGAGTTATGACACCACAGTGATGGTATGGAAGGCTTATAGAGGGAGGCCAACTGACAAGAAATCTCGAAACTTACCAGCCGAATTCCCCCGAAAAGACCATGTCATCAT
M1366	all_119714	67	T	C(In)	CTCCCCAATATTTATAACCTTCTTTGAAACCTACCAACAAAAGGAACAAAAACGAAATTAATAAAATAAAACCGAAATTAGACATAAACCCTAACCCTAGTTCCTGACTTCACCTCAGCGACGAGGAGCGCTTGGCGAA
M1367	all_120752	64	C	T(In)	GAGTTGGCGTGATGTCACTAGGGAAGTGGTTAAGACCCCTGAGGAATGTGGGAGGATTACGTTCCCTATTTCTCTGAAACAGGTTGTTACCTCTTTGCTTCTTGTTGTTGGTTTCTTCGCGTATTTGCTTACTTTATTG
M1368	all_123434	9	C	G(Pe)	ATTCAAATCTCAATCCCAGTTCTGTGAAGATCTGCGTAGCCCATTTCGTTCAATTCGCCCCCAAATCAATGGAGCTCGTCGTCTCCGAGCCCGAGACCGACGACCTCGAAAAGGCAGCCCCCAAAGCCGCCCGAACCCG
M1369	all_134495	18	T	G(In)	AAAATCTTCTGCCATGATCAGGCAGAGTTACAAACTATGTTAGACAAAGTATTATTGGAGGACAGTTCCTGGCCTTTTTGGGTTGCTCCACCTTTGCAAGGTGAAAATAGATCAGCTATACTCCAAGATAAAAGAGAAA
M1370	all_135089	26	C	G(In)	TCTATGCGATTATCATACGAGAGCACGGGGAGCACAAGCAAGGATTAGTCATCCTAACCTGATGTACAAAAAGACTTCCTCTTGACTTGACCAAAATAAATCAATCCCTGGCACCTAACTTGCACCCAGAAAAAAAAAA
M1371	all_145188	100	C	T(In)	TACTGTTAATCATGTGTTTATTGTTATGTATGTCACCTTGAGACTTGTTATTATTTGGAGTTCTTTGCTCAACAGGAGGGTAGGACATATACAGATGGTCAGCCTCCAATGTCTTTCCGTTCTGCGGATGAGCAGAAAA
M1372	all_241392	64	G	A(In)	AATGCAAACCCAAGTAACTAGCTATTAGCTATTAATTATTCTGAGACTTTTAAACATGAGGCTGACAACTCTTAGAATAAGGAAATAGGGTTAGCACATAATAAGAAAATAAAAATAATAATAATAACAACATTCACAA
M1373	all_245372	80	T	C(In)	CAGAAAAATGGGACATAAAGATAGCCTTCGCTGAGAGTGGAACTAATTGTCCAGGGAAGCACATGAGATCAACAAGCAGTTCCAATGAATTCAGCACAACTATCACTGACATATGCCTATTTGAATCCGAAAAAAAAAA
M1374	all_252077	124	C	G(In)	AATGATTTGGTTCATGGGTGGGGTCTTGATTTTGCTCTTAGAAAGTGTGTCGAGGTATTCTTTTGTTTAGATTAGATATAAACTATCTTCTTTAGTTTTCTGCTGGCTAAAGCTATACTCTTTCTTGTAATAATAGCCG
M1375	all_261209	69	C	T(In)	AGAACATCCATCCCAGCCATCTCCTCAATTGCAGTCATTCTCTTCGTGATAGCTCCTTGCTGAGAGAGCCTATGTGAACCGATAGCCATCGTAACAGAAAGAACAGTGGGCATAGCGATCGGGATACCTCCGATCAAAA
M1376	all_265075	131	C	T(In)	GGGATCTAATTGATCTCCTGCAAGGGCTTCTGCGCTATGAACCAACCGAGCGTATGAATGCACGAGAAGCACTTGCACACCCTTTCTTTACTAGAAACTCGAGAAGATGTTATGGCCTGTAGCAAGAACTCAATTTTTT
M1377	all_253115	135	A	G	TCTTGTTCCTAATTTTTCTAGTTAGTAGTAGAACTGTTCCTAATAAGATTGAAACCACCATTAAAGATCAATTAGTAGTATTGGACTCAACATTTATGCCCCCTAAGCTTCCCAAACAAACTGACCTCTCAATCAATTT
M1378	all_120752	54	G	A	GAGTTGGCGTGATGTCACTAGGGAAGTGGTTAAGACCCCTGAGGAATGTGGGAGGATTACGTTCCCTATTTCTCTGAAACAGGTTGTTACCTCTTTGCTTCTTGTTGTTGGTTTCTTCGCGTATTTGCTTACTTTATTG
M1379	all_126383	8	C	T	GTAGCGTCACGTTCATCCCCGAGAACTCGAAAGTAACCGTTGGCGGGACAATCGGACCGTTATAGCAGGTGTCGAAGCCTCCGAGTGTGGTGACATTCTTGTTGGTAACCCTCCGCCTAAACTCGTCACGGACGGCATT
M1380	all_126383	125	G	A	GTAGCGTCACGTTCATCCCCGAGAACTCGAAAGTAACCGTTGGCGGGACAATCGGACCGTTATAGCAGGTGTCGAAGCCTCCGAGTGTGGTGACATTCTTGTTGGTAACCCTCCGCCTAAACTCGTCACGGACGGCATT
M1381	all_239265	2	A	G	TACGCCGCTTTGAAGAACCCCTCTCTAGGAGAGAAAATATTTCACTAGCACTTGTCACTATCTCTTCCTCAAGCCCACGTACTAGAACACCTCCTTTACCATCCTCCATGAGAGGCAAAGCCTTTTTCTGCTTTTCCTC
M1382	all_251691	37	C	G	ATAGTAATTTTGCAGCCAGAGTATCTGACACAGAAGCCACAGGAGAACTTGATGAAACCGATACATCGTCTTCAACTAGGATATCCCTGTAAATGAAATGGAGCATAGCCTGACCAGGATAGGGAGAAAAGCAACTCAAG
M1383	all_89157	101	C	A	AAGTAAATAAGCTAACAGTTGGGCTTATTTATGTGAATGAGCAGTATGATGGCTGGAAAGAGGAATGTCTGAGGATACTCCAGAGCAAATTTGACAGTGACAATGGCTCCTTTGCACCTGATCAGGAGATAGATGAAGC
M1384	all_252826	125	T	C	ATAAGCAATCACAGCCTGTCCGCACAGCTGTGAGCTCCTGATCATACTCATCACTTGATCATACCGCTTCCTCAGTAGGGCGAGCTTGAAGACGTACTCGGTAGCATCAATAGCTTGGACCCTATTCTTTCCATCCCGA
M1385	all_144333	124	T	C	TACATTTTTGGGGACTGGATAACAGCTTGTGATCTCATGGGATGCCATTGCAACTGCCGAGAGCAATGAGCTGAGAAAGGAAGCTCAAAGAGTCCAGGATGAATCAATCAGCAAGAACACCACTCGTTTACAGAAGGCAT
M1386	all_261209	45	C	T	AGAACATCCATCCCAGCCATCTCCTCAATTGCAGTCATTCTCTTCGTGATAGCTCCTTGCTGAGAGAGCCTATGTGAACCGATAGCCATCGTAACAGAAAGAACAGTGGGCATAGCGATCGGGATACCTCCGATCAAAA
M1387	all_44691	24	T	C	AACCTTACGACCACTTGTTCAATTTGGTTCTGGGTGTTGAACCTCTTGCAGGTGCTATTTGTTACTCAGTATTTGATCTAGTCTTGTTTTTGTTCTTTTATGAACCTCAGTTGTTTTACTCTTGAAGATCCCTGTGGCT
M1388	all_132188	119	A	G	GTTGGAGGTCTTGGTGATGTTGTTACTAGTCTTTCTCGTGCAGTCCAAGAATTAGGCCACAAAGTTGATATTATATTTCCAAAATACGACTGCATGAACCTTAGTAATGTAAGAATCCACTTTTATTTCTTTAATCTTG
M1389	all_245372	29	C	G	CAGAAAAATGGGACATAAAGATAGCCTTCGCTGAGAGTGGAACTAATTGTCCAGGGAAGCACATGAGATCAACAAGCAGTTCCAATGAATTCAGCACAACTATCACTGACATATGCCTATTTGAATCCGAAAAAAAAAA
M1390	all_140599	104	C	T	TCAAAGGTAAATTGTTTGCTTTTCCAATTGTTGCAGTCTTTTACTGCGCCGAGAGTGCTGTTCATTTAGCAATGGGGAGTATGTTAAATCTGGATTAAGTGAACTGGAAAGATGGTGTTTTGATGCAACTGAAGAGGTA
M1391	all_137421	125	T	C	CTGAATCGCTTCGAGGGGTGATGCACCTCCCATTATAAGCCCAGTCATAGCTCCTGGAAGAGAGATGAGGCCCACAGTCTTGGCATTGTCGAGTACAGGTGATAATGCGATCACCAGAGATCTCTTCACCTGCTGAAAA
M1392	all_145651	136	T	G	TGTAAGAGACCACAGACTGAAAGGGGTTTCTTTCAAAATAGTGAAATGCATCAGCGACGAGGCCTCGCTTCATGTGGGCATCGATCATGATCGTGTAAGAGATGATGTTTCGTTCGGGCATTTCGTTGAACATCTTGCG
M1393	all_119800	124	G	A	GTAACAGACACCAGGCTGTAATTCCTCCGCATTAACCTGTCGAGAATCTGGTATTATATGAAGGGTGTGAGTGCCATCCATCCTAGATTCATAAATATGGCTCAGCTTTTCCATTATGTCACCGAGACGCACATCTCGT
M1394	all_124203	136	C	T	GCTTTGGTCTGCGAATGCTACCTCTTCTACAGCCTTCTCAACGGGTGATGAACCTTCGAACCGAAGAGAGGATGGCTGAGTCGTGCGGCCCCAGGTGACGCCTATTGTAGTGTAGCACCTGGGTTCAGCCTTCTCCTTG
M1395	all_140260	52	A	C	TAGATGTGGATGCTGAACCCGACTCTCATCTAACACCTTGCTCCCTGATATAAGCTGAAAGAGTACTACTCCAAATGCATACACATCAGTCCTTACAGAGACAATGCCATATTCAGCATATTCAGGTGCCAGATATCTA
M1396	all_120752	34	G	A	GAGTTGGCGTGATGTCACTAGGGAAGTGGTTAAGACCCCTGAGGAATGTGGGAGGATTACGTTCCCTATTTCTCTGAAACAGGTTGTTACCTCTTTGCTTCTTGTTGTTGGTTTCTTCGCGTATTTGCTTACTTTATTG
M1397	all_126383	4	G	A	GTAGCGTCACGTTCATCCCCGAGAACTCGAAAGTAACCGTTGGCGGGACAATCGGACCGTTATAGCAGGTGTCGAAGCCTCCGAGTGTGGTGACATTCTTGTTGGTAACCCTCCGCCTAAACTCGTCACGGACGGCATT
M1398	all_132475	136	T	A	AATCTGAGGATGTTCACTTTCATATGCCAAAGGATCAGAGAGAGACTGATACGCTAGCAATGTTCTGACGGTGAACAAGTCAAATGATGTCCGTATATTCTGTAAAGGCTTGGCAGATACAGTTGCTATGTAGCTTAAA
M1399	all_245867	136	G	C	CGAGTACCATAAGAAACCCCTGCAATGGAGCATTTCAAGAAGTCCATCTGATTGCACGTAAGTGTGCCTGTTTTGTCAGTCAAGATAGTGTCGACTTGCCCTAGCTCCTCATTCAAATTTGAGGTCCTTGCACGTGCGG
M1400	all_136872	82	A	G(Ol/St)	GACATGGATTTTGGTGACTTGTTTACTGGAGCAACCATGAAACTGAAGGGTCCGAATGAGGTGAGTGATATTCAGTTAAATACTTCAACACCCAACAGTAAAGTAGATGAACTTGATCATCTTAAAAGCATCAATGCTG
M1401	all_140838	111	T	C	GCTGAGAAAGGATACCTGAAAGAGATCTCCAATGTTGACTATTAGAGCATCCAGGTTGGGCTTAACGGCGACCCATCTGGAATCCTTCATCAGCTGGAGACCACCAACCTTATCCTGATAGAGAATTGTGAGGAAATCA
M1402	all_147380	127	G	A	CTAAAAACAACCTCTTTTTAGCTCGAGTAGCAATCAACCCAACCTCCAAATGCCTAACCTTCCTCTTTCTCGTATACATCAGCCTAAACCCCCGCAAATCTCTCCTCTCCTCCCTATTCCCAATAAGGAACCTCGGTAA
M1403	all_237064	94	C	T	ATCAGAGCCACAAGTGGGTGTTCAAGGATCCTCAGGATCAAGAGACTAATTTCCTCTCTTCATGGAGTAATCCTGCTGATTCTGTATGTGGGCCTTCTCTTTTTCTTCTTTTACTAATTGAAACTCTAAATACAAAGTTC
M1404	all_238329	21	G	A	ATCTCAACTATCCTTCATTCGGCGTGGTGTTTGATAGTAAGACTGATGTGAGGGTGTTGAAGAGGACCTTGACCAAAGTTTCAGATTTGCCTGAGAAGTATGCGGTCAGAGTCGTGAATCCGAGGCCTGATAGAGTTGA
M1405	all_144600	30	G	T	TTGCGTAACGAGCTCGGGATTTCTCCAGTGAGGCCATTGTTGTCGAGGATGAGATTCTCTAGCGTTGTAATCCTCGAGAGCTCGCTGGGGATCTCGCCGACTAACAAGTTCTGCCACATGATGAGATCCTTGAGTTGCG
M1406	all_144600	63	C	T	TTGCGTAACGAGCTCGGGATTTCTCCAGTGAGGCCATTGTTGTCGAGGATGAGATTCTCTAGCGTTGTAATCCTCGAGAGCTCGCTGGGGATCTCGCCGACTAACAAGTTCTGCCACATGATGAGATCCTTGAGTTGCG
M1407	all_113368	32	C	T	TTCTTGTATTAGGAAATCCTATCCACCTTATCTCTTTTTTCTCCTTTGCAATAACATCAATTGCGATCAGAACATTAAATGCATCATACACTCTCCTCCGTATGTTCTTCTCGTCGAACTGCTCCTGGAGAAAAAATAA
M1408	all_119714	129	C	G	CTCCCCAATATTTATAACCTTCTTTGAAACCTACCAACAAAAGGAACAAAAACGAAATTAATAAAATAAAACCGAAATTAGACATAAACCCTAACCCTAGTTCCTGACTTCACCTCAGCGACGAGGAGCGCTTGGCGAA
M1409	all_136872	111	A	G	GACATGGATTTTGGTGACTTGTTTACTGGAGCAACCATGAAACTGAAGGGTCCGAATGAGGTGAGTGATATTCAGTTAAATACTTCAACACCCAACAGTAAAGTAGATGAACTTGATCATCTTAAAAGCATCAATGCTG
M1410	all_137165	67	T	C	CAGACCATCTACCAGCATATTCTGCTGAACTTAATGTCCCAGAACAGACCTCAGACAGTCAGCAAATGCCCTTCCCTGCACCTGCAACTAAGAATAGTTCAGCAAGCGGGACAAAAGTGCGCAAAAGAAAAACCAGGTGG
M1411	all_147380	104	C	T	CTAAAAACAACCTCTTTTTAGCTCGAGTAGCAATCAACCCAACCTCCAAATGCCTAACCTTCCTCTTTCTCGTATACATCAGCCTAAACCCCCGCAAATCTCTCCTCTCCTCCCTATTCCCAATAAGGAACCTCGGTAA
M1412	all_261209	12	C	G	AGAACATCCATCCCAGCCATCTCCTCAATTGCAGTCATTCTCTTCGTGATAGCTCCTTGCTGAGAGAGCCTATGTGAACCGATAGCCATCGTAACAGAAAGAACAGTGGGCATAGCGATCGGGATACCTCCGATCAAAA
M1413	all_252528	74	T	A	GAATTGAGATTGATGACGAGGAACTGGCTCGCTTTGTAGAGCATGTAGATAAGGACAATAATGGGATTATAACTTTTGAAGAGTGGAGAGATTTTCTTTTGCTGTACCCGCATGAGGCCACTATGGAGAACATTTATCA
M1414	all_126383	44	C	A	GTAGCGTCACGTTCATCCCCGAGAACTCGAAAGTAACCGTTGGCGGGACAATCGGACCGTTATAGCAGGTGTCGAAGCCTCCGAGTGTGGTGACATTCTTGTTGGTAACCCTCCGCCTAAACTCGTCACGGACGGCATT
M1415	all_135089	114	C	A(Ol/St)	TCTATGCGATTATCATACGAGAGCACGGGGAGCACAAGCAAGGATTAGTCATCCTAACCTGATGTACAAAAAGACTTCCTCTTGACTTGACCAAAATAAATCAATCCCTGGCACCTAACTTGCACCCAGAAAAAAAAAA
M1416	all_238458	69	G	A(Ol/St)	GAGGAGGAGGGGAAATGGGAAGGGATTGTGGCTGGGGTTCTTTACAAGTGGGTGAACTATGGGAAAGGGTGGAGGGCGAGGTGGTTTGTGCTAAGAGATGGAGTGTTAAGCTATTACAAGGTGCATGGGCCTGATAAAAT
M1417	all_241066	76	T	C	TTCTCAGACTACAAATGAACTCTCTGATTCAAACAAGAGAGCAAGTGTAGAGTTACATCAGAAGCTTCCAGCTTCTACATCAGTACCCCATTCATTGAGATTAAAATCGGACTTAAACAAAGAACAGAAAAGCTCTGCT
M1418	all_253115	125	C	T(Ol/St)	TCTTGTTCCTAATTTTTCTAGTTAGTAGTAGAACTGTTCCTAATAAGATTGAAACCACCATTAAAGATCAATTAGTAGTATTGGACTCAACATTTATGCCCCCTAAGCTTCCCAAACAAACTGACCTCTCAATCAATTT
M1419	all_239499	32	T	C	GCTTACTGCGGCGCGGGCAAGGTAAAGGATTTGCTGGAGGTGTTTAATGAGATTAGGGAGAGAGGATGGGTGGACGAGCACGTGTTCACGCTTCTCATAGTGTCATTCTGCAAGTGGGGGAAGGTTGATAGGGCTTACG
M1420	all_145651	116	G	A(Sp)	TGTAAGAGACCACAGACTGAAAGGGGTTTCTTTCAAAATAGTGAAATGCATCAGCGACGAGGCCTCGCTTCATGTGGGCATCGATCATGATCGTGTAAGAGATGATGTTTCGTTCGGGCATTTCGTTGAACATCTTGCG
M1421	all_245372	50	T	G	CAGAAAAATGGGACATAAAGATAGCCTTCGCTGAGAGTGGAACTAATTGTCCAGGGAAGCACATGAGATCAACAAGCAGTTCCAATGAATTCAGCACAACTATCACTGACATATGCCTATTTGAATCCGAAAAAAAAAA
M1422	all_293186	7	G	T	CAGCTTGGGCAGCGGCGGCACGCTCACTGCCACCGTCCCTTCCAGCATCTTCACCACCATTCCCATCGTCGGCCTCTCCCCCTCCTCATCCTGTATGCACCACACCGCCGCCAATGCCGCCCTCTCCACCTCCCTCTCA
M1423	all_131769	130	C	G	ATCTTTTCTGTCTTAATACTAAAGGAGGAGTAGAGTAGGGAGGGTAAATCTTCCATAAAAGCTTAGTAGTAGTAGATGAAATTATTTAGGAGTCAGGCATATATTTAAGGTGAGCTGCAAATTACTCAGCCTTAGGTGT
M1424	all_90102	1	T	C	TTTTGCTGAAAGATGAATCTCAGGTAATCCAACGGCTGTTCCGTGCCTTGCCAGATTATAAACCTGACTTCCACTGGATTGTGGCCTTGAATATGGCAGTATAGCCGATTGATCACCGAGATCGGAAGAGCGGTTCAGC
M1425	all_135089	58	C	T(Sp)	TCTATGCGATTATCATACGAGAGCACGGGGAGCACAAGCAAGGATTAGTCATCCTAACCTGATGTACAAAAAGACTTCCTCTTGACTTGACCAAAATAAATCAATCCCTGGCACCTAACTTGCACCCAGAAAAAAAAAA
M1426	all_146593	85	C	A	GGGCGCATCCCTGCGGAGGTCGGAGACCTCGCGGGTCTTAAAGTGCTCGACGTGTCAAGAAATAGCTTGACTGATAGGGTACCGCGGGAGATTGGACGGTGCAGCGAGCTTGAAGTGCTCGTGCTGACGGATTTGCGGG
M1427	all_278292	22	A	G(Sp)	TTGCAAGTAGTTTGAAAATCAAGGAAATTGAAGGGGCCCCTCTCCTGGATGAAATTACTTTGAAGGCTTTGATTCGTCCCTTGGGATTAGCTCAGGTAACAGATTATTTGTTGGTAGTAATTGACCAGTTTTTCTATGC
M1428	all_119491	92	C	T	CCGCTTGACACACTACCCGAGGATGATCAGAAGCTAATCGCAGAGATGAAGGCCGAGGCAGCAAAGACTATAGTGGCTAACGGAGGAGAGTCGAGTGAGGAAGGTGTCTTGCTCCCTATGAGCACTCTGACTGATGATG
M1429	all_120752	104	G	C	GAGTTGGCGTGATGTCACTAGGGAAGTGGTTAAGACCCCTGAGGAATGTGGGAGGATTACGTTCCCTATTTCTCTGAAACAGGTTGTTACCTCTTTGCTTCTTGTTGTTGGTTTCTTCGCGTATTTGCTTACTTTATTG
M1430	all_137165	68	G	A	CAGACCATCTACCAGCATATTCTGCTGAACTTAATGTCCCAGAACAGACCTCAGACAGTCAGCAAATGCCCTTCCCTGCACCTGCAACTAAGAATAGTTCAGCAAGCGGGACAAAAGTGCGCAAAAGAAAAACCAGGTGG
M1431	all_238329	114	G	A	ATCTCAACTATCCTTCATTCGGCGTGGTGTTTGATAGTAAGACTGATGTGAGGGTGTTGAAGAGGACCTTGACCAAAGTTTCAGATTTGCCTGAGAAGTATGCGGTCAGAGTCGTGAATCCGAGGCCTGATAGAGTTGA
M1432	all_237064	107	T	C	ATCAGAGCCACAAGTGGGTGTTCAAGGATCCTCAGGATCAAGAGACTAATTTCCTCTCTTCATGGAGTAATCCTGCTGATTCTGTATGTGGGCCTTCTCTTTTTCTTCTTTTACTAATTGAAACTCTAAATACAAAGTTC
M1433	all_44691	22	A	G	AACCTTACGACCACTTGTTCAATTTGGTTCTGGGTGTTGAACCTCTTGCAGGTGCTATTTGTTACTCAGTATTTGATCTAGTCTTGTTTTTGTTCTTTTATGAACCTCAGTTGTTTTACTCTTGAAGATCCCTGTGGCT
M1434	all_132050	60	G	A	GCTATGTACACCCAGTGCTCAACTATACCAAGATGTCTCCTCAGTTTGTATAGATACCCGCTGCCTATCAGCAAGTTGAACCTCTTGTTGAGGCAAGCGAGGGTGGTGTAGTCCGATCGGCTTAACCGAAAAAAAAAAA
M1435	all_141924	23	C	G	TTCCCAGATTTTTATTTGTTTTCCTGCTTAGTTATATTGGTATGATATTTTTGTGAAGGAAAATTGCAGATAAAGTTGCTTCTTCTGGATTCTTTGTGGTGGTTCCAGATTTTTTCTATGGGGATCCTTTTGTACCTGA
M1436	all_99720	23	A	G	ACAGCATCTCTGCATATCTGGGAAGTGTCCAAGAAGATGTCACTGCTGTTCTTATTGCTAAGAGGACTCTATTGTATGCCAAATCTTCTTCAGATGCAATTGACATGAGAGTTACAGTAGATGAAAGAATCAAGGACAT
M1437	all_133773	14	A	G	CCTTCCAACCACCATAATTCCCACTAGGATCGCTCATATACAACTGAAACCCATAGTTCTTGTCCCACCCCGCGAACAAGAATGAGACTCCAAATGGGCGCAACCCACCAAACTGGGTGTACCCTTGCTTTGTATCGCA
M1438	all_241960	131	C	T	AGCGGGAAATTGTCAGAGATATGAAGGAGAAGCTAGCCTACGTTGCCCTAGATTACGAGCAAGAGCTCGAAACGGCCAGGAGCAGCTCCTCTGTGGAGAAGAGCTACGAACTGCCCGATGGTCAAGTCATCACCATTGG
M1439	all_140838	55	G	A	GCTGAGAAAGGATACCTGAAAGAGATCTCCAATGTTGACTATTAGAGCATCCAGGTTGGGCTTAACGGCGACCCATCTGGAATCCTTCATCAGCTGGAGACCACCAACCTTATCCTGATAGAGAATTGTGAGGAAATCA
M1440	all_121186	22	C	T	ATCCTTGAGCTAACAACAAGGCGTCAGCTTGAGAGAGCTCATCATCCTGACCGCTAGTTTCTGCACTCTGAGGCATTACCAACTCAGCCGATGAAGGGGCTGCAAGCTGATGGTTATGGCGAGTAACAAACTCCGACAC
M1441	all_145881	59	G	A	TTAGCGCTTTTGATGTCGAGGCAACTCAGAGATCAATCGGCTACTACTTAGCTCAGGCGGTTCATTATTGATTTATCAGCATTAGTCGTATTGAGATAAACTGGACACTGAAAGTAGTCTATGTGGACTGGTTTACGGTG
M1442	all_121050	107	G	A	TGTAATTCACACTTACAGAAGTACGTCCCCATCTGGTTGGCCTTTTCATACTGGATGAAGTATCAGCCTCTCTGTCTTTAAAATTTTCATTTCTTGCACGTGAAGTGTCACTAACAGACTTCTTCATAGAACTAGCTGA
M1443	all_132050	125	A	C	GCTATGTACACCCAGTGCTCAACTATACCAAGATGTCTCCTCAGTTTGTATAGATACCCGCTGCCTATCAGCAAGTTGAACCTCTTGTTGAGGCAAGCGAGGGTGGTGTAGTCCGATCGGCTTAACCGAAAAAAAAAAA
M1444	all_113368	38	T	C	TTCTTGTATTAGGAAATCCTATCCACCTTATCTCTTTTTTCTCCTTTGCAATAACATCAATTGCGATCAGAACATTAAATGCATCATACACTCTCCTCCGTATGTTCTTCTCGTCGAACTGCTCCTGGAGAAAAAATAA
M1445	all_241872	41	G	A	TATACTCATATGCATACCCACCATGACTGGAGATATCCAAGCCCGCGAGCTCGTCTTCGAAGGGTATCCTCAGGATCCGAAGCTTGTGCATGAGATAAAAGAGAGGAGCCATTGTGATGCTCACCCAGCCAACTATCATG
M1446	all_251691	68	G	A	ATAGTAATTTTGCAGCCAGAGTATCTGACACAGAAGCCACAGGAGAACTTGATGAAACCGATACATCGTCTTCAACTAGGATATCCCTGTAAATGAAATGGAGCATAGCCTGACCAGGATAGGGAGAAAAGCAACTCAAG
M1447	all_251691	101	G	A	ATAGTAATTTTGCAGCCAGAGTATCTGACACAGAAGCCACAGGAGAACTTGATGAAACCGATACATCGTCTTCAACTAGGATATCCCTGTAAATGAAATGGAGCATAGCCTGACCAGGATAGGGAGAAAAGCAACTCAAG
M1448	all_144333	120	C	T	TACATTTTTGGGGACTGGATAACAGCTTGTGATCTCATGGGATGCCATTGCAACTGCCGAGAGCAATGAGCTGAGAAAGGAAGCTCAAAGAGTCCAGGATGAATCAATCAGCAAGAACACCACTCGTTTACAGAAGGCAT
M1449	all_137165	41	A	C(Lu)	CAGACCATCTACCAGCATATTCTGCTGAACTTAATGTCCCAGAACAGACCTCAGACAGTCAGCAAATGCCCTTCCCTGCACCTGCAACTAAGAATAGTTCAGCAAGCGGGACAAAAGTGCGCAAAAGAAAAACCAGGTGG
M1450	all_137165	105	A	G(Lu)	CAGACCATCTACCAGCATATTCTGCTGAACTTAATGTCCCAGAACAGACCTCAGACAGTCAGCAAATGCCCTTCCCTGCACCTGCAACTAAGAATAGTTCAGCAAGCGGGACAAAAGTGCGCAAAAGAAAAACCAGGTGG
M1451	all_147380	119	C	T(Lu)	CTAAAAACAACCTCTTTTTAGCTCGAGTAGCAATCAACCCAACCTCCAAATGCCTAACCTTCCTCTTTCTCGTATACATCAGCCTAAACCCCCGCAAATCTCTCCTCTCCTCCCTATTCCCAATAAGGAACCTCGGTAA
M1452	all_241960	125	A	G	AGCGGGAAATTGTCAGAGATATGAAGGAGAAGCTAGCCTACGTTGCCCTAGATTACGAGCAAGAGCTCGAAACGGCCAGGAGCAGCTCCTCTGTGGAGAAGAGCTACGAACTGCCCGATGGTCAAGTCATCACCATTGG
M1453	all_140838	52	C	T	GCTGAGAAAGGATACCTGAAAGAGATCTCCAATGTTGACTATTAGAGCATCCAGGTTGGGCTTAACGGCGACCCATCTGGAATCCTTCATCAGCTGGAGACCACCAACCTTATCCTGATAGAGAATTGTGAGGAAATCA
M1454	all_256987	108	C	T	TTGTTTGAGGTGATTGTTAGTATGGATGATATATCAGATGAACAGAAGGCAAGAATTTGCAAGAGATTGGGTGAAGTGGACAAGGTTTGTGAGTGTGACAACTCAACCTATTTGATTGATTCTCCTCACATGCACCTCAT
M1455	all_140918	49	T	A	ATTGTTTTCTTTAATGTGATTCCATATCCTCTTTATAACATCAGATCGTGGCAGTTCATTTTCACCAGTACCAATAAACTTCGCCAGGGCATCTGAAAGTTGGAGGGGTGCAAGAAAACCGTAATTCCCTCCCCCTCCC
M1456	all_44691	76	A	C	AACCTTACGACCACTTGTTCAATTTGGTTCTGGGTGTTGAACCTCTTGCAGGTGCTATTTGTTACTCAGTATTTGATCTAGTCTTGTTTTTGTTCTTTTATGAACCTCAGTTGTTTTACTCTTGAAGATCCCTGTGGCT
M1457	all_118405	116	C	G(Lu)	ACCTTCAAAATCTTAGCAAAATTGGCAATCAAGCGGCAGCTGCTCAGATGCCCGCTGTTGATCCACTTTATGCTCAGTACTTGAGATCTGTGGAAAATCTTGCTAACCTTTCTGCCGAAAGAGGTTACACAGGAAACTC
M1458	all_121186	44	A	G(Lu)	ATCCTTGAGCTAACAACAAGGCGTCAGCTTGAGAGAGCTCATCATCCTGACCGCTAGTTTCTGCACTCTGAGGCATTACCAACTCAGCCGATGAAGGGGCTGCAAGCTGATGGTTATGGCGAGTAACAAACTCCGACAC
M1459	all_134206	126	T	C(Lu)	ACTGAAGGATTTGGTCACCTGGAGCAATTGTGCCCTGCACTGCTATCAGATATCCTCGCTACTGTTGCTGTGGTGGAGGATGATCCCAGTCAACCAGGCAGCAGGAAACGGAGCAGCAGCAGCAATATAGGCCTCAACC
M1460	all_252528	87	A	C(Lu)	GAATTGAGATTGATGACGAGGAACTGGCTCGCTTTGTAGAGCATGTAGATAAGGACAATAATGGGATTATAACTTTTGAAGAGTGGAGAGATTTTCTTTTGCTGTACCCGCATGAGGCCACTATGGAGAACATTTATCA
M1461	all_113368	116	G	A	TTCTTGTATTAGGAAATCCTATCCACCTTATCTCTTTTTTCTCCTTTGCAATAACATCAATTGCGATCAGAACATTAAATGCATCATACACTCTCCTCCGTATGTTCTTCTCGTCGAACTGCTCCTGGAGAAAAAATAA
M1462	all_240126	128	C	A(Lu)	ATGTTGTTCCTCTCTCCAATCTTCAAACAGCTGGAGTTCAGTGGATTACTGTGCAGAATGTAATGAAGAACTGAGAGGCTGAGGGCTCGTACATGTGCACTTGGATGAGAAAGGCAGCAGACTGTAGCGGATAACCGAA
M1463	all_145651	104	G	A	TGTAAGAGACCACAGACTGAAAGGGGTTTCTTTCAAAATAGTGAAATGCATCAGCGACGAGGCCTCGCTTCATGTGGGCATCGATCATGATCGTGTAAGAGATGATGTTTCGTTCGGGCATTTCGTTGAACATCTTGCG
M1464	all_113368	65	G	A	TTCTTGTATTAGGAAATCCTATCCACCTTATCTCTTTTTTCTCCTTTGCAATAACATCAATTGCGATCAGAACATTAAATGCATCATACACTCTCCTCCGTATGTTCTTCTCGTCGAACTGCTCCTGGAGAAAAAATAA
M1465	all_241066	109	G	A	TTCTCAGACTACAAATGAACTCTCTGATTCAAACAAGAGAGCAAGTGTAGAGTTACATCAGAAGCTTCCAGCTTCTACATCAGTACCCCATTCATTGAGATTAAAATCGGACTTAAACAAAGAACAGAAAAGCTCTGCT
M1466	all_136872	83	C	T	GACATGGATTTTGGTGACTTGTTTACTGGAGCAACCATGAAACTGAAGGGTCCGAATGAGGTGAGTGATATTCAGTTAAATACTTCAACACCCAACAGTAAAGTAGATGAACTTGATCATCTTAAAAGCATCAATGCTG
M1467	all_113368	56	A	G	TTCTTGTATTAGGAAATCCTATCCACCTTATCTCTTTTTTCTCCTTTGCAATAACATCAATTGCGATCAGAACATTAAATGCATCATACACTCTCCTCCGTATGTTCTTCTCGTCGAACTGCTCCTGGAGAAAAAATAA
M1468	all_135899	53	C	T(Pe)	TCGATACCCACACTGGCGAGAAGGTGGCAATCAAGAAGATAAACGATGTGTTCGAGCATGTTTCAGATGCCACTCGCATCCTAAGAGAGATAAAGTTGCTTAGGCTTCTCCGACATCCAGATATCGTACAAATTAAGCA
M1469	all_38733	121	T	A(Pe)	GCATTTTATGAATGTAGTTTGAAGCTGAGGGAGAAAAGGCTTGAGAGCAATTCCCCCTTTCCTTATAATAATAGACAAGGTTGACAAAATGGCTCCTTTTACTTGCCATGGAAACCTATCTCCTATAATCCGAAAAAAA
M1470	all_245372	103	T	C(Pe)	CAGAAAAATGGGACATAAAGATAGCCTTCGCTGAGAGTGGAACTAATTGTCCAGGGAAGCACATGAGATCAACAAGCAGTTCCAATGAATTCAGCACAACTATCACTGACATATGCCTATTTGAATCCGAAAAAAAAAA
M1471	all_293186	59	A	G(Pe)	CAGCTTGGGCAGCGGCGGCACGCTCACTGCCACCGTCCCTTCCAGCATCTTCACCACCATTCCCATCGTCGGCCTCTCCCCCTCCTCATCCTGTATGCACCACACCGCCGCCAATGCCGCCCTCTCCACCTCCCTCTCA
M1472	all_260974	8	G	T	GAAGTTGGCCAGGAGTGCGTGGGTCCCACCGTAGAGGCAGTGAGAGGCCACCACGTGTCTGCGGTGCCCGCAGAGTTGGAGGAGGACGGAGGAGATGGCGGACATGCCGCTGGCGGTGCAGTACGCGGCCTCGGTCGATT
M1473	all_99720	122	T	A	ACAGCATCTCTGCATATCTGGGAAGTGTCCAAGAAGATGTCACTGCTGTTCTTATTGCTAAGAGGACTCTATTGTATGCCAAATCTTCTTCAGATGCAATTGACATGAGAGTTACAGTAGATGAAAGAATCAAGGACAT
M1474	all_89157	12	C	T	AAGTAAATAAGCTAACAGTTGGGCTTATTTATGTGAATGAGCAGTATGATGGCTGGAAAGAGGAATGTCTGAGGATACTCCAGAGCAAATTTGACAGTGACAATGGCTCCTTTGCACCTGATCAGGAGATAGATGAAGC
M1475	all_90102	34	G	A	TTTTGCTGAAAGATGAATCTCAGGTAATCCAACGGCTGTTCCGTGCCTTGCCAGATTATAAACCTGACTTCCACTGGATTGTGGCCTTGAATATGGCAGTATAGCCGATTGATCACCGAGATCGGAAGAGCGGTTCAGC
M1476	all_103984	100	A	C	AGTCTCTATCGAGACGTCGCGCCGCTGAACCTCTCGTCGGAGCTCGGCGACGCGGAGCTTGCGCAGCTCGTCGAGCCACGGGATCTCGACGGTGGATCGATCGTCGGCGATCTGCTCCTCGTCGCCGAAAAAAAAAAAA
M1477	all_44691	78	C	T	AACCTTACGACCACTTGTTCAATTTGGTTCTGGGTGTTGAACCTCTTGCAGGTGCTATTTGTTACTCAGTATTTGATCTAGTCTTGTTTTTGTTCTTTTATGAACCTCAGTTGTTTTACTCTTGAAGATCCCTGTGGCT
M1478	all_134540	76	C	T	CAAAGAGGCAGCAGCAGAGAAGGTATAAAAAGTAGAATTGGACGAGCCACCATCAGTCGGCTGCGTCGGTGAATCCGCACCGTCGCCACTTCCGCTAACATTCCTCGATCGAATCTTGATACCAAGATCATACGCCGAA
M1479	all_134540	118	G	C	CAAAGAGGCAGCAGCAGAGAAGGTATAAAAAGTAGAATTGGACGAGCCACCATCAGTCGGCTGCGTCGGTGAATCCGCACCGTCGCCACTTCCGCTAACATTCCTCGATCGAATCTTGATACCAAGATCATACGCCGAA
M1480	all_133773	72	G	C	CCTTCCAACCACCATAATTCCCACTAGGATCGCTCATATACAACTGAAACCCATAGTTCTTGTCCCACCCCGCGAACAAGAATGAGACTCCAAATGGGCGCAACCCACCAAACTGGGTGTACCCTTGCTTTGTATCGCA
M1481	all_44691	108	C	T(Pe)	AACCTTACGACCACTTGTTCAATTTGGTTCTGGGTGTTGAACCTCTTGCAGGTGCTATTTGTTACTCAGTATTTGATCTAGTCTTGTTTTTGTTCTTTTATGAACCTCAGTTGTTTTACTCTTGAAGATCCCTGTGGCT
M1482	all_44691	111	T	C(Pe)	AACCTTACGACCACTTGTTCAATTTGGTTCTGGGTGTTGAACCTCTTGCAGGTGCTATTTGTTACTCAGTATTTGATCTAGTCTTGTTTTTGTTCTTTTATGAACCTCAGTTGTTTTACTCTTGAAGATCCCTGTGGCT
M1483	all_99720	95	T	C(Pe)	ACAGCATCTCTGCATATCTGGGAAGTGTCCAAGAAGATGTCACTGCTGTTCTTATTGCTAAGAGGACTCTATTGTATGCCAAATCTTCTTCAGATGCAATTGACATGAGAGTTACAGTAGATGAAAGAATCAAGGACAT
M1484	all_119491	60	A	G(Pe)	CCGCTTGACACACTACCCGAGGATGATCAGAAGCTAATCGCAGAGATGAAGGCCGAGGCAGCAAAGACTATAGTGGCTAACGGAGGAGAGTCGAGTGAGGAAGGTGTCTTGCTCCCTATGAGCACTCTGACTGATGATG
M1485	all_119491	87	A	C(Pe)	CCGCTTGACACACTACCCGAGGATGATCAGAAGCTAATCGCAGAGATGAAGGCCGAGGCAGCAAAGACTATAGTGGCTAACGGAGGAGAGTCGAGTGAGGAAGGTGTCTTGCTCCCTATGAGCACTCTGACTGATGATG
M1486	all_130985	20	C	T(Pe)	AACCACCTGCCAGCTAAAGCAATTACAGAAACAAGAACCCTCTCCAATTCATATCCAAAAAAGATAGCCATGAAATATATTCATCGACATTCTGAACAAAAGAATTCTTTGCCATGGTTAAATAATACAGAGATCACCTG
M1487	all_130985	92	C	G(Pe)	AACCACCTGCCAGCTAAAGCAATTACAGAAACAAGAACCCTCTCCAATTCATATCCAAAAAAGATAGCCATGAAATATATTCATCGACATTCTGAACAAAAGAATTCTTTGCCATGGTTAAATAATACAGAGATCACCTG
M1488	all_130985	122	A	G(Pe)	AACCACCTGCCAGCTAAAGCAATTACAGAAACAAGAACCCTCTCCAATTCATATCCAAAAAAGATAGCCATGAAATATATTCATCGACATTCTGAACAAAAGAATTCTTTGCCATGGTTAAATAATACAGAGATCACCTG
M1489	all_130985	135	C	T(Pe)	AACCACCTGCCAGCTAAAGCAATTACAGAAACAAGAACCCTCTCCAATTCATATCCAAAAAAGATAGCCATGAAATATATTCATCGACATTCTGAACAAAAGAATTCTTTGCCATGGTTAAATAATACAGAGATCACCTG
M1490	all_137023	31	C	T(Pe)	AAACTGGATCAGCAAAAGACCACCACAGCTCTGCGGATGTGCAACAACATACTTGCCATGACACAGGTGAACATGGCTTGAGACATTTTTGCATCAACATAAAGTTCCATTTAACTAATTCCATCTTGCATGCTATCTT
M1491	all_137023	72	C	T(Pe)	AAACTGGATCAGCAAAAGACCACCACAGCTCTGCGGATGTGCAACAACATACTTGCCATGACACAGGTGAACATGGCTTGAGACATTTTTGCATCAACATAAAGTTCCATTTAACTAATTCCATCTTGCATGCTATCTT
M1492	all_137023	121	C	T(Pe)	AAACTGGATCAGCAAAAGACCACCACAGCTCTGCGGATGTGCAACAACATACTTGCCATGACACAGGTGAACATGGCTTGAGACATTTTTGCATCAACATAAAGTTCCATTTAACTAATTCCATCTTGCATGCTATCTT
M1493	all_121186	10	C	T(Pe)	ATCCTTGAGCTAACAACAAGGCGTCAGCTTGAGAGAGCTCATCATCCTGACCGCTAGTTTCTGCACTCTGAGGCATTACCAACTCAGCCGATGAAGGGGCTGCAAGCTGATGGTTATGGCGAGTAACAAACTCCGACAC
M1494	all_132475	21	C	T(Pe)	AATCTGAGGATGTTCACTTTCATATGCCAAAGGATCAGAGAGAGACTGATACGCTAGCAATGTTCTGACGGTGAACAAGTCAAATGATGTCCGTATATTCTGTAAAGGCTTGGCAGATACAGTTGCTATGTAGCTTAAA
M1495	all_253115	64	A	G(Pe)	TCTTGTTCCTAATTTTTCTAGTTAGTAGTAGAACTGTTCCTAATAAGATTGAAACCACCATTAAAGATCAATTAGTAGTATTGGACTCAACATTTATGCCCCCTAAGCTTCCCAAACAAACTGACCTCTCAATCAATTT
M1496	all_253115	75	G	C(Pe)	TCTTGTTCCTAATTTTTCTAGTTAGTAGTAGAACTGTTCCTAATAAGATTGAAACCACCATTAAAGATCAATTAGTAGTATTGGACTCAACATTTATGCCCCCTAAGCTTCCCAAACAAACTGACCTCTCAATCAATTT
M1497	all_261209	96	A	G(Pe)	AGAACATCCATCCCAGCCATCTCCTCAATTGCAGTCATTCTCTTCGTGATAGCTCCTTGCTGAGAGAGCCTATGTGAACCGATAGCCATCGTAACAGAAAGAACAGTGGGCATAGCGATCGGGATACCTCCGATCAAAA
M1498	all_130985	58	A	G	AACCACCTGCCAGCTAAAGCAATTACAGAAACAAGAACCCTCTCCAATTCATATCCAAAAAAGATAGCCATGAAATATATTCATCGACATTCTGAACAAAAGAATTCTTTGCCATGGTTAAATAATACAGAGATCACCTG
M1499	all_49311	110	T	C	GAAGCTCAGGCGATGAGGGTTGGACAGCGTTCAGGAATATTTTACTAGAGATTAATGAGGAGGCCTCACGACTCTTTATGGTACAGAATCAGGTAATACAGTATTACTGTCATTTTTATCAAGATATATTATAATCTCA
M1500	all_118537	120	G	A	TGACTAACTGGTCAACAATTTGAAAATTCTTTACCTTAGCTTCCCCATATATGAAGCTAGACGAAGCCCAATTGCTCGAGCCCTTCCACTCTTAAAAAAGAGTAAAGCATAGACACCCTGATGAAATAGTAAAAGAATAC
M1501	all_118537	121	A	T	TGACTAACTGGTCAACAATTTGAAAATTCTTTACCTTAGCTTCCCCATATATGAAGCTAGACGAAGCCCAATTGCTCGAGCCCTTCCACTCTTAAAAAAGAGTAAAGCATAGACACCCTGATGAAATAGTAAAAGAATAC
M1502	all_146593	34	G	T	GGGCGCATCCCTGCGGAGGTCGGAGACCTCGCGGGTCTTAAAGTGCTCGACGTGTCAAGAAATAGCTTGACTGATAGGGTACCGCGGGAGATTGGACGGTGCAGCGAGCTTGAAGTGCTCGTGCTGACGGATTTGCGGG
M1503	all_137023	27	A	T	AAACTGGATCAGCAAAAGACCACCACAGCTCTGCGGATGTGCAACAACATACTTGCCATGACACAGGTGAACATGGCTTGAGACATTTTTGCATCAACATAAAGTTCCATTTAACTAATTCCATCTTGCATGCTATCTT
M1504	all_134843	105	C	T(Pe)	ACTGCGCTGGACTACGCTTGCGGGTCGGGCTCGGCGGACTGCCAGCCCATTCAGCCCAGTGGGCTTTGCTACCTGCCCAACACCATGCAGGCCCACGCTTCCTACGCCTTCAACAGCTTCTTCCAGCGCTCCCGCGCCGC
M1505	all_147380	58	C	T	CTAAAAACAACCTCTTTTTAGCTCGAGTAGCAATCAACCCAACCTCCAAATGCCTAACCTTCCTCTTTCTCGTATACATCAGCCTAAACCCCCGCAAATCTCTCCTCTCCTCCCTATTCCCAATAAGGAACCTCGGTAA
M1506	all_238329	11	T	C	ATCTCAACTATCCTTCATTCGGCGTGGTGTTTGATAGTAAGACTGATGTGAGGGTGTTGAAGAGGACCTTGACCAAAGTTTCAGATTTGCCTGAGAAGTATGCGGTCAGAGTCGTGAATCCGAGGCCTGATAGAGTTGA
M1507	all_101086	4	A	G(Pe)	GCTACTAGAGCTTTCAATGAGGGAATAGCCTCTCTGGAGGACTTCGTTTTCACCATAAAAGCCCTGGTTGGTACAGATGCTCTTGTACAAGCTGTTGGAATAGGGAAGGGCAAGCGGGACCTGACCGAAAAAAAAAAAA
M1508	all_121050	78	T	A(In)	TGTAATTCACACTTACAGAAGTACGTCCCCATCTGGTTGGCCTTTTCATACTGGATGAAGTATCAGCCTCTCTGTCTTTAAAATTTTCATTTCTTGCACGTGAAGTGTCACTAACAGACTTCTTCATAGAACTAGCTGA
M1509	all_121050	86	T	A(In)	TGTAATTCACACTTACAGAAGTACGTCCCCATCTGGTTGGCCTTTTCATACTGGATGAAGTATCAGCCTCTCTGTCTTTAAAATTTTCATTTCTTGCACGTGAAGTGTCACTAACAGACTTCTTCATAGAACTAGCTGA
M1510	all_126926	32	A	G(Pe)	CTATAGTGTCATGATTCATTCGACTATTCAGAAACAAACTCATAGTTATCAGAGACAAAATTGTTATTTGAACAATTTTAAATATATACAGAAATGAATTCCGTTTAATCAGCAACCACTCCCTTGCAAAACAAACTGT
M1511	all_140599	121	T	C(In)	TCAAAGGTAAATTGTTTGCTTTTCCAATTGTTGCAGTCTTTTACTGCGCCGAGAGTGCTGTTCATTTAGCAATGGGGAGTATGTTAAATCTGGATTAAGTGAACTGGAAAGATGGTGTTTTGATGCAACTGAAGAGGTA
M1512	all_145651	125	G	A(In)	TGTAAGAGACCACAGACTGAAAGGGGTTTCTTTCAAAATAGTGAAATGCATCAGCGACGAGGCCTCGCTTCATGTGGGCATCGATCATGATCGTGTAAGAGATGATGTTTCGTTCGGGCATTTCGTTGAACATCTTGCG
M1513	all_237064	104	T	C(In)	ATCAGAGCCACAAGTGGGTGTTCAAGGATCCTCAGGATCAAGAGACTAATTTCCTCTCTTCATGGAGTAATCCTGCTGATTCTGTATGTGGGCCTTCTCTTTTTCTTCTTTTACTAATTGAAACTCTAAATACAAAGTTC
M1514	all_253675	119	G	C	GGAATCAAAGGTCTCCGAGAAGCAATTGCAGCTGGAATTGCTGATCGTGATGGTTATCCTTCTAATGCAGATGATATATTCTTAACAGATGGTGCAAGCCCAGCAGTATGTGCTCAAAGCTTTGTACCTCTTCATTTGC
M1515	all_49311	11	C	T	GAAGCTCAGGCGATGAGGGTTGGACAGCGTTCAGGAATATTTTACTAGAGATTAATGAGGAGGCCTCACGACTCTTTATGGTACAGAATCAGGTAATACAGTATTACTGTCATTTTTATCAAGATATATTATAATCTCA
M1516	all_145881	105	A	G	TTAGCGCTTTTGATGTCGAGGCAACTCAGAGATCAATCGGCTACTACTTAGCTCAGGCGGTTCATTATTGATTTATCAGCATTAGTCGTATTGAGATAAACTGGACACTGAAAGTAGTCTATGTGGACTGGTTTACGGTG
M1517	all_41250	27	C	T	TGCATGAGACATTCCTTGCTGACCTTCCCTTAAAATCTTGGCATTATTCTTTTTGAGGAAGTTGGAGTACCACTTAGCGGAGAGCTTTGGTTGCCTTCTGCGTTCATTATCGTTAAAATCTACATAGTATAGCCCATAA
M1518	all_49311	123	G	C	GAAGCTCAGGCGATGAGGGTTGGACAGCGTTCAGGAATATTTTACTAGAGATTAATGAGGAGGCCTCACGACTCTTTATGGTACAGAATCAGGTAATACAGTATTACTGTCATTTTTATCAAGATATATTATAATCTCA
M1519	all_100072	126	C	T(In)	AGAAATAGTGGACATCCAGAAGCTCTTGATTCCTCTTCTGGTGATGTACCTACTTCCCTAATGCCAGGAATATGTGCCAAAGCTGCTGTCTCTTTTGAAAAAAGTAGAGATCTTTGGAGAGAGAGCGAGAAAAAGAGTT
M1520	all_130985	88	C	T(In)	AACCACCTGCCAGCTAAAGCAATTACAGAAACAAGAACCCTCTCCAATTCATATCCAAAAAAGATAGCCATGAAATATATTCATCGACATTCTGAACAAAAGAATTCTTTGCCATGGTTAAATAATACAGAGATCACCTG
M1521	all_133773	59	C	T(In)	CCTTCCAACCACCATAATTCCCACTAGGATCGCTCATATACAACTGAAACCCATAGTTCTTGTCCCACCCCGCGAACAAGAATGAGACTCCAAATGGGCGCAACCCACCAAACTGGGTGTACCCTTGCTTTGTATCGCA
M1522	all_136872	78	A	G(In)	GACATGGATTTTGGTGACTTGTTTACTGGAGCAACCATGAAACTGAAGGGTCCGAATGAGGTGAGTGATATTCAGTTAAATACTTCAACACCCAACAGTAAAGTAGATGAACTTGATCATCTTAAAAGCATCAATGCTG
M1523	all_137165	47	G	T(In)	CAGACCATCTACCAGCATATTCTGCTGAACTTAATGTCCCAGAACAGACCTCAGACAGTCAGCAAATGCCCTTCCCTGCACCTGCAACTAAGAATAGTTCAGCAAGCGGGACAAAAGTGCGCAAAAGAAAAACCAGGTGG
M1524	all_238329	86	T	G(In)	ATCTCAACTATCCTTCATTCGGCGTGGTGTTTGATAGTAAGACTGATGTGAGGGTGTTGAAGAGGACCTTGACCAAAGTTTCAGATTTGCCTGAGAAGTATGCGGTCAGAGTCGTGAATCCGAGGCCTGATAGAGTTGA
M1525	all_258190	78	C	T(In)	ATCTTATAAAATACCTGCAATACTGAGTATGCATGCCCTTGCACAATCCCACTCGATGAAATATGTACATCTGAGCCCGATGGACTCCCAGCGCCGAGAAGAAAACCCTCTCGCTTGAAATGCAACAACTGTGACCATAG
M1526	all_278292	58	C	T(In)	TTGCAAGTAGTTTGAAAATCAAGGAAATTGAAGGGGCCCCTCTCCTGGATGAAATTACTTTGAAGGCTTTGATTCGTCCCTTGGGATTAGCTCAGGTAACAGATTATTTGTTGGTAGTAATTGACCAGTTTTTCTATGC
M1527	all_278292	59	T	G(In)	TTGCAAGTAGTTTGAAAATCAAGGAAATTGAAGGGGCCCCTCTCCTGGATGAAATTACTTTGAAGGCTTTGATTCGTCCCTTGGGATTAGCTCAGGTAACAGATTATTTGTTGGTAGTAATTGACCAGTTTTTCTATGC
M1528	all_278292	81	T	A(In)	TTGCAAGTAGTTTGAAAATCAAGGAAATTGAAGGGGCCCCTCTCCTGGATGAAATTACTTTGAAGGCTTTGATTCGTCCCTTGGGATTAGCTCAGGTAACAGATTATTTGTTGGTAGTAATTGACCAGTTTTTCTATGC
M1529	all_120752	91	C	A	GAGTTGGCGTGATGTCACTAGGGAAGTGGTTAAGACCCCTGAGGAATGTGGGAGGATTACGTTCCCTATTTCTCTGAAACAGGTTGTTACCTCTTTGCTTCTTGTTGTTGGTTTCTTCGCGTATTTGCTTACTTTATTG
M1530	all_252077	78	A	G	AATGATTTGGTTCATGGGTGGGGTCTTGATTTTGCTCTTAGAAAGTGTGTCGAGGTATTCTTTTGTTTAGATTAGATATAAACTATCTTCTTTAGTTTTCTGCTGGCTAAAGCTATACTCTTTCTTGTAATAATAGCCG
M1531	all_118537	128	A	C	TGACTAACTGGTCAACAATTTGAAAATTCTTTACCTTAGCTTCCCCATATATGAAGCTAGACGAAGCCCAATTGCTCGAGCCCTTCCACTCTTAAAAAAGAGTAAAGCATAGACACCCTGATGAAATAGTAAAAGAATAC
M1532	all_147380	37	A	G	CTAAAAACAACCTCTTTTTAGCTCGAGTAGCAATCAACCCAACCTCCAAATGCCTAACCTTCCTCTTTCTCGTATACATCAGCCTAAACCCCCGCAAATCTCTCCTCTCCTCCCTATTCCCAATAAGGAACCTCGGTAA
M1533	all_90012	7	G	T(Pe)	CTGATGGTGGTTGCTGATGATGAGAGAACAACAAAGGATGATGATTTGCTAGAGGGTTTGCAGTGATGGCCCTTGCACTCTCTTCTGCAAGTGCATCACAGAAAGCTCTGTGTGTGATAAAGCTGTCCCTCCTGCAACC
M1534	all_126383	45	G	T(Pe)	GTAGCGTCACGTTCATCCCCGAGAACTCGAAAGTAACCGTTGGCGGGACAATCGGACCGTTATAGCAGGTGTCGAAGCCTCCGAGTGTGGTGACATTCTTGTTGGTAACCCTCCGCCTAAACTCGTCACGGACGGCATT
M1535	all_126383	87	G	C(Pe)	GTAGCGTCACGTTCATCCCCGAGAACTCGAAAGTAACCGTTGGCGGGACAATCGGACCGTTATAGCAGGTGTCGAAGCCTCCGAGTGTGGTGACATTCTTGTTGGTAACCCTCCGCCTAAACTCGTCACGGACGGCATT
M1536	all_126383	117	C	T(Pe)	GTAGCGTCACGTTCATCCCCGAGAACTCGAAAGTAACCGTTGGCGGGACAATCGGACCGTTATAGCAGGTGTCGAAGCCTCCGAGTGTGGTGACATTCTTGTTGGTAACCCTCCGCCTAAACTCGTCACGGACGGCATT
M1537	all_137421	25	A	G(Pe)	CTGAATCGCTTCGAGGGGTGATGCACCTCCCATTATAAGCCCAGTCATAGCTCCTGGAAGAGAGATGAGGCCCACAGTCTTGGCATTGTCGAGTACAGGTGATAATGCGATCACCAGAGATCTCTTCACCTGCTGAAAA
M1538	all_241872	15	T	C	TATACTCATATGCATACCCACCATGACTGGAGATATCCAAGCCCGCGAGCTCGTCTTCGAAGGGTATCCTCAGGATCCGAAGCTTGTGCATGAGATAAAAGAGAGGAGCCATTGTGATGCTCACCCAGCCAACTATCATG
M1539	all_265075	132	A	T(In)	GGGATCTAATTGATCTCCTGCAAGGGCTTCTGCGCTATGAACCAACCGAGCGTATGAATGCACGAGAAGCACTTGCACACCCTTTCTTTACTAGAAACTCGAGAAGATGTTATGGCCTGTAGCAAGAACTCAATTTTTT
M1540	all_90012	10	G	T	CTGATGGTGGTTGCTGATGATGAGAGAACAACAAAGGATGATGATTTGCTAGAGGGTTTGCAGTGATGGCCCTTGCACTCTCTTCTGCAAGTGCATCACAGAAAGCTCTGTGTGTGATAAAGCTGTCCCTCCTGCAACC
M1541	all_253675	41	C	T	GGAATCAAAGGTCTCCGAGAAGCAATTGCAGCTGGAATTGCTGATCGTGATGGTTATCCTTCTAATGCAGATGATATATTCTTAACAGATGGTGCAAGCCCAGCAGTATGTGCTCAAAGCTTTGTACCTCTTCATTTGC
M1542	all_121186	98	G	A	ATCCTTGAGCTAACAACAAGGCGTCAGCTTGAGAGAGCTCATCATCCTGACCGCTAGTTTCTGCACTCTGAGGCATTACCAACTCAGCCGATGAAGGGGCTGCAAGCTGATGGTTATGGCGAGTAACAAACTCCGACAC
M1543	all_133773	71	C	T	CCTTCCAACCACCATAATTCCCACTAGGATCGCTCATATACAACTGAAACCCATAGTTCTTGTCCCACCCCGCGAACAAGAATGAGACTCCAAATGGGCGCAACCCACCAAACTGGGTGTACCCTTGCTTTGTATCGCA
M1544	all_133773	74	G	A	CCTTCCAACCACCATAATTCCCACTAGGATCGCTCATATACAACTGAAACCCATAGTTCTTGTCCCACCCCGCGAACAAGAATGAGACTCCAAATGGGCGCAACCCACCAAACTGGGTGTACCCTTGCTTTGTATCGCA
M1545	all_180904	2	A	C	CACGACGCCGTGAGCGCCAGCAATCAACCACTGCCCCCGCTGCTGGCTCCTCCACCTCCGCTCCCAAGAAACCACGACTCTCTCATACCACCACTACTACTACTTCCCACACCTCCACATCCAATACCACTCGCAGCTT
M1546	all_92431	124	T	C	CAGTGGCCCAGCATCCATCACCGCTTTTATAAGCTGCCCCTTCTCAGGGAGAGGCCTGTTAGCAATCAGCTGATCGAGCCTAGCCTGATCATAACTCGAGATCGCATTACTCGAACCAAAAACTGAAGTAGGACTATTA
M1547	all_38733	112	A	G	GCATTTTATGAATGTAGTTTGAAGCTGAGGGAGAAAAGGCTTGAGAGCAATTCCCCCTTTCCTTATAATAATAGACAAGGTTGACAAAATGGCTCCTTTTACTTGCCATGGAAACCTATCTCCTATAATCCGAAAAAAA
M1548	all_119800	94	A	T	GTAACAGACACCAGGCTGTAATTCCTCCGCATTAACCTGTCGAGAATCTGGTATTATATGAAGGGTGTGAGTGCCATCCATCCTAGATTCATAAATATGGCTCAGCTTTTCCATTATGTCACCGAGACGCACATCTCGT
M1549	all_118537	115	A	G	TGACTAACTGGTCAACAATTTGAAAATTCTTTACCTTAGCTTCCCCATATATGAAGCTAGACGAAGCCCAATTGCTCGAGCCCTTCCACTCTTAAAAAAGAGTAAAGCATAGACACCCTGATGAAATAGTAAAAGAATAC
M1550	all_136639	82	G	A	AAGATGCTATCCATGAAATGGACGGAAAGGTTTTCCTCTACTTATAAGTGTACTGGCTTTTAAGATTAACATTGACACTTTGGAATCTAAATTTTCTTTCTATTTCAACATTTTAGCCTGATATTGCACTGTATTAATA
M1551	all_252077	18	G	A	AATGATTTGGTTCATGGGTGGGGTCTTGATTTTGCTCTTAGAAAGTGTGTCGAGGTATTCTTTTGTTTAGATTAGATATAAACTATCTTCTTTAGTTTTCTGCTGGCTAAAGCTATACTCTTTCTTGTAATAATAGCCG
M1552	all_30077	4	A	G	ATCAGCGACCTCAGCTCTTGACAAGGGTTTAGAAATGGGGACATCCTGCACAACCGCCGACTTGAGACCTTTGGTCTCGAAGGTGAGGAATGGGGCGGGGTTGGTAGAGCCCGCCGAGATCGGAAGAGCGGTTCAGCAAG
M1553	all_132475	126	C	A	AATCTGAGGATGTTCACTTTCATATGCCAAAGGATCAGAGAGAGACTGATACGCTAGCAATGTTCTGACGGTGAACAAGTCAAATGATGTCCGTATATTCTGTAAAGGCTTGGCAGATACAGTTGCTATGTAGCTTAAA
M1554	all_135375	132	G	A	ACTAAATTAATAACTATTGTTCTCGAACTCTATATTTTTCTTTATCTATAAAATAAGATTCATAATATTAAGGTTTTAACTTCAGTTCTCTGTTGGTTTCAGGAGGAAGGCTTTTCAAATTAGTTGAATTCGCGAGTTT
M1555	all_265075	133	A	T	GGGATCTAATTGATCTCCTGCAAGGGCTTCTGCGCTATGAACCAACCGAGCGTATGAATGCACGAGAAGCACTTGCACACCCTTTCTTTACTAGAAACTCGAGAAGATGTTATGGCCTGTAGCAAGAACTCAATTTTTT
M1556	all_121156	136	G	T	ATGACCATAGTTTTTCCAGAGTAAGTGAAAGTGATATTTACATGTTCTTTCTTCATGTTTTGGACTTTCATCTAACTTTTCAGAACAGATGAATTTTCAAATGGAACAAGGGCTGCCCCTTTTGTCGAAGTGGCTGATA
M1557	all_131522	136	C	T	AGGCTAACCTGGAGACAGTGGACGAGAAAAGCTTGATTCAGAAGTACAGGCCAAAAAATTTTGAAGAAATAATTGGTCAAAATATTGTTGTTCACTCACTTAAAAATGCTCTCTTGAAGGGGAGAATAGCCCCTGCTTA
M1558	all_264785	136	G	A	AGGTCCTAAAGCAGAAGGGCGTGTATGACCCGAAGAAGCTCTTTGGTGTCACGACGCTTGACGTCGTTAGAGCTAATACCTTTGTTGCTGAGAAGAAGAACCTCAGGCTCATCGATGTGGATGTGCCCGTGATTGGAGG
M1559	all_239370	136	C	T	AATTGCTGAAGACGGCGATTCTCCCAGGAAAAGAGGAGCGGCAGAGGTTGAAGGAGCGGAGGAGAGGAGGCCAGAGGGAGAGAGAGTAAGGGACAGTGAGAGTGTTGTCCTTGTCGAAGACGACACCTCGAAACCCTAA
M1560	all_137023	57	C	A	AAACTGGATCAGCAAAAGACCACCACAGCTCTGCGGATGTGCAACAACATACTTGCCATGACACAGGTGAACATGGCTTGAGACATTTTTGCATCAACATAAAGTTCCATTTAACTAATTCCATCTTGCATGCTATCTT
M1561	all_132877	76	G	A	ATCTTTTGGCTTCAGAAGTTGCTGGGAGCTGGGCGGTGAGCACAGCTCCATCTGCGCATGGGGAGAACGAGTCATGCAATGGTGATGCTGATGCTGCAAATGCTCTGCTCCTGTGCTCTGATGGTCAGGCTTCGGGGAA
M1562	all_145677	7	T	C	CTTATGTATGATCCAGTTATCATCTCATCTGGGCAAACTTATGAGCGTTCTTGTATTGAGAAGTGGTTCAGTGATGGGCACAGCACGTGCCCGAAGACCCAACAACAGCTCGCCCATATAGGATTAACTCCAAACTATT
M1563	all_145677	118	A	C	CTTATGTATGATCCAGTTATCATCTCATCTGGGCAAACTTATGAGCGTTCTTGTATTGAGAAGTGGTTCAGTGATGGGCACAGCACGTGCCCGAAGACCCAACAACAGCTCGCCCATATAGGATTAACTCCAAACTATT
M1564	all_240449	97	G	A	AACTACTACTTCTATCATTAGGCTTTCTTGGTCATTACCATACATGGATTTGAGAAGTGGGATCCCCATCACGAGAGTGTTTGGAAGTGTGGAGAGGGAGAAGAGAGTGATGGACAAATCTAAGCTTCCCCTATGAGAA
M1565	all_245681	62	T	G	ACCGAGCATGGAAGCATCAAGTCGGGGTTGCATCCATGGTGCCATTCCAAGTCCACTGAAATTCATTGATGGCAATCCTCGGTCCCCGTGTTGAAGCCACAAAAGAGGAGAATTCAAGCCAAGTTCGTCTTCTTTCATAC
M1566	all_246681	127	T	A	ATTCATCTACATTTTCTGATTTTATGTACTTGTTCAATATATACAGGATCCTTGAGCTGGGTTTTGGGAAAGCCATAGAGGAAATCCTGGATTTTCTGGGTTCTAGGGAAAATGATTCTACTAAAATAGAGGATAAAGG
M1567	all_252388	88	C	A	CGATATAACTGCACAAAAAGAATGCTTGAAAATAAAGTATTGAATGCTCAAAAACTACTTACCCAGAAGGCTGTCCTGATGTCACAGCTGATTTTAATATTGAAGCATGGTTTGCATCTAGCAACTGACCAACATTTTC
M1568	all_261209	126	A	G	AGAACATCCATCCCAGCCATCTCCTCAATTGCAGTCATTCTCTTCGTGATAGCTCCTTGCTGAGAGAGCCTATGTGAACCGATAGCCATCGTAACAGAAAGAACAGTGGGCATAGCGATCGGGATACCTCCGATCAAAA
M1569	all_135604	25	A	G	TAAGGAAGATGCTGGTATGAAGACAGCAAAATTGAGAGATGAAAAAGAAGTGAATGATAGGCAACTACATGCTATTGTGGAAGCTCAAAAAAACTTGGAGGAGAATATTCAACAGTTGATTAATCGTGAGCAAGAATTG
M1570	all_252528	119	C	T	GAATTGAGATTGATGACGAGGAACTGGCTCGCTTTGTAGAGCATGTAGATAAGGACAATAATGGGATTATAACTTTTGAAGAGTGGAGAGATTTTCTTTTGCTGTACCCGCATGAGGCCACTATGGAGAACATTTATCA
M1571	all_128751	66	T	C(Ol/St)	AGGCTGCAATACGATGATGAAGAGGAGATGAGAACTACACCGAGAAAAAGTTATGGTAGTAGTTATGGTAACTATGGTAGTACTACACCTAGAACCTCATCTGATGCTTATACTAGCTATTATGAGAGAAATTTCAGCCG
M1572	all_258190	42	C	A	ATCTTATAAAATACCTGCAATACTGAGTATGCATGCCCTTGCACAATCCCACTCGATGAAATATGTACATCTGAGCCCGATGGACTCCCAGCGCCGAGAAGAAAACCCTCTCGCTTGAAATGCAACAACTGTGACCATAG
M1573	all_258190	93	G	A	ATCTTATAAAATACCTGCAATACTGAGTATGCATGCCCTTGCACAATCCCACTCGATGAAATATGTACATCTGAGCCCGATGGACTCCCAGCGCCGAGAAGAAAACCCTCTCGCTTGAAATGCAACAACTGTGACCATAG
M1574	all_119491	21	G	T	CCGCTTGACACACTACCCGAGGATGATCAGAAGCTAATCGCAGAGATGAAGGCCGAGGCAGCAAAGACTATAGTGGCTAACGGAGGAGAGTCGAGTGAGGAAGGTGTCTTGCTCCCTATGAGCACTCTGACTGATGATG
M1575	all_30077	25	G	A	ATCAGCGACCTCAGCTCTTGACAAGGGTTTAGAAATGGGGACATCCTGCACAACCGCCGACTTGAGACCTTTGGTCTCGAAGGTGAGGAATGGGGCGGGGTTGGTAGAGCCCGCCGAGATCGGAAGAGCGGTTCAGCAAG
M1576	all_41250	5	T	C	TGCATGAGACATTCCTTGCTGACCTTCCCTTAAAATCTTGGCATTATTCTTTTTGAGGAAGTTGGAGTACCACTTAGCGGAGAGCTTTGGTTGCCTTCTGCGTTCATTATCGTTAAAATCTACATAGTATAGCCCATAA
M1577	all_130506	134	A	C	ACGTCTCCCAGTGCCTATGTCATACAAAGCTACATTTTTGGAGAACCCACTCGCCAGAAAATGTTCATCAGTTGAATTTATATGGACAGATGTCAATAGCTCAAACTCATCAAATGCATGCATACAGGCATCTAGGCTG
M1578	all_128176	134	C	T	CTAATCCGCTAGATGAAAACTTTGAATCCCCAAATGGGGTAACGATGGCTGGGTATGGCTACGGCCTTCCAATCAGCCGACTCTATGCTCGATATTTTGGAGGTGATTTGCAAATGATATCCATGGAAGGATACGGTAT
M1579	all_264785	3	G	A	AGGTCCTAAAGCAGAAGGGCGTGTATGACCCGAAGAAGCTCTTTGGTGTCACGACGCTTGACGTCGTTAGAGCTAATACCTTTGTTGCTGAGAAGAAGAACCTCAGGCTCATCGATGTGGATGTGCCCGTGATTGGAGG
M1580	all_246849	106	C	T	CTTCGAAGGCTATCAAGACACTCTCTACACACATTCTCTCCGTCAGTTCTACAGAGAATGTGACATTTATGGAACTGTCGACTTCATTTTTGGCAATGCAGCAGTCGTATTTCAAAACTGCAACATTTACCCTAGACTT
M1581	all_130985	25	A	C	AACCACCTGCCAGCTAAAGCAATTACAGAAACAAGAACCCTCTCCAATTCATATCCAAAAAAGATAGCCATGAAATATATTCATCGACATTCTGAACAAAAGAATTCTTTGCCATGGTTAAATAATACAGAGATCACCTG
M1582	all_113368	35	T	C	TTCTTGTATTAGGAAATCCTATCCACCTTATCTCTTTTTTCTCCTTTGCAATAACATCAATTGCGATCAGAACATTAAATGCATCATACACTCTCCTCCGTATGTTCTTCTCGTCGAACTGCTCCTGGAGAAAAAATAA
M1583	all_113938	97	G	A	AATTACTTAGGCATCCTCACCTACAGCCCTACGTGCTTCAAGTCAATTTAAAGTCTAGCCCGACCCAAAACTCTCTTCCTGTCCCTCACCCTGTGCGTGATCACATAAAGAAAATCAGATTCCCTGACATGGTTGACTA
M1584	all_240449	103	G	A(Sp)	AACTACTACTTCTATCATTAGGCTTTCTTGGTCATTACCATACATGGATTTGAGAAGTGGGATCCCCATCACGAGAGTGTTTGGAAGTGTGGAGAGGGAGAAGAGAGTGATGGACAAATCTAAGCTTCCCCTATGAGAA
M1585	all_135375	17	T	C	ACTAAATTAATAACTATTGTTCTCGAACTCTATATTTTTCTTTATCTATAAAATAAGATTCATAATATTAAGGTTTTAACTTCAGTTCTCTGTTGGTTTCAGGAGGAAGGCTTTTCAAATTAGTTGAATTCGCGAGTTT
M1586	all_264095	13	A	G	CCTTTCCTTCTCAGAGAAGAGGCAGCACAAAATTAAGAAACAAGCACAGTTCCTGAATAGAGGTTAAGAAAGTCATTTGGTAGTTTCCTTGATTCCATATAATTTATTTAGGGATAACTCCCCAAGTTCAATTGTCAATA
M1587	all_146391	8	T	C	GATTGGATGCTGATGCATTGACCCACACAGTGGCAAGCCTCGGACATAAATTGGTGGAGATTAAGGAATTCCTGAATACTGGTATGAGAAGCATAGAGGAGGAAAATGGGTTTCATCGTCTGCTGAAATCTTTTGTCAA
M1588	all_41250	124	A	G	TGCATGAGACATTCCTTGCTGACCTTCCCTTAAAATCTTGGCATTATTCTTTTTGAGGAAGTTGGAGTACCACTTAGCGGAGAGCTTTGGTTGCCTTCTGCGTTCATTATCGTTAAAATCTACATAGTATAGCCCATAA
M1589	all_135899	59	T	C	TCGATACCCACACTGGCGAGAAGGTGGCAATCAAGAAGATAAACGATGTGTTCGAGCATGTTTCAGATGCCACTCGCATCCTAAGAGAGATAAAGTTGCTTAGGCTTCTCCGACATCCAGATATCGTACAAATTAAGCA
M1590	all_135899	123	A	C	TCGATACCCACACTGGCGAGAAGGTGGCAATCAAGAAGATAAACGATGTGTTCGAGCATGTTTCAGATGCCACTCGCATCCTAAGAGAGATAAAGTTGCTTAGGCTTCTCCGACATCCAGATATCGTACAAATTAAGCA
M1591	all_146705	13	G	A	GCACTGTTTCCCGTCTCTTGTTGACTCCCAATCCATGTTCCTAGCCACTTCCAGCCATGAGCTATAGCTAGGCTCCTTTTTCGAGAGCAGGCCTCCGAGCACCACCAGTGCGAGTGGCAAGCCGCCACATCTTTTCACG
M1592	all_128002	64	C	G(Sp)	GGGAGAAAGCCAACCAACAGGACCTGAACCACTGACTTTATTCCCCTCCTCTTCATCGCCACTCTCCCTCCAAAACTTAATAACATGAAGGCTCTCCTCTTCCGTCGACCTCTGAACAACAATCCTCGAAGTGTACCCC
M1593	all_256987	40	G	A(Sp)	TTGTTTGAGGTGATTGTTAGTATGGATGATATATCAGATGAACAGAAGGCAAGAATTTGCAAGAGATTGGGTGAAGTGGACAAGGTTTGTGAGTGTGACAACTCAACCTATTTGATTGATTCTCCTCACATGCACCTCAT
M1594	all_256987	118	G	A(Sp)	TTGTTTGAGGTGATTGTTAGTATGGATGATATATCAGATGAACAGAAGGCAAGAATTTGCAAGAGATTGGGTGAAGTGGACAAGGTTTGTGAGTGTGACAACTCAACCTATTTGATTGATTCTCCTCACATGCACCTCAT
M1595	all_130823	17	G	A	AACAGTAGCCGTTGTCGATGATGCGAAACAAGGACCTTGAGATCGGCATCAGTCGATTAAAATTTGGCGTGACAACAGCTGCCTCGAGTTGTTGCAGAATGCTAAGTTCACTAGGGGCACAGTGTTGCCTAGATGCTTCC
M1596	all_245372	23	A	G	CAGAAAAATGGGACATAAAGATAGCCTTCGCTGAGAGTGGAACTAATTGTCCAGGGAAGCACATGAGATCAACAAGCAGTTCCAATGAATTCAGCACAACTATCACTGACATATGCCTATTTGAATCCGAAAAAAAAAA
M1597	all_121482	1	T	C	TTTGGAGAAGTATGGCATTAGCCTTCTCTTGGAGCACTATGCTTGTATGGTTGATCTCTTGTGTCGCTGTGGATTTCTGAAGGAGGCCGAAGATATTATAAGACGAATGCCGATGAAGCCGAGATCGGAAGAGCGGTTC
M1598	all_121482	29	T	C	TTTGGAGAAGTATGGCATTAGCCTTCTCTTGGAGCACTATGCTTGTATGGTTGATCTCTTGTGTCGCTGTGGATTTCTGAAGGAGGCCGAAGATATTATAAGACGAATGCCGATGAAGCCGAGATCGGAAGAGCGGTTC
M1599	all_239499	90	G	A	GCTTACTGCGGCGCGGGCAAGGTAAAGGATTTGCTGGAGGTGTTTAATGAGATTAGGGAGAGAGGATGGGTGGACGAGCACGTGTTCACGCTTCTCATAGTGTCATTCTGCAAGTGGGGGAAGGTTGATAGGGCTTACG
M1600	all_145677	78	G	A	CTTATGTATGATCCAGTTATCATCTCATCTGGGCAAACTTATGAGCGTTCTTGTATTGAGAAGTGGTTCAGTGATGGGCACAGCACGTGCCCGAAGACCCAACAACAGCTCGCCCATATAGGATTAACTCCAAACTATT
M1601	all_264095	115	T	C	CCTTTCCTTCTCAGAGAAGAGGCAGCACAAAATTAAGAAACAAGCACAGTTCCTGAATAGAGGTTAAGAAAGTCATTTGGTAGTTTCCTTGATTCCATATAATTTATTTAGGGATAACTCCCCAAGTTCAATTGTCAATA
M1602	all_119957	53	T	C	GGTGTGGGAAACGGACTGTTGTTAAATATGTTGCTCGCCATTTAGGTCTGCATGTTGTTGAATTTAGTTGTCATGATCTTCTGTCTTCCTCAGAGAGAAAGGCATCTTCCGCACTGGCAAATACCTTTAAAGCTGCTCA
M1603	all_92431	104	G	A	CAGTGGCCCAGCATCCATCACCGCTTTTATAAGCTGCCCCTTCTCAGGGAGAGGCCTGTTAGCAATCAGCTGATCGAGCCTAGCCTGATCATAACTCGAGATCGCATTACTCGAACCAAAAACTGAAGTAGGACTATTA
M1604	all_44691	45	C	A	AACCTTACGACCACTTGTTCAATTTGGTTCTGGGTGTTGAACCTCTTGCAGGTGCTATTTGTTACTCAGTATTTGATCTAGTCTTGTTTTTGTTCTTTTATGAACCTCAGTTGTTTTACTCTTGAAGATCCCTGTGGCT
M1605	all_145651	26	G	A	TGTAAGAGACCACAGACTGAAAGGGGTTTCTTTCAAAATAGTGAAATGCATCAGCGACGAGGCCTCGCTTCATGTGGGCATCGATCATGATCGTGTAAGAGATGATGTTTCGTTCGGGCATTTCGTTGAACATCTTGCG
M1606	all_252077	105	G	A	AATGATTTGGTTCATGGGTGGGGTCTTGATTTTGCTCTTAGAAAGTGTGTCGAGGTATTCTTTTGTTTAGATTAGATATAAACTATCTTCTTTAGTTTTCTGCTGGCTAAAGCTATACTCTTTCTTGTAATAATAGCCG
M1607	all_241872	71	C	A	TATACTCATATGCATACCCACCATGACTGGAGATATCCAAGCCCGCGAGCTCGTCTTCGAAGGGTATCCTCAGGATCCGAAGCTTGTGCATGAGATAAAAGAGAGGAGCCATTGTGATGCTCACCCAGCCAACTATCATG
M1608	all_101086	46	G	A	GCTACTAGAGCTTTCAATGAGGGAATAGCCTCTCTGGAGGACTTCGTTTTCACCATAAAAGCCCTGGTTGGTACAGATGCTCTTGTACAAGCTGTTGGAATAGGGAAGGGCAAGCGGGACCTGACCGAAAAAAAAAAAA
M1609	all_145188	80	G	A	TACTGTTAATCATGTGTTTATTGTTATGTATGTCACCTTGAGACTTGTTATTATTTGGAGTTCTTTGCTCAACAGGAGGGTAGGACATATACAGATGGTCAGCCTCCAATGTCTTTCCGTTCTGCGGATGAGCAGAAAA
M1610	all_49311	112	A	G	GAAGCTCAGGCGATGAGGGTTGGACAGCGTTCAGGAATATTTTACTAGAGATTAATGAGGAGGCCTCACGACTCTTTATGGTACAGAATCAGGTAATACAGTATTACTGTCATTTTTATCAAGATATATTATAATCTCA
M1611	all_240449	91	G	A	AACTACTACTTCTATCATTAGGCTTTCTTGGTCATTACCATACATGGATTTGAGAAGTGGGATCCCCATCACGAGAGTGTTTGGAAGTGTGGAGAGGGAGAAGAGAGTGATGGACAAATCTAAGCTTCCCCTATGAGAA
M1612	all_293186	70	C	T	CAGCTTGGGCAGCGGCGGCACGCTCACTGCCACCGTCCCTTCCAGCATCTTCACCACCATTCCCATCGTCGGCCTCTCCCCCTCCTCATCCTGTATGCACCACACCGCCGCCAATGCCGCCCTCTCCACCTCCCTCTCA
M1613	all_92431	19	C	T(Lu)	CAGTGGCCCAGCATCCATCACCGCTTTTATAAGCTGCCCCTTCTCAGGGAGAGGCCTGTTAGCAATCAGCTGATCGAGCCTAGCCTGATCATAACTCGAGATCGCATTACTCGAACCAAAAACTGAAGTAGGACTATTA
M1614	all_92431	43	C	T(Lu)	CAGTGGCCCAGCATCCATCACCGCTTTTATAAGCTGCCCCTTCTCAGGGAGAGGCCTGTTAGCAATCAGCTGATCGAGCCTAGCCTGATCATAACTCGAGATCGCATTACTCGAACCAAAAACTGAAGTAGGACTATTA
M1615	all_137023	107	C	T(Lu)	AAACTGGATCAGCAAAAGACCACCACAGCTCTGCGGATGTGCAACAACATACTTGCCATGACACAGGTGAACATGGCTTGAGACATTTTTGCATCAACATAAAGTTCCATTTAACTAATTCCATCTTGCATGCTATCTT
M1616	all_273684	2	G	A(Lu)	AGTACATCCTGAAATCCCTCCAATTTCAAATCCTTACAAGCAGTTAATCTGTATGTTTTATCCTTTTCAGCAGACTTGTCCTGCTTCTCAGGACGAACCAAACTATACACCAGACGGAAAGTGTTCTCCAATAAAAGCT
M1617	all_136639	83	G	T	AAGATGCTATCCATGAAATGGACGGAAAGGTTTTCCTCTACTTATAAGTGTACTGGCTTTTAAGATTAACATTGACACTTTGGAATCTAAATTTTCTTTCTATTTCAACATTTTAGCCTGATATTGCACTGTATTAATA
M1618	all_159366	75	C	T	AGGAAAACTCACCAATAAATCCTCATAAAGGCCACTCCTTTGATGATGAGGCCAGTTAATATGGGCTTCCTCCACTTCCACTTCATCATCAAAGCAAAGGATGCTGTTGTTGTCCTCAGCACAGAGAAGGATGGAGGAA
M1619	all_146705	112	G	A	GCACTGTTTCCCGTCTCTTGTTGACTCCCAATCCATGTTCCTAGCCACTTCCAGCCATGAGCTATAGCTAGGCTCCTTTTTCGAGAGCAGGCCTCCGAGCACCACCAGTGCGAGTGGCAAGCCGCCACATCTTTTCACG
M1620	all_33094	125	C	T(Lu)	TTTTGGTTGATAAGAACCAGGCCTCATTTAAGGATGGAATAAGGTCTTACCAGATTTTCTCACTTACTGTCCCTTCAATCACAGAGCTGTGGACTTTGATCCCTATGGTTGTCTCTGCTATCAACGTACTGACACCTGCA
M1621	all_140599	30	G	T	TCAAAGGTAAATTGTTTGCTTTTCCAATTGTTGCAGTCTTTTACTGCGCCGAGAGTGCTGTTCATTTAGCAATGGGGAGTATGTTAAATCTGGATTAAGTGAACTGGAAAGATGGTGTTTTGATGCAACTGAAGAGGTA
M1622	all_134453	18	C	T(Pe)	GCCACCACATTCCAGTACCCAGCCCTTATCTCATCAGCCAATTGCTCCTTCTCCCAACCACAGTACCCATCAAAGAACCGAAACTCCCCTACCTTGACAACATCTCTCTTCACCATCTCAGCAGCACACCCTACGCTCTC
M1623	all_246849	113	C	G(Pe)	CTTCGAAGGCTATCAAGACACTCTCTACACACATTCTCTCCGTCAGTTCTACAGAGAATGTGACATTTATGGAACTGTCGACTTCATTTTTGGCAATGCAGCAGTCGTATTTCAAAACTGCAACATTTACCCTAGACTT
M1624	all_140805	136	G	C(Pe)	TAACGGTGGCGACGACGGTGACGGCGACGGAGGTGACGAGCTCCGATTCAAGCTGGGACTTTTATTGGGATTCGGGCTTTGACTCGGGTTATTCGAGATCCGATTCGGGTTGGCCCTTCTGGTCCGCAAGTTCCAGGGCC
M1625	all_238458	48	G	A(Lu)	GAGGAGGAGGGGAAATGGGAAGGGATTGTGGCTGGGGTTCTTTACAAGTGGGTGAACTATGGGAAAGGGTGGAGGGCGAGGTGGTTTGTGCTAAGAGATGGAGTGTTAAGCTATTACAAGGTGCATGGGCCTGATAAAAT
M1626	all_241872	44	C	A(Pe)	TATACTCATATGCATACCCACCATGACTGGAGATATCCAAGCCCGCGAGCTCGTCTTCGAAGGGTATCCTCAGGATCCGAAGCTTGTGCATGAGATAAAAGAGAGGAGCCATTGTGATGCTCACCCAGCCAACTATCATG
M1627	all_159366	91	A	G	AGGAAAACTCACCAATAAATCCTCATAAAGGCCACTCCTTTGATGATGAGGCCAGTTAATATGGGCTTCCTCCACTTCCACTTCATCATCAAAGCAAAGGATGCTGTTGTTGTCCTCAGCACAGAGAAGGATGGAGGAA
M1628	all_135899	2	C	A	TCGATACCCACACTGGCGAGAAGGTGGCAATCAAGAAGATAAACGATGTGTTCGAGCATGTTTCAGATGCCACTCGCATCCTAAGAGAGATAAAGTTGCTTAGGCTTCTCCGACATCCAGATATCGTACAAATTAAGCA
M1629	all_245681	88	G	A	ACCGAGCATGGAAGCATCAAGTCGGGGTTGCATCCATGGTGCCATTCCAAGTCCACTGAAATTCATTGATGGCAATCCTCGGTCCCCGTGTTGAAGCCACAAAAGAGGAGAATTCAAGCCAAGTTCGTCTTCTTTCATAC
M1630	all_132696	49	G	A(Pe)	GTAGGACAGATTGAAGCTTAATTCTGTACCATCGACCTTGTGTGATGAGGTCAGAGACTTCAGTATCCAAGTCCTGAACCAGAACATCCTCATTGAGACCAGTGCCCGTTCGCCAGCCCACCGATCAAGCCAAAAATGAA
M1631	all_236448	27	C	G(Pe)	GAATATGCGCACACACACTTCCCTTCCGTGAAGTACATGGAATACGCGGTTGAAGTTGAGACGTACACGCTGTCAAAAGCAAACAATTTAGTTCTGAACGTTGATGGAGCAATCGGATCTCTCTTCCTCGACCTCCTTTC
M1632	all_159366	32	C	A	AGGAAAACTCACCAATAAATCCTCATAAAGGCCACTCCTTTGATGATGAGGCCAGTTAATATGGGCTTCCTCCACTTCCACTTCATCATCAAAGCAAAGGATGCTGTTGTTGTCCTCAGCACAGAGAAGGATGGAGGAA
M1633	all_41182	20	G	A(Pe)	TATTAGAAACTCCCATCACGATCCCTGCATATCTCGGGGCAATATCCAAATGGTTAACTGCAAACCCAGCCCTTCCAAGAGCCAAGAAACCTAAAGAAACTGAAGAGCAAAACACAGTCCCGCTAGAGGTTCTGAACAT
M1634	all_132475	69	C	T(Pe)	AATCTGAGGATGTTCACTTTCATATGCCAAAGGATCAGAGAGAGACTGATACGCTAGCAATGTTCTGACGGTGAACAAGTCAAATGATGTCCGTATATTCTGTAAAGGCTTGGCAGATACAGTTGCTATGTAGCTTAAA
M1635	all_241664	27	T	G(Pe)	ATAGCATCTTCTTCAGCGACAAAAGATGTTGTGACACTAACCAGTGGGTAGATTGCAACTTTTGAGACTTGATTAAATATGGCAATAGAGACTCCAACAGCAGCAAGCTCCACAGGTCCTAGATGACATCAGCCAAAAT
M1636	all_241872	116	G	C	TATACTCATATGCATACCCACCATGACTGGAGATATCCAAGCCCGCGAGCTCGTCTTCGAAGGGTATCCTCAGGATCCGAAGCTTGTGCATGAGATAAAAGAGAGGAGCCATTGTGATGCTCACCCAGCCAACTATCATG
M1637	all_121482	61	G	A(Pe)	TTTGGAGAAGTATGGCATTAGCCTTCTCTTGGAGCACTATGCTTGTATGGTTGATCTCTTGTGTCGCTGTGGATTTCTGAAGGAGGCCGAAGATATTATAAGACGAATGCCGATGAAGCCGAGATCGGAAGAGCGGTTC
M1638	all_121482	88	C	T(Pe)	TTTGGAGAAGTATGGCATTAGCCTTCTCTTGGAGCACTATGCTTGTATGGTTGATCTCTTGTGTCGCTGTGGATTTCTGAAGGAGGCCGAAGATATTATAAGACGAATGCCGATGAAGCCGAGATCGGAAGAGCGGTTC
M1639	all_132696	18	T	A	GTAGGACAGATTGAAGCTTAATTCTGTACCATCGACCTTGTGTGATGAGGTCAGAGACTTCAGTATCCAAGTCCTGAACCAGAACATCCTCATTGAGACCAGTGCCCGTTCGCCAGCCCACCGATCAAGCCAAAAATGAA
M1640	all_241872	84	T	C	TATACTCATATGCATACCCACCATGACTGGAGATATCCAAGCCCGCGAGCTCGTCTTCGAAGGGTATCCTCAGGATCCGAAGCTTGTGCATGAGATAAAAGAGAGGAGCCATTGTGATGCTCACCCAGCCAACTATCATG
M1641	all_121186	16	A	G	ATCCTTGAGCTAACAACAAGGCGTCAGCTTGAGAGAGCTCATCATCCTGACCGCTAGTTTCTGCACTCTGAGGCATTACCAACTCAGCCGATGAAGGGGCTGCAAGCTGATGGTTATGGCGAGTAACAAACTCCGACAC
M1642	all_141924	4	C	T	TTCCCAGATTTTTATTTGTTTTCCTGCTTAGTTATATTGGTATGATATTTTTGTGAAGGAAAATTGCAGATAAAGTTGCTTCTTCTGGATTCTTTGTGGTGGTTCCAGATTTTTTCTATGGGGATCCTTTTGTACCTGA
M1643	all_140599	34	C	T(Pe)	TCAAAGGTAAATTGTTTGCTTTTCCAATTGTTGCAGTCTTTTACTGCGCCGAGAGTGCTGTTCATTTAGCAATGGGGAGTATGTTAAATCTGGATTAAGTGAACTGGAAAGATGGTGTTTTGATGCAACTGAAGAGGTA
M1644	all_246681	94	T	C	ATTCATCTACATTTTCTGATTTTATGTACTTGTTCAATATATACAGGATCCTTGAGCTGGGTTTTGGGAAAGCCATAGAGGAAATCCTGGATTTTCTGGGTTCTAGGGAAAATGATTCTACTAAAATAGAGGATAAAGG
M1645	all_246681	131	G	A	ATTCATCTACATTTTCTGATTTTATGTACTTGTTCAATATATACAGGATCCTTGAGCTGGGTTTTGGGAAAGCCATAGAGGAAATCCTGGATTTTCTGGGTTCTAGGGAAAATGATTCTACTAAAATAGAGGATAAAGG
M1646	all_246849	13	T	C	CTTCGAAGGCTATCAAGACACTCTCTACACACATTCTCTCCGTCAGTTCTACAGAGAATGTGACATTTATGGAACTGTCGACTTCATTTTTGGCAATGCAGCAGTCGTATTTCAAAACTGCAACATTTACCCTAGACTT
M1647	all_121562	41	C	T	ATCGTAAACTTCTACAGTCTTCGAGCGTGACGGCCAACCTCGTGGTGGCTCAAGACGGTTCCGAGATCGGAAGAGCGGTTCAGCAGGAATGCCGAGACCGATCTCGTATGCCGTCTTCTGCTTGAAAAAAAAAAGGGGG
M1648	all_121482	80	A	G	TTTGGAGAAGTATGGCATTAGCCTTCTCTTGGAGCACTATGCTTGTATGGTTGATCTCTTGTGTCGCTGTGGATTTCTGAAGGAGGCCGAAGATATTATAAGACGAATGCCGATGAAGCCGAGATCGGAAGAGCGGTTC
M1649	all_126926	97	A	C	CTATAGTGTCATGATTCATTCGACTATTCAGAAACAAACTCATAGTTATCAGAGACAAAATTGTTATTTGAACAATTTTAAATATATACAGAAATGAATTCCGTTTAATCAGCAACCACTCCCTTGCAAAACAAACTGT
M1650	all_120121	106	A	G	AATATTGGCTACAAGAAAGCTATTCTCAAAGTTAACTTGTCAAAACAGAAACAGGAACTATGATTATAGTTACATTTCTTCTGTCAGATTCTGAGACACATCTACACCCAAAACGTATCCAGATCTCCTGCTCGAAAAA
M1651	all_113938	32	C	T	AATTACTTAGGCATCCTCACCTACAGCCCTACGTGCTTCAAGTCAATTTAAAGTCTAGCCCGACCCAAAACTCTCTTCCTGTCCCTCACCCTGTGCGTGATCACATAAAGAAAATCAGATTCCCTGACATGGTTGACTA
M1652	all_113368	135	A	T	TTCTTGTATTAGGAAATCCTATCCACCTTATCTCTTTTTTCTCCTTTGCAATAACATCAATTGCGATCAGAACATTAAATGCATCATACACTCTCCTCCGTATGTTCTTCTCGTCGAACTGCTCCTGGAGAAAAAATAA
M1653	all_120121	69	G	T	AATATTGGCTACAAGAAAGCTATTCTCAAAGTTAACTTGTCAAAACAGAAACAGGAACTATGATTATAGTTACATTTCTTCTGTCAGATTCTGAGACACATCTACACCCAAAACGTATCCAGATCTCCTGCTCGAAAAA
M1654	all_120121	102	C	T	AATATTGGCTACAAGAAAGCTATTCTCAAAGTTAACTTGTCAAAACAGAAACAGGAACTATGATTATAGTTACATTTCTTCTGTCAGATTCTGAGACACATCTACACCCAAAACGTATCCAGATCTCCTGCTCGAAAAA
M1655	all_119714	101	T	C	CTCCCCAATATTTATAACCTTCTTTGAAACCTACCAACAAAAGGAACAAAAACGAAATTAATAAAATAAAACCGAAATTAGACATAAACCCTAACCCTAGTTCCTGACTTCACCTCAGCGACGAGGAGCGCTTGGCGAA
M1656	all_257367	134	A	G	TGATGAAGAAGCATGCGGTCCCGAGATCGTCGTGTTATCATGGAGTCACCAAGTGAGTCTAGGGTTGAAGATTGCTAATTTATATTGAGACGTGTAGAAGACAGATGGTAGTATTTGATTATCTGTGTGGTTGATTGTA
M1657	all_264095	72	G	T	CCTTTCCTTCTCAGAGAAGAGGCAGCACAAAATTAAGAAACAAGCACAGTTCCTGAATAGAGGTTAAGAAAGTCATTTGGTAGTTTCCTTGATTCCATATAATTTATTTAGGGATAACTCCCCAAGTTCAATTGTCAATA
M1658	all_264785	95	G	A	AGGTCCTAAAGCAGAAGGGCGTGTATGACCCGAAGAAGCTCTTTGGTGTCACGACGCTTGACGTCGTTAGAGCTAATACCTTTGTTGCTGAGAAGAAGAACCTCAGGCTCATCGATGTGGATGTGCCCGTGATTGGAGG
M1659	all_145677	48	T	C	CTTATGTATGATCCAGTTATCATCTCATCTGGGCAAACTTATGAGCGTTCTTGTATTGAGAAGTGGTTCAGTGATGGGCACAGCACGTGCCCGAAGACCCAACAACAGCTCGCCCATATAGGATTAACTCCAAACTATT
M1660	all_236448	66	C	T	GAATATGCGCACACACACTTCCCTTCCGTGAAGTACATGGAATACGCGGTTGAAGTTGAGACGTACACGCTGTCAAAAGCAAACAATTTAGTTCTGAACGTTGATGGAGCAATCGGATCTCTCTTCCTCGACCTCCTTTC
M1661	all_131769	25	G	A	ATCTTTTCTGTCTTAATACTAAAGGAGGAGTAGAGTAGGGAGGGTAAATCTTCCATAAAAGCTTAGTAGTAGTAGATGAAATTATTTAGGAGTCAGGCATATATTTAAGGTGAGCTGCAAATTACTCAGCCTTAGGTGT
M1662	all_145677	12	T	C	CTTATGTATGATCCAGTTATCATCTCATCTGGGCAAACTTATGAGCGTTCTTGTATTGAGAAGTGGTTCAGTGATGGGCACAGCACGTGCCCGAAGACCCAACAACAGCTCGCCCATATAGGATTAACTCCAAACTATT
M1663	all_159366	57	T	C	AGGAAAACTCACCAATAAATCCTCATAAAGGCCACTCCTTTGATGATGAGGCCAGTTAATATGGGCTTCCTCCACTTCCACTTCATCATCAAAGCAAAGGATGCTGTTGTTGTCCTCAGCACAGAGAAGGATGGAGGAA
M1664	all_121156	44	G	A	ATGACCATAGTTTTTCCAGAGTAAGTGAAAGTGATATTTACATGTTCTTTCTTCATGTTTTGGACTTTCATCTAACTTTTCAGAACAGATGAATTTTCAAATGGAACAAGGGCTGCCCCTTTTGTCGAAGTGGCTGATA
M1665	all_146705	22	T	C	GCACTGTTTCCCGTCTCTTGTTGACTCCCAATCCATGTTCCTAGCCACTTCCAGCCATGAGCTATAGCTAGGCTCCTTTTTCGAGAGCAGGCCTCCGAGCACCACCAGTGCGAGTGGCAAGCCGCCACATCTTTTCACG
M1666	all_96535	90	T	A	TTGTCATAAGCCCTTTGCTATCCTTGATGCAAGATCAGGTTAAGTGTTTCTTATACACTATTTTTACTACATATTTTATAAATTCAACTTGACATATTAACTTACACAGGTCATGAGCTTGAAACAACGGGGTGTAAAA
M1667	all_120121	114	C	T	AATATTGGCTACAAGAAAGCTATTCTCAAAGTTAACTTGTCAAAACAGAAACAGGAACTATGATTATAGTTACATTTCTTCTGTCAGATTCTGAGACACATCTACACCCAAAACGTATCCAGATCTCCTGCTCGAAAAA
M1668	all_112006	62	T	C	AGCCCCAAGAAGAGGTCTTCATCTGGGGTGTACCGCTGCTGGGTGACGAGAAGAGTGACACTGTGCTCCTGAAATTCCTCCGTGCCCGCGATTTCAAGGTGAAGGATGCGCTGGCTATGATCAAGAACGCCGTAATATG
M1669	all_120029	76	A	G	CCTCGGCTCCATCCGCTCCAAGAACTCATCGCTGAACCCAATCCTGCTCACATCCAGGTACAGCCCGAGATCCTTATGCTGGTACAGCCAGTCGACGTAGCGGTGCCAGAGGCTGACTGGGTCCTTGTCGACGACGGGC
M1670	all_120121	134	G	A	AATATTGGCTACAAGAAAGCTATTCTCAAAGTTAACTTGTCAAAACAGAAACAGGAACTATGATTATAGTTACATTTCTTCTGTCAGATTCTGAGACACATCTACACCCAAAACGTATCCAGATCTCCTGCTCGAAAAA
M1671	all_135184	93	C	T	TTTATGCTCTAAGGGTTTCCCTATGGTATCTAGTGATCTCATTTTTTATAGTTCAATTTTGTTCAGGGCTTTGTTAATCTCAGGAGTCAGAGCGTTGCTCCTCCACTGTGGACAATGCGTAACTTAGATGACAGGTATA
M1672	all_132877	68	C	T	ATCTTTTGGCTTCAGAAGTTGCTGGGAGCTGGGCGGTGAGCACAGCTCCATCTGCGCATGGGGAGAACGAGTCATGCAATGGTGATGCTGATGCTGCAAATGCTCTGCTCCTGTGCTCTGATGGTCAGGCTTCGGGGAA
M1673	all_103300	136	T	A	TAGTCCGTGGGGGTTTGTGAAGGGAGCGGTTGAGAATTGGTGGAGATCAGGGGAGAAATCCGAGTGTGAAGGGAAGCGTAACTTTTTTCTTGGAGGTGAGAAGGGAGCTAAATGGATAGTAGGCATGTTTGAGACTAAT
M1674	all_237064	114	C	T	ATCAGAGCCACAAGTGGGTGTTCAAGGATCCTCAGGATCAAGAGACTAATTTCCTCTCTTCATGGAGTAATCCTGCTGATTCTGTATGTGGGCCTTCTCTTTTTCTTCTTTTACTAATTGAAACTCTAAATACAAAGTTC
M1675	all_144282	51	T	C	CTGTTGAGAAACCCATAACTTTGAAGCCTGGTGAGGAATGGAAAGGCAGATTGGAGCTATCTGCCGTTCCATCAAGTTATTGCAGCGGGCAGTTGGATCCTCAGAGGGTCCTTCAAGGTTGAACCTGCTCCAGAATGGA
M1676	all_146391	82	G	A	GATTGGATGCTGATGCATTGACCCACACAGTGGCAAGCCTCGGACATAAATTGGTGGAGATTAAGGAATTCCTGAATACTGGTATGAGAAGCATAGAGGAGGAAAATGGGTTTCATCGTCTGCTGAAATCTTTTGTCAA
M1677	all_132752	121	G	A	GGAGATCCTACAAGTTTACCTTGATGCAGCAAAACCTGGGCTAGGTGCCTGTTCAAGTGGAGTTAAACCTCAGCCTTGTTGGCTAATCCCTATTGGTTCGGGGAAGCGGAAAGAACTAGCGTCACGAGCACCCATTGTT
M1678	all_139302	137	T	G	ATTAGAGAAGCCAAGATGAGGATCAAGCTCACCCACTGGAGGATCGATAGTGTGCTGAGCTTGCCGTTCTTGAAGTCCTCAGGGATGTCCTCATCGAGAAACGGATCCTCATCGTCCTCGTCAAGCTTGGCAAGCATGC
M1679	all_133292	5	A	T	GTGGAGAAATCGAGAAGATGGAGTGGCTGGCAGATGTACATGACGATGGGGGTTTTTGGACCGTAGGGGTGGCAAGGGCAGCCCTGACGGCGGGCGCAGAGGTGGAGGATGTTGGAGTTGACGAAGGAAATGGAGGTTT
M1680	all_122952	25	G	A	AGCCAGTTCTTCATCGTCAACAGGGTGATCAACAGAAACAGCATTCAGTGCCATCCTGGCCCGCTCGGCTGCGCACTTAGCAGCCATGACTTTCTCCACAGCCTTCTCCTTTGCCCGAGCTGCCGCCTTCCCTTTTTTA
M1681	all_133292	56	T	G	GTGGAGAAATCGAGAAGATGGAGTGGCTGGCAGATGTACATGACGATGGGGGTTTTTGGACCGTAGGGGTGGCAAGGGCAGCCCTGACGGCGGGCGCAGAGGTGGAGGATGTTGGAGTTGACGAAGGAAATGGAGGTTT
M1682	all_121156	135	T	A	ATGACCATAGTTTTTCCAGAGTAAGTGAAAGTGATATTTACATGTTCTTTCTTCATGTTTTGGACTTTCATCTAACTTTTCAGAACAGATGAATTTTCAAATGGAACAAGGGCTGCCCCTTTTGTCGAAGTGGCTGATA
M1683	all_96535	32	A	G	TTGTCATAAGCCCTTTGCTATCCTTGATGCAAGATCAGGTTAAGTGTTTCTTATACACTATTTTTACTACATATTTTATAAATTCAACTTGACATATTAACTTACACAGGTCATGAGCTTGAAACAACGGGGTGTAAAA
M1684	all_250417	21	C	T	GTGGCTCTGGACTATGCCTGCGGGTACGGAGGTGTGGACTGTTCAGCAATTCAACAAGGTGGTAGCTGTTTCAACCCTAATACTCTGCGTGATCACGCTTCGTATGCGTTCAATAGCTACTATCAGAAAAATCCGAAAA
M1685	all_118327	74	C	G	CCATTATTCCAAGTCTTGTTTGGTATTTCATGTAAACTAAACGACTTAAAGCATATCGCGCTAATGTTGCCTTCGCAAATTTCAGTAAATCGCAAACATTCTCCATTAAGACGTATTTAGGCCTCAAGAATTGTACGATG
M1686	all_121922	50	A	G	CAACCTTTAATAAATATGGTGATCTAATTTACATAGGAAACTCCAAAGGAGAGATTCTGATTGTGGATTACAAGAACATCCAGGTTCATGCAATTGTCCCTATCTCAGGAGCTTCTGTTATAAAAAATATCGTCTTTAA
M1687	all_147128	89	C	T(Ol/St)	TTATCGGATGAACAGCATGCGCTCGCCTAATAGTATCAGCACTGGCTTCCGATAGCCCGATGTACTTCACTTTTCCCTCTTCCACCAACTTCTTCATTTCCCCTATCTATTCCACCACCAAAACACAAATAACAATCACT
M1688	all_241194	33	T	C	ATCCAACACATTACCTGAAGAGCGAGCAGCGATCTCTCATCATGAATATGCCACCCAACATCACCCCCTTTCTTCTTGAATGTCTCCATATGCTTCCCAATATGCTCTAAATCCTTATCCCTACACCCCGCATTCACCA
M1689	all_135604	91	A	G	TAAGGAAGATGCTGGTATGAAGACAGCAAAATTGAGAGATGAAAAAGAAGTGAATGATAGGCAACTACATGCTATTGTGGAAGCTCAAAAAAACTTGGAGGAGAATATTCAACAGTTGATTAATCGTGAGCAAGAATTG
M1690	all_44691	72	T	A	AACCTTACGACCACTTGTTCAATTTGGTTCTGGGTGTTGAACCTCTTGCAGGTGCTATTTGTTACTCAGTATTTGATCTAGTCTTGTTTTTGTTCTTTTATGAACCTCAGTTGTTTTACTCTTGAAGATCCCTGTGGCT
M1691	all_112006	47	C	T	AGCCCCAAGAAGAGGTCTTCATCTGGGGTGTACCGCTGCTGGGTGACGAGAAGAGTGACACTGTGCTCCTGAAATTCCTCCGTGCCCGCGATTTCAAGGTGAAGGATGCGCTGGCTATGATCAAGAACGCCGTAATATG
M1692	all_125154	34	C	T	CCCAACCTTAATCCGCCCCACCGCCCGCGTAATCTTCCTCGTCACAAAGTTCTCCCCCCGCCGCGGCGACTCGTGGTTGAACAGTATCCCATTACACGCGAAGAGCCCGTAGGCCTCGCGATAATTCACAGTGTACCAA
M1693	all_126106	122	A	C(Ol/St)	CTTAGCCAATTATTGAGAAGTTTAGAGTTGGAGAGGTCTCAACTTGAAGCCTTTAATGTAGCTAGAAACCCAGTACCACCTCTTAACCCTTTCGTAGTAGTATCCTCTCCAGAAGATTGGAAGAATCAATATGGTTATG
M1694	all_159366	16	T	C	AGGAAAACTCACCAATAAATCCTCATAAAGGCCACTCCTTTGATGATGAGGCCAGTTAATATGGGCTTCCTCCACTTCCACTTCATCATCAAAGCAAAGGATGCTGTTGTTGTCCTCAGCACAGAGAAGGATGGAGGAA
M1695	all_252388	32	A	G	CGATATAACTGCACAAAAAGAATGCTTGAAAATAAAGTATTGAATGCTCAAAAACTACTTACCCAGAAGGCTGTCCTGATGTCACAGCTGATTTTAATATTGAAGCATGGTTTGCATCTAGCAACTGACCAACATTTTC
M1696	all_123654	5	G	T	GGGTGGTAGTGGGTTGTGATGATACTGTGGGGTGATGATGTGCATCTGCTGTGGCTGTTGTGGTTGCAGTGGTGACTGTTGTAAGTTTTGGTGAAACTGAGCGATGCTGTTGTTGTGCATCTGCTGCTGCTGCATGCTAT
M1697	all_132752	103	G	C	GGAGATCCTACAAGTTTACCTTGATGCAGCAAAACCTGGGCTAGGTGCCTGTTCAAGTGGAGTTAAACCTCAGCCTTGTTGGCTAATCCCTATTGGTTCGGGGAAGCGGAAAGAACTAGCGTCACGAGCACCCATTGTT
M1698	all_169226	15	G	T	ATGTCGTGGCAGCCGCAGACTCAGCAGCAGCGTCGTCGCAACCCTCTTGGCCTCAAGAACCTCGGCAACTCCTGCTATCTCAACAGCGTCCTTCAGTGCCTCACCTTCACCCCTCCATTAGCCCAATACTGCCTCTCTAC
M1699	all_120086	4	C	T	CCTCTGCCAGTTACAGCACTGAGAAACCCTAAATATGAAGGCCTTTATGCTACATTTAAGCATTTCAATCCTATCCAGACACAAGTATTCACAGTCTTGTACAACACGGACGACAATGTCTTGGTTGCAGCACCAACAAG
M1700	all_238132	70	G	A	GTGTGTATAGATGTTATTGTTCAAAGACTGGGAGATGCAGCTGCTGCTGGACTTTTTAAGATACTGTTTGGCAACCATAACAACAAACCATCTTCATTTTCTCTTTACACATTACCGAGATCGGAAGAGCGGTTCAGCA
M1701	all_144282	86	C	T	CTGTTGAGAAACCCATAACTTTGAAGCCTGGTGAGGAATGGAAAGGCAGATTGGAGCTATCTGCCGTTCCATCAAGTTATTGCAGCGGGCAGTTGGATCCTCAGAGGGTCCTTCAAGGTTGAACCTGCTCCAGAATGGA
M1702	all_180904	30	A	G	CACGACGCCGTGAGCGCCAGCAATCAACCACTGCCCCCGCTGCTGGCTCCTCCACCTCCGCTCCCAAGAAACCACGACTCTCTCATACCACCACTACTACTACTTCCCACACCTCCACATCCAATACCACTCGCAGCTT
M1703	all_146391	51	T	C	GATTGGATGCTGATGCATTGACCCACACAGTGGCAAGCCTCGGACATAAATTGGTGGAGATTAAGGAATTCCTGAATACTGGTATGAGAAGCATAGAGGAGGAAAATGGGTTTCATCGTCTGCTGAAATCTTTTGTCAA
M1704	all_250417	80	A	G(Sp)	GTGGCTCTGGACTATGCCTGCGGGTACGGAGGTGTGGACTGTTCAGCAATTCAACAAGGTGGTAGCTGTTTCAACCCTAATACTCTGCGTGATCACGCTTCGTATGCGTTCAATAGCTACTATCAGAAAAATCCGAAAA
M1705	all_238132	95	C	T	GTGTGTATAGATGTTATTGTTCAAAGACTGGGAGATGCAGCTGCTGCTGGACTTTTTAAGATACTGTTTGGCAACCATAACAACAAACCATCTTCATTTTCTCTTTACACATTACCGAGATCGGAAGAGCGGTTCAGCA
M1706	all_242957	134	A	T	AAGTTACCGACTCTGAAAAGGCTTACCTCTTTGACCTCTTCCACAGCATAATACACTTTAGTAGGTATACCCAGTTCCCTAGGTTGGACGTCGATAATAATGAGAACAGGATTAGGAGCATAACTGCAAGATTAGAAAT
M1707	all_250417	6	T	A	GTGGCTCTGGACTATGCCTGCGGGTACGGAGGTGTGGACTGTTCAGCAATTCAACAAGGTGGTAGCTGTTTCAACCCTAATACTCTGCGTGATCACGCTTCGTATGCGTTCAATAGCTACTATCAGAAAAATCCGAAAA
M1708	all_131522	91	T	C	AGGCTAACCTGGAGACAGTGGACGAGAAAAGCTTGATTCAGAAGTACAGGCCAAAAAATTTTGAAGAAATAATTGGTCAAAATATTGTTGTTCACTCACTTAAAAATGCTCTCTTGAAGGGGAGAATAGCCCCTGCTTA
M1709	all_146593	136	C	G	GGGCGCATCCCTGCGGAGGTCGGAGACCTCGCGGGTCTTAAAGTGCTCGACGTGTCAAGAAATAGCTTGACTGATAGGGTACCGCGGGAGATTGGACGGTGCAGCGAGCTTGAAGTGCTCGTGCTGACGGATTTGCGGG
M1710	all_125154	58	C	T	CCCAACCTTAATCCGCCCCACCGCCCGCGTAATCTTCCTCGTCACAAAGTTCTCCCCCCGCCGCGGCGACTCGTGGTTGAACAGTATCCCATTACACGCGAAGAGCCCGTAGGCCTCGCGATAATTCACAGTGTACCAA
M1711	all_263936	86	G	A(Ol/St)	CGGTTAAGAAATTACAGCCTTCCAAATAGGAACTGGCCAATCCATGGGTATACCATGAAGTTACAAAAGTTGTACCCGTGAACCAGCCTCCTACAGCGAAATAAGCACAAGGAAAGAGCAATAGGCCAGACCAGCCTAC
M1712	all_120086	90	C	T	CCTCTGCCAGTTACAGCACTGAGAAACCCTAAATATGAAGGCCTTTATGCTACATTTAAGCATTTCAATCCTATCCAGACACAAGTATTCACAGTCTTGTACAACACGGACGACAATGTCTTGGTTGCAGCACCAACAAG
M1713	all_136151	80	C	T(Sp)	TCAAAGGGAGCTTCGGGTACCTTGATCCCGAGTACTTCAGAAGGCAGCAGCTCACTGATAAATCGGATGTGTACTCATTCGGAGTTGTGTTGCTCGAAGTCCTATGTGCGAGGCCGAGATCGGAAGAGCGGTTCAGCAAG
M1714	all_136151	98	A	G(Sp)	TCAAAGGGAGCTTCGGGTACCTTGATCCCGAGTACTTCAGAAGGCAGCAGCTCACTGATAAATCGGATGTGTACTCATTCGGAGTTGTGTTGCTCGAAGTCCTATGTGCGAGGCCGAGATCGGAAGAGCGGTTCAGCAAG
M1715	all_130823	68	C	T	AACAGTAGCCGTTGTCGATGATGCGAAACAAGGACCTTGAGATCGGCATCAGTCGATTAAAATTTGGCGTGACAACAGCTGCCTCGAGTTGTTGCAGAATGCTAAGTTCACTAGGGGCACAGTGTTGCCTAGATGCTTCC
M1716	all_128448	103	A	G	AAGATCTTTGCTGATTTGGCAATCAGAGATTTGATAATGCATCTATTTAGATAACAGCACCGAGTTGGAAAACAACATGAGCACGAGCATGAGCATGGGCATAAGCATTTTGGCTGCTGAATTTGAATCCGACAGCAGC
M1717	all_96535	49	T	A	TTGTCATAAGCCCTTTGCTATCCTTGATGCAAGATCAGGTTAAGTGTTTCTTATACACTATTTTTACTACATATTTTATAAATTCAACTTGACATATTAACTTACACAGGTCATGAGCTTGAAACAACGGGGTGTAAAA
M1718	all_96535	56	C	A	TTGTCATAAGCCCTTTGCTATCCTTGATGCAAGATCAGGTTAAGTGTTTCTTATACACTATTTTTACTACATATTTTATAAATTCAACTTGACATATTAACTTACACAGGTCATGAGCTTGAAACAACGGGGTGTAAAA
M1719	all_128254	135	T	G	AAGGGACTGGATGTTTAGGGGTGAGGAAGAAGATGATGGGGTTTGGTAGTTGAAGTTATTATTATTACTAATGTAGGGCTTCTGAGGGTAGGGTTTGAGGAGGAATGGTGCAGATGAGGATGAAGATTGGGTGTTGGTG
M1720	all_264095	91	G	T	CCTTTCCTTCTCAGAGAAGAGGCAGCACAAAATTAAGAAACAAGCACAGTTCCTGAATAGAGGTTAAGAAAGTCATTTGGTAGTTTCCTTGATTCCATATAATTTATTTAGGGATAACTCCCCAAGTTCAATTGTCAATA
M1721	all_131522	59	T	A	AGGCTAACCTGGAGACAGTGGACGAGAAAAGCTTGATTCAGAAGTACAGGCCAAAAAATTTTGAAGAAATAATTGGTCAAAATATTGTTGTTCACTCACTTAAAAATGCTCTCTTGAAGGGGAGAATAGCCCCTGCTTA
M1722	all_121156	31	G	A	ATGACCATAGTTTTTCCAGAGTAAGTGAAAGTGATATTTACATGTTCTTTCTTCATGTTTTGGACTTTCATCTAACTTTTCAGAACAGATGAATTTTCAAATGGAACAAGGGCTGCCCCTTTTGTCGAAGTGGCTGATA
M1723	all_252388	55	C	G	CGATATAACTGCACAAAAAGAATGCTTGAAAATAAAGTATTGAATGCTCAAAAACTACTTACCCAGAAGGCTGTCCTGATGTCACAGCTGATTTTAATATTGAAGCATGGTTTGCATCTAGCAACTGACCAACATTTTC
M1724	all_246711	29	T	C	CCCTAGCCGCCTCCACTTCTTTTGGGAGTACTGTCTTCAGCTCCTGTTCAAATGCAGCAATCTTTTGGAAGATGGAAGTGTTTGTATCTTTTTCTTGCTCGCCATTCTTCATCGCATGTTCCACGATGACTTGCCTCAAC
M1725	all_33094	123	A	C	TTTTGGTTGATAAGAACCAGGCCTCATTTAAGGATGGAATAAGGTCTTACCAGATTTTCTCACTTACTGTCCCTTCAATCACAGAGCTGTGGACTTTGATCCCTATGGTTGTCTCTGCTATCAACGTACTGACACCTGCA
M1726	all_126149	53	G	A	CTCCTCCACATTCAGCGCCCTACAGTGAGATTGGTGGCGTCCAAGATCTGGAGTGAGGGGAGGGCGCTAGGGTTTTACAGCGGCCTCTCTCCTGCCGTCCTACGCCACTTGTTCTATACCCCGATTCGGATCGTTGGGT
M1727	all_103300	106	A	G(Lu)	TAGTCCGTGGGGGTTTGTGAAGGGAGCGGTTGAGAATTGGTGGAGATCAGGGGAGAAATCCGAGTGTGAAGGGAAGCGTAACTTTTTTCTTGGAGGTGAGAAGGGAGCTAAATGGATAGTAGGCATGTTTGAGACTAAT
M1728	all_126106	72	A	T(Lu)	CTTAGCCAATTATTGAGAAGTTTAGAGTTGGAGAGGTCTCAACTTGAAGCCTTTAATGTAGCTAGAAACCCAGTACCACCTCTTAACCCTTTCGTAGTAGTATCCTCTCCAGAAGATTGGAAGAATCAATATGGTTATG
M1729	all_133292	12	G	A(Lu)	GTGGAGAAATCGAGAAGATGGAGTGGCTGGCAGATGTACATGACGATGGGGGTTTTTGGACCGTAGGGGTGGCAAGGGCAGCCCTGACGGCGGGCGCAGAGGTGGAGGATGTTGGAGTTGACGAAGGAAATGGAGGTTT
M1730	all_240548	52	T	G	GAGCTACTAGGACCTGATAATCTCTTTCTGCTTTTTGGCTCTATAGCACTGTTGTCACTCTTGTTTGTCATCTTCAATGTCCCAGAGACAAAAGGCTTGAGTTTGGAGGATATTGAATCCAAGATCCTGAAATGATGGT
M1731	all_240548	132	A	G	GAGCTACTAGGACCTGATAATCTCTTTCTGCTTTTTGGCTCTATAGCACTGTTGTCACTCTTGTTTGTCATCTTCAATGTCCCAGAGACAAAAGGCTTGAGTTTGGAGGATATTGAATCCAAGATCCTGAAATGATGGT
M1732	all_136151	14	C	T	TCAAAGGGAGCTTCGGGTACCTTGATCCCGAGTACTTCAGAAGGCAGCAGCTCACTGATAAATCGGATGTGTACTCATTCGGAGTTGTGTTGCTCGAAGTCCTATGTGCGAGGCCGAGATCGGAAGAGCGGTTCAGCAAG
M1733	all_121156	59	T	A(Lu)	ATGACCATAGTTTTTCCAGAGTAAGTGAAAGTGATATTTACATGTTCTTTCTTCATGTTTTGGACTTTCATCTAACTTTTCAGAACAGATGAATTTTCAAATGGAACAAGGGCTGCCCCTTTTGTCGAAGTGGCTGATA
M1734	all_133773	103	A	G(Lu)	CCTTCCAACCACCATAATTCCCACTAGGATCGCTCATATACAACTGAAACCCATAGTTCTTGTCCCACCCCGCGAACAAGAATGAGACTCCAAATGGGCGCAACCCACCAAACTGGGTGTACCCTTGCTTTGTATCGCA
M1735	all_135184	12	A	G(Lu)	TTTATGCTCTAAGGGTTTCCCTATGGTATCTAGTGATCTCATTTTTTATAGTTCAATTTTGTTCAGGGCTTTGTTAATCTCAGGAGTCAGAGCGTTGCTCCTCCACTGTGGACAATGCGTAACTTAGATGACAGGTATA
M1736	all_145677	27	A	G(Lu)	CTTATGTATGATCCAGTTATCATCTCATCTGGGCAAACTTATGAGCGTTCTTGTATTGAGAAGTGGTTCAGTGATGGGCACAGCACGTGCCCGAAGACCCAACAACAGCTCGCCCATATAGGATTAACTCCAAACTATT
M1737	all_146391	65	G	A	GATTGGATGCTGATGCATTGACCCACACAGTGGCAAGCCTCGGACATAAATTGGTGGAGATTAAGGAATTCCTGAATACTGGTATGAGAAGCATAGAGGAGGAAAATGGGTTTCATCGTCTGCTGAAATCTTTTGTCAA
M1738	all_252388	15	A	G	CGATATAACTGCACAAAAAGAATGCTTGAAAATAAAGTATTGAATGCTCAAAAACTACTTACCCAGAAGGCTGTCCTGATGTCACAGCTGATTTTAATATTGAAGCATGGTTTGCATCTAGCAACTGACCAACATTTTC
M1739	all_241664	123	A	G	ATAGCATCTTCTTCAGCGACAAAAGATGTTGTGACACTAACCAGTGGGTAGATTGCAACTTTTGAGACTTGATTAAATATGGCAATAGAGACTCCAACAGCAGCAAGCTCCACAGGTCCTAGATGACATCAGCCAAAAT
M1740	all_244555	105	T	C	TGCTTGGATCATCCATTTCTTCCGACTTTGTACACTCATTTCGAGACTGATAAATTCTCGTGTCTAGTGATGGAGTTCTGCCCTGGAGGAGATCTCCACACCCTTCGACAGAGGCAACCCGAGATCGGAAGAGCGGTTC
M1741	all_263936	107	A	G(Pe)	CGGTTAAGAAATTACAGCCTTCCAAATAGGAACTGGCCAATCCATGGGTATACCATGAAGTTACAAAAGTTGTACCCGTGAACCAGCCTCCTACAGCGAAATAAGCACAAGGAAAGAGCAATAGGCCAGACCAGCCTAC
M1742	all_133292	96	G	A	GTGGAGAAATCGAGAAGATGGAGTGGCTGGCAGATGTACATGACGATGGGGGTTTTTGGACCGTAGGGGTGGCAAGGGCAGCCCTGACGGCGGGCGCAGAGGTGGAGGATGTTGGAGTTGACGAAGGAAATGGAGGTTT
M1743	all_116990	22	C	T	CTTCTGCTTCCGCCACATCAGCGAGTTTGTGTTCAAGATGAGGGCTTACAGTCATGTAGATCGTGTAAGGTTTTCGTACTACTTGAACCCGTCGAGGATTCAGGATGTGATTTGTAGAGGTGCAGACTTGTTCGATATG
M1744	all_136151	23	T	C(Pe)	TCAAAGGGAGCTTCGGGTACCTTGATCCCGAGTACTTCAGAAGGCAGCAGCTCACTGATAAATCGGATGTGTACTCATTCGGAGTTGTGTTGCTCGAAGTCCTATGTGCGAGGCCGAGATCGGAAGAGCGGTTCAGCAAG
M1745	all_136151	68	T	C(Pe)	TCAAAGGGAGCTTCGGGTACCTTGATCCCGAGTACTTCAGAAGGCAGCAGCTCACTGATAAATCGGATGTGTACTCATTCGGAGTTGTGTTGCTCGAAGTCCTATGTGCGAGGCCGAGATCGGAAGAGCGGTTCAGCAAG
M1746	all_260825	68	A	G	CAGGTTTATAAGAAGGATCAGCCTCCAGAGCCTTCTGATATGACTGCAAAGGGTAAATAGAAAAGGAAAAGGTTTAAAATAATGGTTAATGACATTTTACCATCAACTGATGTTAATCATTGATCATGAGAGAAATCTA
M1747	all_263336	31	G	T	TCCAGGAAATAAAAAGGCACGTGAGGACATGAAGCCGAACAGAAGAATAAACAGATATCAAACAGTTTGACCTCAATTTCAGAGATATATGCAGCTGCTTCTACATCTTTAATTCTTATGGCCTCTTTAACTTCCCAAA
M1748	all_126106	24	A	G	CTTAGCCAATTATTGAGAAGTTTAGAGTTGGAGAGGTCTCAACTTGAAGCCTTTAATGTAGCTAGAAACCCAGTACCACCTCTTAACCCTTTCGTAGTAGTATCCTCTCCAGAAGATTGGAAGAATCAATATGGTTATG
M1749	all_126106	93	C	T	CTTAGCCAATTATTGAGAAGTTTAGAGTTGGAGAGGTCTCAACTTGAAGCCTTTAATGTAGCTAGAAACCCAGTACCACCTCTTAACCCTTTCGTAGTAGTATCCTCTCCAGAAGATTGGAAGAATCAATATGGTTATG
M1750	all_118658	79	G	C	GATGGCTTGAATGGGATGGAAATTTTGCATTAAGCACTTTGTATTATGGTGAGTATATGAACACTGGAGCTGGGGCTAGTACTAGTGGACGTGTCAACTGGCCTGGATATCATATTATGACTGCAACTGATGCAGCTAAG
M1751	all_133292	69	G	A	GTGGAGAAATCGAGAAGATGGAGTGGCTGGCAGATGTACATGACGATGGGGGTTTTTGGACCGTAGGGGTGGCAAGGGCAGCCCTGACGGCGGGCGCAGAGGTGGAGGATGTTGGAGTTGACGAAGGAAATGGAGGTTT
M1752	all_257248	116	C	T	CTTCTTCACTAGATAGGCCCTTAAAATACCCTTCCAACCCCATCTCCTTCAAAAGGGTCTTTTCCTCATCGAATTCAGGTGGATTCTTCAATCGCTGCTCCTCCATCTTTTCCCACATCTCCATGCCTCTCCTCATATT
M1753	all_96535	79	T	G(Pe)	TTGTCATAAGCCCTTTGCTATCCTTGATGCAAGATCAGGTTAAGTGTTTCTTATACACTATTTTTACTACATATTTTATAAATTCAACTTGACATATTAACTTACACAGGTCATGAGCTTGAAACAACGGGGTGTAAAA
M1754	all_96535	84	T	C(Pe)	TTGTCATAAGCCCTTTGCTATCCTTGATGCAAGATCAGGTTAAGTGTTTCTTATACACTATTTTTACTACATATTTTATAAATTCAACTTGACATATTAACTTACACAGGTCATGAGCTTGAAACAACGGGGTGTAAAA
M1755	all_132696	61	C	T(Pe)	GTAGGACAGATTGAAGCTTAATTCTGTACCATCGACCTTGTGTGATGAGGTCAGAGACTTCAGTATCCAAGTCCTGAACCAGAACATCCTCATTGAGACCAGTGCCCGTTCGCCAGCCCACCGATCAAGCCAAAAATGAA
M1756	all_239370	122	G	A(Pe)	AATTGCTGAAGACGGCGATTCTCCCAGGAAAAGAGGAGCGGCAGAGGTTGAAGGAGCGGAGGAGAGGAGGCCAGAGGGAGAGAGAGTAAGGGACAGTGAGAGTGTTGTCCTTGTCGAAGACGACACCTCGAAACCCTAA
M1757	all_112006	15	G	A(Pe)	AGCCCCAAGAAGAGGTCTTCATCTGGGGTGTACCGCTGCTGGGTGACGAGAAGAGTGACACTGTGCTCCTGAAATTCCTCCGTGCCCGCGATTTCAAGGTGAAGGATGCGCTGGCTATGATCAAGAACGCCGTAATATG
M1758	all_120717	37	G	C(Pe)	CGATTGGGATCGGGTTCCCGTCGGCGGAGGCGACGGGGATCGAAGGAGGGAGAGGAGGAGGGGGTTTCTGGATCTTGAGCTGCGGGAGGTTGGAGGAGATGAAGGGGGAAGAGACGGGGATGGAGGCGCGAGGAGGTGA
M1759	all_135184	74	T	A(Pe)	TTTATGCTCTAAGGGTTTCCCTATGGTATCTAGTGATCTCATTTTTTATAGTTCAATTTTGTTCAGGGCTTTGTTAATCTCAGGAGTCAGAGCGTTGCTCCTCCACTGTGGACAATGCGTAACTTAGATGACAGGTATA
M1760	all_169226	48	T	C(Pe)	ATGTCGTGGCAGCCGCAGACTCAGCAGCAGCGTCGTCGCAACCCTCTTGGCCTCAAGAACCTCGGCAACTCCTGCTATCTCAACAGCGTCCTTCAGTGCCTCACCTTCACCCCTCCATTAGCCCAATACTGCCTCTCTAC
M1761	all_257248	38	C	T(Pe)	CTTCTTCACTAGATAGGCCCTTAAAATACCCTTCCAACCCCATCTCCTTCAAAAGGGTCTTTTCCTCATCGAATTCAGGTGGATTCTTCAATCGCTGCTCCTCCATCTTTTCCCACATCTCCATGCCTCTCCTCATATT
M1762	all_132696	63	G	A	GTAGGACAGATTGAAGCTTAATTCTGTACCATCGACCTTGTGTGATGAGGTCAGAGACTTCAGTATCCAAGTCCTGAACCAGAACATCCTCATTGAGACCAGTGCCCGTTCGCCAGCCCACCGATCAAGCCAAAAATGAA
M1763	all_139661	35	C	T	AAAATTTTCCACTAGATTCGCCAATGTCCAAAACCCCATCTAATGAATTAGTCCTATGCGATATTCGTCCAGAACGCCTAAACATGTTATTTGTGCTCCGTTTGCTTAAAAAGCTCCATTTTGCAATTTGAGAATCTAT
M1764	all_118348	77	G	A	AGGATGAACAGTTTGAAGCAGACAAAGCTCAAGTTGTTAATGAGATTGCTACTCTATAGGCAGCCGTGGCCATGAGGAAGTCTTTATATGTAGTCTATCCATATTGAATATTGATTCTGTCAATCGCAAGTTGGCGAGT
M1765	all_238132	42	T	A(Pe)	GTGTGTATAGATGTTATTGTTCAAAGACTGGGAGATGCAGCTGCTGCTGGACTTTTTAAGATACTGTTTGGCAACCATAACAACAAACCATCTTCATTTTCTCTTTACACATTACCGAGATCGGAAGAGCGGTTCAGCA
M1766	all_238132	75	C	T(Pe)	GTGTGTATAGATGTTATTGTTCAAAGACTGGGAGATGCAGCTGCTGCTGGACTTTTTAAGATACTGTTTGGCAACCATAACAACAAACCATCTTCATTTTCTCTTTACACATTACCGAGATCGGAAGAGCGGTTCAGCA
M1767	all_135184	67	G	A(Pe)	TTTATGCTCTAAGGGTTTCCCTATGGTATCTAGTGATCTCATTTTTTATAGTTCAATTTTGTTCAGGGCTTTGTTAATCTCAGGAGTCAGAGCGTTGCTCCTCCACTGTGGACAATGCGTAACTTAGATGACAGGTATA
M1768	all_238980	72	A	C(In)	CTGGCGTTGACGGCGGCGAGAGCGGGAACGGCGGTTCTGGAACCAGTAAAAGACGTTGGCGTCACCGACCGAGCCGTACTGCTCGAGGATCTTGCGGATCTTCACCGTCTCTTCCTTGGACGGGTTGACCGTCCCGCTG
M1769	all_246681	32	G	C	ATTCATCTACATTTTCTGATTTTATGTACTTGTTCAATATATACAGGATCCTTGAGCTGGGTTTTGGGAAAGCCATAGAGGAAATCCTGGATTTTCTGGGTTCTAGGGAAAATGATTCTACTAAAATAGAGGATAAAGG
M1770	all_112006	39	C	T	AGCCCCAAGAAGAGGTCTTCATCTGGGGTGTACCGCTGCTGGGTGACGAGAAGAGTGACACTGTGCTCCTGAAATTCCTCCGTGCCCGCGATTTCAAGGTGAAGGATGCGCTGGCTATGATCAAGAACGCCGTAATATG
M1771	all_145810	135	T	C	CGACAGAAGCCAATTCATGACTCAAAATCGGAGTCGTCTCCTCAAAATCAATAAACTCGGGGCCAAGCAAAGAGCTGCTAGAACTTTCCCTGTTGCCGCTACAACAACCATGCCCACAACGAGATGGGACCATCTTCTC
M1772	all_260999	119	C	T	AAGATGCACATGTGGGACAGGATCAGGTTTTAGAGGGTTGCAATCATCTATCAGATGTTTACATCTTGATCGAGATGTTATCAATACATGGCCTGTTTGTTGATGTATCACAAGTTTTCGAGAGAGCTGTTGTGCGAGG
M1773	all_47030	6	G	A(In)	CTTAGGAGACTTTGGACTGAAGGAAAACCAATACCTCATATGCCGCTGGATACAAAACCTGACCTAAATGCCTGTCTTCTCCATCAGCGATTACAGGTCATTAATTGTTGTATTGCCCGAGATCGGAAGAGCGGTTCAA
M1774	all_120717	17	C	T(In)	CGATTGGGATCGGGTTCCCGTCGGCGGAGGCGACGGGGATCGAAGGAGGGAGAGGAGGAGGGGGTTTCTGGATCTTGAGCTGCGGGAGGTTGGAGGAGATGAAGGGGGAAGAGACGGGGATGGAGGCGCGAGGAGGTGA
M1775	all_131722	23	G	A(In)	GGATCCCTCCTTCCCTCTACAAGAACCTCTTCCAAAAGCTCACTTCTGACACCTTCGACGGCGGCGATTTCTTCTCCATCGAGCCCTGCGAAGGCGGCCGCCTCCGCAGGCTCGTCCTTTCCGCTCACTCTCTTCATAA
M1776	all_131722	89	C	T(In)	GGATCCCTCCTTCCCTCTACAAGAACCTCTTCCAAAAGCTCACTTCTGACACCTTCGACGGCGGCGATTTCTTCTCCATCGAGCCCTGCGAAGGCGGCCGCCTCCGCAGGCTCGTCCTTTCCGCTCACTCTCTTCATAA
M1777	all_260999	9	C	A(In)	AAGATGCACATGTGGGACAGGATCAGGTTTTAGAGGGTTGCAATCATCTATCAGATGTTTACATCTTGATCGAGATGTTATCAATACATGGCCTGTTTGTTGATGTATCACAAGTTTTCGAGAGAGCTGTTGTGCGAGG
M1778	all_126149	17	G	A	CTCCTCCACATTCAGCGCCCTACAGTGAGATTGGTGGCGTCCAAGATCTGGAGTGAGGGGAGGGCGCTAGGGTTTTACAGCGGCCTCTCTCCTGCCGTCCTACGCCACTTGTTCTATACCCCGATTCGGATCGTTGGGT
M1779	all_118327	27	T	C	CCATTATTCCAAGTCTTGTTTGGTATTTCATGTAAACTAAACGACTTAAAGCATATCGCGCTAATGTTGCCTTCGCAAATTTCAGTAAATCGCAAACATTCTCCATTAAGACGTATTTAGGCCTCAAGAATTGTACGATG
M1780	all_132752	22	T	C	GGAGATCCTACAAGTTTACCTTGATGCAGCAAAACCTGGGCTAGGTGCCTGTTCAAGTGGAGTTAAACCTCAGCCTTGTTGGCTAATCCCTATTGGTTCGGGGAAGCGGAAAGAACTAGCGTCACGAGCACCCATTGTT
M1781	all_90102	106	C	T	TTTTGCTGAAAGATGAATCTCAGGTAATCCAACGGCTGTTCCGTGCCTTGCCAGATTATAAACCTGACTTCCACTGGATTGTGGCCTTGAATATGGCAGTATAGCCGATTGATCACCGAGATCGGAAGAGCGGTTCAGC
M1782	all_130823	74	A	T	AACAGTAGCCGTTGTCGATGATGCGAAACAAGGACCTTGAGATCGGCATCAGTCGATTAAAATTTGGCGTGACAACAGCTGCCTCGAGTTGTTGCAGAATGCTAAGTTCACTAGGGGCACAGTGTTGCCTAGATGCTTCC
M1783	all_43455	41	G	A	ATTTGATGATTGCTTGAGGAGACTCCTCTGTGTGAAATTCGATACCTCTTAGTGACATCTGCTCAGCAACAAAGTCTCTAATCTGCAAAAGCCTAGAGGTGAGATTGTAATCTATATTTACAGAATGATGCATGAAACA
M1784	all_241194	69	T	C	ATCCAACACATTACCTGAAGAGCGAGCAGCGATCTCTCATCATGAATATGCCACCCAACATCACCCCCTTTCTTCTTGAATGTCTCCATATGCTTCCCAATATGCTCTAAATCCTTATCCCTACACCCCGCATTCACCA
M1785	all_132475	112	G	T	AATCTGAGGATGTTCACTTTCATATGCCAAAGGATCAGAGAGAGACTGATACGCTAGCAATGTTCTGACGGTGAACAAGTCAAATGATGTCCGTATATTCTGTAAAGGCTTGGCAGATACAGTTGCTATGTAGCTTAAA
M1786	all_125172	106	A	C(In)	GCTAGTTAGTTCATCAAGGGAAGATAGGAACACTTACACATCTGCAAACTTGGTGCTCCCTTCCCCTCTAATTCTTAGCTGTCTTTCCCATCCAGGTGGTGGTTGAGCAATGTTTGGCTTATCAATTGCCCAAATTCTG
M1787	all_257367	136	T	A	TGATGAAGAAGCATGCGGTCCCGAGATCGTCGTGTTATCATGGAGTCACCAAGTGAGTCTAGGGTTGAAGATTGCTAATTTATATTGAGACGTGTAGAAGACAGATGGTAGTATTTGATTATCTGTGTGGTTGATTGTA
M1788	all_121922	23	T	C	CAACCTTTAATAAATATGGTGATCTAATTTACATAGGAAACTCCAAAGGAGAGATTCTGATTGTGGATTACAAGAACATCCAGGTTCATGCAATTGTCCCTATCTCAGGAGCTTCTGTTATAAAAAATATCGTCTTTAA
M1789	all_121922	101	T	C	CAACCTTTAATAAATATGGTGATCTAATTTACATAGGAAACTCCAAAGGAGAGATTCTGATTGTGGATTACAAGAACATCCAGGTTCATGCAATTGTCCCTATCTCAGGAGCTTCTGTTATAAAAAATATCGTCTTTAA
M1790	all_103300	109	T	C	TAGTCCGTGGGGGTTTGTGAAGGGAGCGGTTGAGAATTGGTGGAGATCAGGGGAGAAATCCGAGTGTGAAGGGAAGCGTAACTTTTTTCTTGGAGGTGAGAAGGGAGCTAAATGGATAGTAGGCATGTTTGAGACTAAT
M1791	all_122952	88	G	A	AGCCAGTTCTTCATCGTCAACAGGGTGATCAACAGAAACAGCATTCAGTGCCATCCTGGCCCGCTCGGCTGCGCACTTAGCAGCCATGACTTTCTCCACAGCCTTCTCCTTTGCCCGAGCTGCCGCCTTCCCTTTTTTA
M1792	all_120029	34	G	A	CCTCGGCTCCATCCGCTCCAAGAACTCATCGCTGAACCCAATCCTGCTCACATCCAGGTACAGCCCGAGATCCTTATGCTGGTACAGCCAGTCGACGTAGCGGTGCCAGAGGCTGACTGGGTCCTTGTCGACGACGGGC
M1793	all_126149	84	C	T	CTCCTCCACATTCAGCGCCCTACAGTGAGATTGGTGGCGTCCAAGATCTGGAGTGAGGGGAGGGCGCTAGGGTTTTACAGCGGCCTCTCTCCTGCCGTCCTACGCCACTTGTTCTATACCCCGATTCGGATCGTTGGGT
M1794	all_261959	73	C	T	GAGAGGAGCTCGATGAAGATTTTGAAGAGACAGTCGTGAAGTTGTTTCACGGCAGAGATGCACACCACCGAGCTGAAGCTAGCAGCTCCAGGCCCCAACACTCTCTTCAACGCTACTTCGGAAGGGAGCTTGAAAGAGCG
M1795	all_103300	24	G	A	TAGTCCGTGGGGGTTTGTGAAGGGAGCGGTTGAGAATTGGTGGAGATCAGGGGAGAAATCCGAGTGTGAAGGGAAGCGTAACTTTTTTCTTGGAGGTGAGAAGGGAGCTAAATGGATAGTAGGCATGTTTGAGACTAAT
M1796	all_120717	83	C	G	CGATTGGGATCGGGTTCCCGTCGGCGGAGGCGACGGGGATCGAAGGAGGGAGAGGAGGAGGGGGTTTCTGGATCTTGAGCTGCGGGAGGTTGGAGGAGATGAAGGGGGAAGAGACGGGGATGGAGGCGCGAGGAGGTGA
M1797	all_126255	50	G	A	CAAGAATATTGTATATATTATGTCTCCCAAGCAACCCTGATGAGATCTCGAGAATCCCTTCAGGCGTTTGGACCAAAACTTGTGTCTCGAACAAAGAGAGCTCAAACTTCAAGGGATGCACATCAGCATTCTTATCCTCC
M1798	all_246849	136	A	C	CTTCGAAGGCTATCAAGACACTCTCTACACACATTCTCTCCGTCAGTTCTACAGAGAATGTGACATTTATGGAACTGTCGACTTCATTTTTGGCAATGCAGCAGTCGTATTTCAAAACTGCAACATTTACCCTAGACTT
M1799	all_126149	102	A	C	CTCCTCCACATTCAGCGCCCTACAGTGAGATTGGTGGCGTCCAAGATCTGGAGTGAGGGGAGGGCGCTAGGGTTTTACAGCGGCCTCTCTCCTGCCGTCCTACGCCACTTGTTCTATACCCCGATTCGGATCGTTGGGT
M1800	all_130985	40	C	T	AACCACCTGCCAGCTAAAGCAATTACAGAAACAAGAACCCTCTCCAATTCATATCCAAAAAAGATAGCCATGAAATATATTCATCGACATTCTGAACAAAAGAATTCTTTGCCATGGTTAAATAATACAGAGATCACCTG
M1801	all_120717	78	A	G	CGATTGGGATCGGGTTCCCGTCGGCGGAGGCGACGGGGATCGAAGGAGGGAGAGGAGGAGGGGGTTTCTGGATCTTGAGCTGCGGGAGGTTGGAGGAGATGAAGGGGGAAGAGACGGGGATGGAGGCGCGAGGAGGTGA
M1802	all_169226	4	T	A	ATGTCGTGGCAGCCGCAGACTCAGCAGCAGCGTCGTCGCAACCCTCTTGGCCTCAAGAACCTCGGCAACTCCTGCTATCTCAACAGCGTCCTTCAGTGCCTCACCTTCACCCCTCCATTAGCCCAATACTGCCTCTCTAC
M1803	all_131722	47	T	C	GGATCCCTCCTTCCCTCTACAAGAACCTCTTCCAAAAGCTCACTTCTGACACCTTCGACGGCGGCGATTTCTTCTCCATCGAGCCCTGCGAAGGCGGCCGCCTCCGCAGGCTCGTCCTTTCCGCTCACTCTCTTCATAA
M1804	all_250417	9	G	A	GTGGCTCTGGACTATGCCTGCGGGTACGGAGGTGTGGACTGTTCAGCAATTCAACAAGGTGGTAGCTGTTTCAACCCTAATACTCTGCGTGATCACGCTTCGTATGCGTTCAATAGCTACTATCAGAAAAATCCGAAAA
M1805	all_136151	8	G	C	TCAAAGGGAGCTTCGGGTACCTTGATCCCGAGTACTTCAGAAGGCAGCAGCTCACTGATAAATCGGATGTGTACTCATTCGGAGTTGTGTTGCTCGAAGTCCTATGTGCGAGGCCGAGATCGGAAGAGCGGTTCAGCAAG
M1806	all_134681	32	G	A	CAAATCAATTATAGAGTTTAACAGGAATCTAGCATTTTAAATAGATATAAATAAAACTGACCTCATGTTGGTAGCCTCCAATGCCTTGGTCGCATCCTCTTGCGTCTCAAACTGAATGAAAGCAAAATTTCTTCTGATC
M1807	all_244787	71	C	G	CATGCAGTGACCTGGAGAGGAATGGTTCATCAGAGGAAGATGTCGATGCGTGTGAGAACTACATCGATCCCCAAGCCGAGGACAGGGAACTCAAAGGCCAGCTGTTACGCAAATACAGCGGATATCTTGGCAGCCTCAAG
M1808	all_260825	21	G	A	CAGGTTTATAAGAAGGATCAGCCTCCAGAGCCTTCTGATATGACTGCAAAGGGTAAATAGAAAAGGAAAAGGTTTAAAATAATGGTTAATGACATTTTACCATCAACTGATGTTAATCATTGATCATGAGAGAAATCTA
M1809	all_103300	121	A	G	TAGTCCGTGGGGGTTTGTGAAGGGAGCGGTTGAGAATTGGTGGAGATCAGGGGAGAAATCCGAGTGTGAAGGGAAGCGTAACTTTTTTCTTGGAGGTGAGAAGGGAGCTAAATGGATAGTAGGCATGTTTGAGACTAAT
M1810	all_126123	52	G	A	AAGTACATGACTGACGCTTCTTTTCATGGTATGAATTTATATGTGCCATTTGTTTGTGGATTATCTAACTGTTATGCTGATTCATTTGTTTCCAGTAGTCACTCGAATAATTTTATTTCATATATCATCGTTAATGGAT
M1811	all_126123	104	C	T	AAGTACATGACTGACGCTTCTTTTCATGGTATGAATTTATATGTGCCATTTGTTTGTGGATTATCTAACTGTTATGCTGATTCATTTGTTTCCAGTAGTCACTCGAATAATTTTATTTCATATATCATCGTTAATGGAT
M1812	all_113938	27	C	T(Ol/St)	AATTACTTAGGCATCCTCACCTACAGCCCTACGTGCTTCAAGTCAATTTAAAGTCTAGCCCGACCCAAAACTCTCTTCCTGTCCCTCACCCTGTGCGTGATCACATAAAGAAAATCAGATTCCCTGACATGGTTGACTA
M1813	all_113938	59	C	T(Ol/St)	AATTACTTAGGCATCCTCACCTACAGCCCTACGTGCTTCAAGTCAATTTAAAGTCTAGCCCGACCCAAAACTCTCTTCCTGTCCCTCACCCTGTGCGTGATCACATAAAGAAAATCAGATTCCCTGACATGGTTGACTA
M1814	all_119443	93	C	T	GCATTTCCAGAAGCACTTTTTCATCATTTGCTCTTAGCGATGGTTCACCCAGATCGTGAAACGCATGTGGGTGCACACCGCATTTTCTCTGTCGTTCTTGTTCCATCTTCTGTATGTCCTCGTTCTATCTCATCTACTC
M1815	all_126255	89	G	A	CAAGAATATTGTATATATTATGTCTCCCAAGCAACCCTGATGAGATCTCGAGAATCCCTTCAGGCGTTTGGACCAAAACTTGTGTCTCGAACAAAGAGAGCTCAAACTTCAAGGGATGCACATCAGCATTCTTATCCTCC
M1816	all_261014	4	A	G	CTTAAACAAAGAGTTCTTATTTGTGACATTAATAAGTTCATCATCACATTGTCCTCTTCTGTAGGCAACAACTGCAAGAGTTGGATCTCGTTTCTCACAATATTTACCTACGACACGTGAATCATAGTATGGATTTGTGG
M1817	all_263336	7	A	C(Ol/St)	TCCAGGAAATAAAAAGGCACGTGAGGACATGAAGCCGAACAGAAGAATAAACAGATATCAAACAGTTTGACCTCAATTTCAGAGATATATGCAGCTGCTTCTACATCTTTAATTCTTATGGCCTCTTTAACTTCCCAAA
M1818	all_128985	97	C	T	CGGAATCACCACCATCAACACCTTCTTCTCCTTATCCTGCAAGTACGGCTTCAAGAACGACCACCCCGTCCCAATCAGTACAATCAGCGTAAATAACGAAATCCCTTTCAGGAAACTGAATATATAGAACAACACATCC
M1819	all_145677	136	T	A	CTTATGTATGATCCAGTTATCATCTCATCTGGGCAAACTTATGAGCGTTCTTGTATTGAGAAGTGGTTCAGTGATGGGCACAGCACGTGCCCGAAGACCCAACAACAGCTCGCCCATATAGGATTAACTCCAAACTATT
M1820	all_121387	73	G	A	TTTCCTGTAGGAAGAGTGTAATCCATATCTGCCACCCAAATGGGCTTGCATAGAATGGACAGATGCTAAAGAGTAACAATGTTCAACAACCAGTGAAAATAAATTATTGCTCTTTTCTGGCTTATATTGCTTTTATATT
M1821	all_237057	39	C	T	ACCGAGTCCATGACGTGGCAGTCCAAGGCGATGTCGGACCAGGCCACGGCCGCGTCCTTGCACGCACAAATCCAGCAGGCTCAACAGGCTACGGCAGCAGCACAGGCAGCTGCGGCTAATAAGGCTGAGGAGTGTTGCGG
M1822	all_129930	37	T	C	ACTTTTAAAACATTTAGCACAAATGCTATTTCATGCTTATACACCTAGAATGATGGTATATAGAATTAAATGATTTTTGTTTTCCTTTTGAGCAGACACACATACGACTATATGAGTTTGGCACTACCACTATTATAAA
M1823	all_129930	64	A	T	ACTTTTAAAACATTTAGCACAAATGCTATTTCATGCTTATACACCTAGAATGATGGTATATAGAATTAAATGATTTTTGTTTTCCTTTTGAGCAGACACACATACGACTATATGAGTTTGGCACTACCACTATTATAAA
M1824	all_133314	135	T	A	TTAGTTACATTACATGCACAGAAAATTTGTTTATAAATTTTAGCAGCCATGTTGAAAAAGCTCTACTCATAGCATAGCATACTATTTGAGCTATGCACGTTTACTCAGAAGAACAACATTACTTCAAAATAGCATTATA
M1825	all_257248	16	G	T	CTTCTTCACTAGATAGGCCCTTAAAATACCCTTCCAACCCCATCTCCTTCAAAAGGGTCTTTTCCTCATCGAATTCAGGTGGATTCTTCAATCGCTGCTCCTCCATCTTTTCCCACATCTCCATGCCTCTCCTCATATT
M1826	all_118327	58	G	T(Ol/St)	CCATTATTCCAAGTCTTGTTTGGTATTTCATGTAAACTAAACGACTTAAAGCATATCGCGCTAATGTTGCCTTCGCAAATTTCAGTAAATCGCAAACATTCTCCATTAAGACGTATTTAGGCCTCAAGAATTGTACGATG
M1827	all_139661	5	T	A	AAAATTTTCCACTAGATTCGCCAATGTCCAAAACCCCATCTAATGAATTAGTCCTATGCGATATTCGTCCAGAACGCCTAAACATGTTATTTGTGCTCCGTTTGCTTAAAAAGCTCCATTTTGCAATTTGAGAATCTAT
M1828	all_139661	75	C	T	AAAATTTTCCACTAGATTCGCCAATGTCCAAAACCCCATCTAATGAATTAGTCCTATGCGATATTCGTCCAGAACGCCTAAACATGTTATTTGTGCTCCGTTTGCTTAAAAAGCTCCATTTTGCAATTTGAGAATCTAT
M1829	all_147652	14	T	C	AGAAGATTTTTCCTCCTCTTGTAAGTTGAAGTTCCATAAGCTTAAGGATGGTCTTTAGCATGTGAAATAAGCTGAGTCGAGTGATGTACATTCATTTCAATACCTCATGTAGGATTTCTCTATGCAACCACCTGCTCAA
M1830	all_47030	89	G	A	CTTAGGAGACTTTGGACTGAAGGAAAACCAATACCTCATATGCCGCTGGATACAAAACCTGACCTAAATGCCTGTCTTCTCCATCAGCGATTACAGGTCATTAATTGTTGTATTGCCCGAGATCGGAAGAGCGGTTCAA
M1831	all_147652	98	C	T	AGAAGATTTTTCCTCCTCTTGTAAGTTGAAGTTCCATAAGCTTAAGGATGGTCTTTAGCATGTGAAATAAGCTGAGTCGAGTGATGTACATTCATTTCAATACCTCATGTAGGATTTCTCTATGCAACCACCTGCTCAA
M1832	all_99720	131	C	A(Sp)	ACAGCATCTCTGCATATCTGGGAAGTGTCCAAGAAGATGTCACTGCTGTTCTTATTGCTAAGAGGACTCTATTGTATGCCAAATCTTCTTCAGATGCAATTGACATGAGAGTTACAGTAGATGAAAGAATCAAGGACAT
M1833	all_131722	122	C	T	GGATCCCTCCTTCCCTCTACAAGAACCTCTTCCAAAAGCTCACTTCTGACACCTTCGACGGCGGCGATTTCTTCTCCATCGAGCCCTGCGAAGGCGGCCGCCTCCGCAGGCTCGTCCTTTCCGCTCACTCTCTTCATAA
M1834	all_236448	120	T	C	GAATATGCGCACACACACTTCCCTTCCGTGAAGTACATGGAATACGCGGTTGAAGTTGAGACGTACACGCTGTCAAAAGCAAACAATTTAGTTCTGAACGTTGATGGAGCAATCGGATCTCTCTTCCTCGACCTCCTTTC
M1835	all_103300	68	G	A	TAGTCCGTGGGGGTTTGTGAAGGGAGCGGTTGAGAATTGGTGGAGATCAGGGGAGAAATCCGAGTGTGAAGGGAAGCGTAACTTTTTTCTTGGAGGTGAGAAGGGAGCTAAATGGATAGTAGGCATGTTTGAGACTAAT
M1836	all_57677	87	A	G	CTTCTGCTTCCGACACATCAGCGAGTTTGTGTTCAAGATGAGGGCTTATAGTCATGTTGATCGGGTGAGGTTCTCTTACTACTTGAACCCATCGAGGATTCAGGATGTAATTTGTCGAGGGGCGGATTTGTTTGATATG
M1837	all_125154	1	C	T	CCCAACCTTAATCCGCCCCACCGCCCGCGTAATCTTCCTCGTCACAAAGTTCTCCCCCCGCCGCGGCGACTCGTGGTTGAACAGTATCCCATTACACGCGAAGAGCCCGTAGGCCTCGCGATAATTCACAGTGTACCAA
M1838	all_257248	107	C	T	CTTCTTCACTAGATAGGCCCTTAAAATACCCTTCCAACCCCATCTCCTTCAAAAGGGTCTTTTCCTCATCGAATTCAGGTGGATTCTTCAATCGCTGCTCCTCCATCTTTTCCCACATCTCCATGCCTCTCCTCATATT
M1839	all_121482	106	A	G	TTTGGAGAAGTATGGCATTAGCCTTCTCTTGGAGCACTATGCTTGTATGGTTGATCTCTTGTGTCGCTGTGGATTTCTGAAGGAGGCCGAAGATATTATAAGACGAATGCCGATGAAGCCGAGATCGGAAGAGCGGTTC
M1840	all_132566	137	C	G	GAATAATGCTCTCCAAAAATAACAAAATCTGCCACAGAGAAACTAATGCTCAAGGACAGATATAACTCTGACCTCAACAACTATTTTCCTCCGTAATGAACAGGAATACACATGCTAATCTGCATTCTTCTTACTCCGA
M1841	all_239031	94	C	T	GTCCTTTGGAAGTCGGAAATCTCCATTCTAGAGCTATCAAGTCTGGTTTCACTTTAAACAGCCAAGTCTGCAATGGGCTGCTTAACCTCTATGCCAAGTGCAGCTTTTTAGATCTTGCACGAGACTTGTTTGATGAAATG
M1842	all_265858	116	C	T	GACAAAATGGATACACTCATGGAGGTTCGACGATGCACCCTGGTGCATATGGGAACTCAAGGAGAAAGAGTGTTGCTGAGAGTGAGCATCGAGCTGTTCCTGCTCGCTCAGTGAGCACTTTGAAGGCCTCTGGCCCCCA
M1843	all_125154	28	C	T	CCCAACCTTAATCCGCCCCACCGCCCGCGTAATCTTCCTCGTCACAAAGTTCTCCCCCCGCCGCGGCGACTCGTGGTTGAACAGTATCCCATTACACGCGAAGAGCCCGTAGGCCTCGCGATAATTCACAGTGTACCAA
M1844	all_126255	129	T	C	CAAGAATATTGTATATATTATGTCTCCCAAGCAACCCTGATGAGATCTCGAGAATCCCTTCAGGCGTTTGGACCAAAACTTGTGTCTCGAACAAAGAGAGCTCAAACTTCAAGGGATGCACATCAGCATTCTTATCCTCC
M1845	all_147652	11	T	C	AGAAGATTTTTCCTCCTCTTGTAAGTTGAAGTTCCATAAGCTTAAGGATGGTCTTTAGCATGTGAAATAAGCTGAGTCGAGTGATGTACATTCATTTCAATACCTCATGTAGGATTTCTCTATGCAACCACCTGCTCAA
M1846	all_41250	132	G	A	TGCATGAGACATTCCTTGCTGACCTTCCCTTAAAATCTTGGCATTATTCTTTTTGAGGAAGTTGGAGTACCACTTAGCGGAGAGCTTTGGTTGCCTTCTGCGTTCATTATCGTTAAAATCTACATAGTATAGCCCATAA
M1847	all_126123	94	A	T	AAGTACATGACTGACGCTTCTTTTCATGGTATGAATTTATATGTGCCATTTGTTTGTGGATTATCTAACTGTTATGCTGATTCATTTGTTTCCAGTAGTCACTCGAATAATTTTATTTCATATATCATCGTTAATGGAT
M1848	all_119957	20	T	C	GGTGTGGGAAACGGACTGTTGTTAAATATGTTGCTCGCCATTTAGGTCTGCATGTTGTTGAATTTAGTTGTCATGATCTTCTGTCTTCCTCAGAGAGAAAGGCATCTTCCGCACTGGCAAATACCTTTAAAGCTGCTCA
M1849	all_246849	52	C	T	CTTCGAAGGCTATCAAGACACTCTCTACACACATTCTCTCCGTCAGTTCTACAGAGAATGTGACATTTATGGAACTGTCGACTTCATTTTTGGCAATGCAGCAGTCGTATTTCAAAACTGCAACATTTACCCTAGACTT
M1850	all_95636	134	A	G	AAGAGATGTTAGCATTTGCTAATATTGTGCCTGAATGGCTTTGTAAACAACGCCAATCAAAGGTCTTTCCCATTCTTGAAGTTACTGGTTTTCACAATGACACTTTTGACTGGCCTTATTGTTGATTGATTATACAGCT
M1851	all_118348	64	C	T	AGGATGAACAGTTTGAAGCAGACAAAGCTCAAGTTGTTAATGAGATTGCTACTCTATAGGCAGCCGTGGCCATGAGGAAGTCTTTATATGTAGTCTATCCATATTGAATATTGATTCTGTCAATCGCAAGTTGGCGAGT
M1852	all_103300	82	C	T	TAGTCCGTGGGGGTTTGTGAAGGGAGCGGTTGAGAATTGGTGGAGATCAGGGGAGAAATCCGAGTGTGAAGGGAAGCGTAACTTTTTTCTTGGAGGTGAGAAGGGAGCTAAATGGATAGTAGGCATGTTTGAGACTAAT
M1853	all_120323	55	G	A	CCAATTGCTAAGGAGTACACCAATGACCACAGAATCCGCACTTCTCTATCTTGAGCTGCCCTCCAGCGTCTCAATAGCGTCTGCTGTACAACCATTGACAGATGCAGCCAAGGAATTCATTGCCAACAAATATCGTGACA
M1854	all_120086	9	A	T	CCTCTGCCAGTTACAGCACTGAGAAACCCTAAATATGAAGGCCTTTATGCTACATTTAAGCATTTCAATCCTATCCAGACACAAGTATTCACAGTCTTGTACAACACGGACGACAATGTCTTGGTTGCAGCACCAACAAG
M1855	all_241194	83	T	C	ATCCAACACATTACCTGAAGAGCGAGCAGCGATCTCTCATCATGAATATGCCACCCAACATCACCCCCTTTCTTCTTGAATGTCTCCATATGCTTCCCAATATGCTCTAAATCCTTATCCCTACACCCCGCATTCACCA
M1856	all_241194	117	A	G	ATCCAACACATTACCTGAAGAGCGAGCAGCGATCTCTCATCATGAATATGCCACCCAACATCACCCCCTTTCTTCTTGAATGTCTCCATATGCTTCCCAATATGCTCTAAATCCTTATCCCTACACCCCGCATTCACCA
M1857	all_247634	137	T	C	TCCGAAGCCCTAGGACGAAGATAGCAAGGACGCTGGCGATCAGATACACCATTCTGCACTACCTTGGTATCAGTGGTGCTTTCTTTGGCTTCTTCATCTTCTAATTCCACAAGCTTAGGATCTGATGCCACTTTGTTCA
M1858	all_260999	41	C	T	AAGATGCACATGTGGGACAGGATCAGGTTTTAGAGGGTTGCAATCATCTATCAGATGTTTACATCTTGATCGAGATGTTATCAATACATGGCCTGTTTGTTGATGTATCACAAGTTTTCGAGAGAGCTGTTGTGCGAGG
M1859	all_131722	107	C	T	GGATCCCTCCTTCCCTCTACAAGAACCTCTTCCAAAAGCTCACTTCTGACACCTTCGACGGCGGCGATTTCTTCTCCATCGAGCCCTGCGAAGGCGGCCGCCTCCGCAGGCTCGTCCTTTCCGCTCACTCTCTTCATAA
M1860	all_123654	76	C	T	GGGTGGTAGTGGGTTGTGATGATACTGTGGGGTGATGATGTGCATCTGCTGTGGCTGTTGTGGTTGCAGTGGTGACTGTTGTAAGTTTTGGTGAAACTGAGCGATGCTGTTGTTGTGCATCTGCTGCTGCTGCATGCTAT
M1861	all_155246	103	C	T	CACCCTCTCTCTCCACGCCTTCACAACCTCCCCAACCTCTTCCCCCATCAAATCAACAAGATAAACATCATGTTTCGGAGTCTCAATCACCACATCATGAAACCCGAAACCCGAAACCACACACCTCCCACCAACATCCC
M1862	all_236448	69	G	A	GAATATGCGCACACACACTTCCCTTCCGTGAAGTACATGGAATACGCGGTTGAAGTTGAGACGTACACGCTGTCAAAAGCAAACAATTTAGTTCTGAACGTTGATGGAGCAATCGGATCTCTCTTCCTCGACCTCCTTTC
M1863	all_135899	125	C	T	TCGATACCCACACTGGCGAGAAGGTGGCAATCAAGAAGATAAACGATGTGTTCGAGCATGTTTCAGATGCCACTCGCATCCTAAGAGAGATAAAGTTGCTTAGGCTTCTCCGACATCCAGATATCGTACAAATTAAGCA
M1864	all_262825	108	T	C(Lu)	GGACTGCCGCTGCTATATGCATCTGTAACAGCTTCAGTTAACTCGTGAGAGTTACGAACTTCCGATACTTTACAATAACCTTCATGAAAATATTGTGTAAACTCTACTGAATCATGTAAATCAGCAGTTTCTCCATGTT
M1865	all_125154	127	C	T	CCCAACCTTAATCCGCCCCACCGCCCGCGTAATCTTCCTCGTCACAAAGTTCTCCCCCCGCCGCGGCGACTCGTGGTTGAACAGTATCCCATTACACGCGAAGAGCCCGTAGGCCTCGCGATAATTCACAGTGTACCAA
M1866	all_120029	58	G	A	CCTCGGCTCCATCCGCTCCAAGAACTCATCGCTGAACCCAATCCTGCTCACATCCAGGTACAGCCCGAGATCCTTATGCTGGTACAGCCAGTCGACGTAGCGGTGCCAGAGGCTGACTGGGTCCTTGTCGACGACGGGC
M1867	all_129930	40	T	C(Lu)	ACTTTTAAAACATTTAGCACAAATGCTATTTCATGCTTATACACCTAGAATGATGGTATATAGAATTAAATGATTTTTGTTTTCCTTTTGAGCAGACACACATACGACTATATGAGTTTGGCACTACCACTATTATAAA
M1868	all_145677	114	C	G(Lu)	CTTATGTATGATCCAGTTATCATCTCATCTGGGCAAACTTATGAGCGTTCTTGTATTGAGAAGTGGTTCAGTGATGGGCACAGCACGTGCCCGAAGACCCAACAACAGCTCGCCCATATAGGATTAACTCCAAACTATT
M1869	all_263336	66	T	A(Lu)	TCCAGGAAATAAAAAGGCACGTGAGGACATGAAGCCGAACAGAAGAATAAACAGATATCAAACAGTTTGACCTCAATTTCAGAGATATATGCAGCTGCTTCTACATCTTTAATTCTTATGGCCTCTTTAACTTCCCAAA
M1870	all_155246	82	C	T	CACCCTCTCTCTCCACGCCTTCACAACCTCCCCAACCTCTTCCCCCATCAAATCAACAAGATAAACATCATGTTTCGGAGTCTCAATCACCACATCATGAAACCCGAAACCCGAAACCACACACCTCCCACCAACATCCC
M1871	all_133876	118	A	G	ACAGTGCTTCCATGCATGCTTCAGGTCCGTAATTCTTGTATTCTGATATGCCAAGTGATGATCTTATCCTTTCAGGAGACCAAAGAAGATGACTGCAATCATCCATCAGAGTTGTAAAATTTATCTTACGGGCTCGAGT
M1872	all_169226	63	C	T(Lu)	ATGTCGTGGCAGCCGCAGACTCAGCAGCAGCGTCGTCGCAACCCTCTTGGCCTCAAGAACCTCGGCAACTCCTGCTATCTCAACAGCGTCCTTCAGTGCCTCACCTTCACCCCTCCATTAGCCCAATACTGCCTCTCTAC
M1873	all_239031	86	C	A(Lu)	GTCCTTTGGAAGTCGGAAATCTCCATTCTAGAGCTATCAAGTCTGGTTTCACTTTAAACAGCCAAGTCTGCAATGGGCTGCTTAACCTCTATGCCAAGTGCAGCTTTTTAGATCTTGCACGAGACTTGTTTGATGAAATG
M1874	all_136151	65	G	A	TCAAAGGGAGCTTCGGGTACCTTGATCCCGAGTACTTCAGAAGGCAGCAGCTCACTGATAAATCGGATGTGTACTCATTCGGAGTTGTGTTGCTCGAAGTCCTATGTGCGAGGCCGAGATCGGAAGAGCGGTTCAGCAAG
M1875	all_118633	16	C	T	CAACGGAGAGCCAGCCAGTTGTGATGTCTCCAAAAAGATCACAGGCCGAAAGGCACGAAGAGCACGGTACGGTGCACCAAGCTGCTCAACTGGAAACAAGTTCTGGCCCACTGCAAGCTCAAGCTCAGCCATGTCCCTA
M1876	all_118633	82	C	T	CAACGGAGAGCCAGCCAGTTGTGATGTCTCCAAAAAGATCACAGGCCGAAAGGCACGAAGAGCACGGTACGGTGCACCAAGCTGCTCAACTGGAAACAAGTTCTGGCCCACTGCAAGCTCAAGCTCAGCCATGTCCCTA
M1877	all_147128	20	C	T	TTATCGGATGAACAGCATGCGCTCGCCTAATAGTATCAGCACTGGCTTCCGATAGCCCGATGTACTTCACTTTTCCCTCTTCCACCAACTTCTTCATTTCCCCTATCTATTCCACCACCAAAACACAAATAACAATCACT
M1878	all_239370	44	G	T	AATTGCTGAAGACGGCGATTCTCCCAGGAAAAGAGGAGCGGCAGAGGTTGAAGGAGCGGAGGAGAGGAGGCCAGAGGGAGAGAGAGTAAGGGACAGTGAGAGTGTTGTCCTTGTCGAAGACGACACCTCGAAACCCTAA
M1879	all_239370	59	G	A	AATTGCTGAAGACGGCGATTCTCCCAGGAAAAGAGGAGCGGCAGAGGTTGAAGGAGCGGAGGAGAGGAGGCCAGAGGGAGAGAGAGTAAGGGACAGTGAGAGTGTTGTCCTTGTCGAAGACGACACCTCGAAACCCTAA
M1880	all_47030	111	T	C	CTTAGGAGACTTTGGACTGAAGGAAAACCAATACCTCATATGCCGCTGGATACAAAACCTGACCTAAATGCCTGTCTTCTCCATCAGCGATTACAGGTCATTAATTGTTGTATTGCCCGAGATCGGAAGAGCGGTTCAA
M1881	all_129450	49	T	C	TGAAAACAAATTAATGATGACATTTAGAATTTTCACCACCATAACTCATAGTATCGCATAGTAGTTGTGATTGTCAAATGTTACCCTCATTCTCCGTTTTTCTTCCTCTCTATCATGCCGAGATCGGAAGAGCGGTTCA
M1882	all_134681	12	T	C	CAAATCAATTATAGAGTTTAACAGGAATCTAGCATTTTAAATAGATATAAATAAAACTGACCTCATGTTGGTAGCCTCCAATGCCTTGGTCGCATCCTCTTGCGTCTCAAACTGAATGAAAGCAAAATTTCTTCTGATC
M1883	all_244787	92	C	T	CATGCAGTGACCTGGAGAGGAATGGTTCATCAGAGGAAGATGTCGATGCGTGTGAGAACTACATCGATCCCCAAGCCGAGGACAGGGAACTCAAAGGCCAGCTGTTACGCAAATACAGCGGATATCTTGGCAGCCTCAAG
M1884	all_112419	33	G	A(Pe)	TTCATAGGAATAAGAACGAGCTTGCCATTGCCGTCCATATGGGAGGTGCTAGCGCAGCTGGCAGTGTACTTCTTGATTGAGGATTTCGGCAACTATTGGATCCATAGGTGGTTGCATGGTAAATGGGGTTACGAGAAAA
M1885	all_112419	87	C	T(Pe)	TTCATAGGAATAAGAACGAGCTTGCCATTGCCGTCCATATGGGAGGTGCTAGCGCAGCTGGCAGTGTACTTCTTGATTGAGGATTTCGGCAACTATTGGATCCATAGGTGGTTGCATGGTAAATGGGGTTACGAGAAAA
M1886	all_244787	65	C	T(Pe)	CATGCAGTGACCTGGAGAGGAATGGTTCATCAGAGGAAGATGTCGATGCGTGTGAGAACTACATCGATCCCCAAGCCGAGGACAGGGAACTCAAAGGCCAGCTGTTACGCAAATACAGCGGATATCTTGGCAGCCTCAAG
M1887	all_42406	109	C	G	ATTATTTCTCATGTTTTGCTTTGTAATGCCTGTTGACACAAGCTTCCATTGCATGCAGAGTTATGATGCTACAACTCATTTCGAGTCGACTGTAATGGATGTTTTGGCCATGTATAGGATGATCACCGAAAAAAAAAAA
M1888	all_118633	133	G	A	CAACGGAGAGCCAGCCAGTTGTGATGTCTCCAAAAAGATCACAGGCCGAAAGGCACGAAGAGCACGGTACGGTGCACCAAGCTGCTCAACTGGAAACAAGTTCTGGCCCACTGCAAGCTCAAGCTCAGCCATGTCCCTA
M1889	all_244787	110	C	T	CATGCAGTGACCTGGAGAGGAATGGTTCATCAGAGGAAGATGTCGATGCGTGTGAGAACTACATCGATCCCCAAGCCGAGGACAGGGAACTCAAAGGCCAGCTGTTACGCAAATACAGCGGATATCTTGGCAGCCTCAAG
M1890	all_107072	135	A	C	ATGGTGAGCCTGTGCCCTAATTGTGGAACCTACTACTATTTCAAGCCTCATAAGTTGCGGAGAGGCCAGGGGACGTTTGTTGAGTTGGGGAAGAAGAATAGGCCCGAGTTCTGGCTGAAGTTGATGTCGTCTTCATCAT
M1891	all_126149	81	C	A(Pe)	CTCCTCCACATTCAGCGCCCTACAGTGAGATTGGTGGCGTCCAAGATCTGGAGTGAGGGGAGGGCGCTAGGGTTTTACAGCGGCCTCTCTCCTGCCGTCCTACGCCACTTGTTCTATACCCCGATTCGGATCGTTGGGT
M1892	all_237057	103	C	G(Pe)	ACCGAGTCCATGACGTGGCAGTCCAAGGCGATGTCGGACCAGGCCACGGCCGCGTCCTTGCACGCACAAATCCAGCAGGCTCAACAGGCTACGGCAGCAGCACAGGCAGCTGCGGCTAATAAGGCTGAGGAGTGTTGCGG
M1893	all_112006	74	A	G	AGCCCCAAGAAGAGGTCTTCATCTGGGGTGTACCGCTGCTGGGTGACGAGAAGAGTGACACTGTGCTCCTGAAATTCCTCCGTGCCCGCGATTTCAAGGTGAAGGATGCGCTGGCTATGATCAAGAACGCCGTAATATG
M1894	all_112006	131	C	T	AGCCCCAAGAAGAGGTCTTCATCTGGGGTGTACCGCTGCTGGGTGACGAGAAGAGTGACACTGTGCTCCTGAAATTCCTCCGTGCCCGCGATTTCAAGGTGAAGGATGCGCTGGCTATGATCAAGAACGCCGTAATATG
M1895	all_126255	136	C	T(Pe)	CAAGAATATTGTATATATTATGTCTCCCAAGCAACCCTGATGAGATCTCGAGAATCCCTTCAGGCGTTTGGACCAAAACTTGTGTCTCGAACAAAGAGAGCTCAAACTTCAAGGGATGCACATCAGCATTCTTATCCTCC
M1896	all_137317	23	G	T	GTGACGCACCAATTGCACTAAGGACGTCACCGTACTCAGTCTGGTGCTCCAGCCTGTGCCATGCACGTTGCCTTGATGGGTCCACTTCACAAGGCCTCGTTCTCGGGTGCACCCTCCGAGATCGGAAGAGCGGTTCAGC
M1897	all_241664	127	C	T	ATAGCATCTTCTTCAGCGACAAAAGATGTTGTGACACTAACCAGTGGGTAGATTGCAACTTTTGAGACTTGATTAAATATGGCAATAGAGACTCCAACAGCAGCAAGCTCCACAGGTCCTAGATGACATCAGCCAAAAT
M1898	all_125154	31	A	G	CCCAACCTTAATCCGCCCCACCGCCCGCGTAATCTTCCTCGTCACAAAGTTCTCCCCCCGCCGCGGCGACTCGTGGTTGAACAGTATCCCATTACACGCGAAGAGCCCGTAGGCCTCGCGATAATTCACAGTGTACCAA
M1899	all_126123	85	T	C	AAGTACATGACTGACGCTTCTTTTCATGGTATGAATTTATATGTGCCATTTGTTTGTGGATTATCTAACTGTTATGCTGATTCATTTGTTTCCAGTAGTCACTCGAATAATTTTATTTCATATATCATCGTTAATGGAT
M1900	all_124292	35	C	T	CGCCGATGCCGCCTGCGATGAGGCCAGCGGAGATCTTGCGGTGGAGCGGAAATGATCCGCCGTTATCGTCGGACCACTTGGTCTTCATAATGTCGTACAGCCCCATCCGAGATCGGAAGAGCGGTTCAGCAGGAATGCC
M1901	all_132696	120	A	G	GTAGGACAGATTGAAGCTTAATTCTGTACCATCGACCTTGTGTGATGAGGTCAGAGACTTCAGTATCCAAGTCCTGAACCAGAACATCCTCATTGAGACCAGTGCCCGTTCGCCAGCCCACCGATCAAGCCAAAAATGAA
M1902	all_134681	82	T	C(Pe)	CAAATCAATTATAGAGTTTAACAGGAATCTAGCATTTTAAATAGATATAAATAAAACTGACCTCATGTTGGTAGCCTCCAATGCCTTGGTCGCATCCTCTTGCGTCTCAAACTGAATGAAAGCAAAATTTCTTCTGATC
M1903	all_134681	103	C	T(Pe)	CAAATCAATTATAGAGTTTAACAGGAATCTAGCATTTTAAATAGATATAAATAAAACTGACCTCATGTTGGTAGCCTCCAATGCCTTGGTCGCATCCTCTTGCGTCTCAAACTGAATGAAAGCAAAATTTCTTCTGATC
M1904	all_138232	135	C	T	TTGAGCGTCTTGTTGAGCCCTTGATGAGTCTCGTGAAGTCATATGAGGGTGGAAGAGAAAGTCATGCTCGAATTATTGTGCGATCTCTTTATGAGGAATACCTATCTGTTGAAGAGCTATTTAGTGATAACATCCATGT
M1905	all_169226	18	G	A(Pe)	ATGTCGTGGCAGCCGCAGACTCAGCAGCAGCGTCGTCGCAACCCTCTTGGCCTCAAGAACCTCGGCAACTCCTGCTATCTCAACAGCGTCCTTCAGTGCCTCACCTTCACCCCTCCATTAGCCCAATACTGCCTCTCTAC
M1906	all_119714	92	T	C	CTCCCCAATATTTATAACCTTCTTTGAAACCTACCAACAAAAGGAACAAAAACGAAATTAATAAAATAAAACCGAAATTAGACATAAACCCTAACCCTAGTTCCTGACTTCACCTCAGCGACGAGGAGCGCTTGGCGAA
M1907	all_250417	102	G	A	GTGGCTCTGGACTATGCCTGCGGGTACGGAGGTGTGGACTGTTCAGCAATTCAACAAGGTGGTAGCTGTTTCAACCCTAATACTCTGCGTGATCACGCTTCGTATGCGTTCAATAGCTACTATCAGAAAAATCCGAAAA
M1908	all_124292	67	C	T	CGCCGATGCCGCCTGCGATGAGGCCAGCGGAGATCTTGCGGTGGAGCGGAAATGATCCGCCGTTATCGTCGGACCACTTGGTCTTCATAATGTCGTACAGCCCCATCCGAGATCGGAAGAGCGGTTCAGCAGGAATGCC
M1909	all_120907	65	C	T(In)	TAGGATGGGGTAAGCAAACCCACTGTTGTGCTATCAAGCCTAGATTCGACACTAATGTAGTTGTCGGAAGTGCACTCATCGACATGTATGCAAAGTGCGGGAGATTAAATGATGCTCGAAAGGTTTTCGATAGGCTACC
M1910	all_120907	104	A	G(In)	TAGGATGGGGTAAGCAAACCCACTGTTGTGCTATCAAGCCTAGATTCGACACTAATGTAGTTGTCGGAAGTGCACTCATCGACATGTATGCAAAGTGCGGGAGATTAAATGATGCTCGAAAGGTTTTCGATAGGCTACC
M1911	all_129450	54	T	C(In)	TGAAAACAAATTAATGATGACATTTAGAATTTTCACCACCATAACTCATAGTATCGCATAGTAGTTGTGATTGTCAAATGTTACCCTCATTCTCCGTTTTTCTTCCTCTCTATCATGCCGAGATCGGAAGAGCGGTTCA
M1912	all_145881	123	G	T(Pe)	TTAGCGCTTTTGATGTCGAGGCAACTCAGAGATCAATCGGCTACTACTTAGCTCAGGCGGTTCATTATTGATTTATCAGCATTAGTCGTATTGAGATAAACTGGACACTGAAAGTAGTCTATGTGGACTGGTTTACGGTG
M1913	all_252388	89	T	C(In)	CGATATAACTGCACAAAAAGAATGCTTGAAAATAAAGTATTGAATGCTCAAAAACTACTTACCCAGAAGGCTGTCCTGATGTCACAGCTGATTTTAATATTGAAGCATGGTTTGCATCTAGCAACTGACCAACATTTTC
M1914	all_126255	13	A	G	CAAGAATATTGTATATATTATGTCTCCCAAGCAACCCTGATGAGATCTCGAGAATCCCTTCAGGCGTTTGGACCAAAACTTGTGTCTCGAACAAAGAGAGCTCAAACTTCAAGGGATGCACATCAGCATTCTTATCCTCC
M1915	all_241194	24	G	A	ATCCAACACATTACCTGAAGAGCGAGCAGCGATCTCTCATCATGAATATGCCACCCAACATCACCCCCTTTCTTCTTGAATGTCTCCATATGCTTCCCAATATGCTCTAAATCCTTATCCCTACACCCCGCATTCACCA
M1916	all_241194	82	G	A	ATCCAACACATTACCTGAAGAGCGAGCAGCGATCTCTCATCATGAATATGCCACCCAACATCACCCCCTTTCTTCTTGAATGTCTCCATATGCTTCCCAATATGCTCTAAATCCTTATCCCTACACCCCGCATTCACCA
M1917	all_244787	104	G	A	CATGCAGTGACCTGGAGAGGAATGGTTCATCAGAGGAAGATGTCGATGCGTGTGAGAACTACATCGATCCCCAAGCCGAGGACAGGGAACTCAAAGGCCAGCTGTTACGCAAATACAGCGGATATCTTGGCAGCCTCAAG
M1918	all_244787	44	C	T	CATGCAGTGACCTGGAGAGGAATGGTTCATCAGAGGAAGATGTCGATGCGTGTGAGAACTACATCGATCCCCAAGCCGAGGACAGGGAACTCAAAGGCCAGCTGTTACGCAAATACAGCGGATATCTTGGCAGCCTCAAG
M1919	all_132696	99	C	A	GTAGGACAGATTGAAGCTTAATTCTGTACCATCGACCTTGTGTGATGAGGTCAGAGACTTCAGTATCCAAGTCCTGAACCAGAACATCCTCATTGAGACCAGTGCCCGTTCGCCAGCCCACCGATCAAGCCAAAAATGAA
M1920	all_261959	111	C	A(In)	GAGAGGAGCTCGATGAAGATTTTGAAGAGACAGTCGTGAAGTTGTTTCACGGCAGAGATGCACACCACCGAGCTGAAGCTAGCAGCTCCAGGCCCCAACACTCTCTTCAACGCTACTTCGGAAGGGAGCTTGAAAGAGCG
M1921	all_270994	98	A	G(Pe)	ATTGCTTTTACTTCAGTTGTTTATCCATCTTTGATCCTTGCATATATGGGCCAAGCTGCATACCTGTCTAAGCACCATATTCTTGAAAGTGACTACAAAATTGGATTTTATGTGTCTGTCCCAGGTATTTATTTGTTAC
M1922	all_119443	122	G	C	GCATTTCCAGAAGCACTTTTTCATCATTTGCTCTTAGCGATGGTTCACCCAGATCGTGAAACGCATGTGGGTGCACACCGCATTTTCTCTGTCGTTCTTGTTCCATCTTCTGTATGTCCTCGTTCTATCTCATCTACTC
M1923	all_131722	65	C	G	GGATCCCTCCTTCCCTCTACAAGAACCTCTTCCAAAAGCTCACTTCTGACACCTTCGACGGCGGCGATTTCTTCTCCATCGAGCCCTGCGAAGGCGGCCGCCTCCGCAGGCTCGTCCTTTCCGCTCACTCTCTTCATAA
M1924	all_135184	105	A	G	TTTATGCTCTAAGGGTTTCCCTATGGTATCTAGTGATCTCATTTTTTATAGTTCAATTTTGTTCAGGGCTTTGTTAATCTCAGGAGTCAGAGCGTTGCTCCTCCACTGTGGACAATGCGTAACTTAGATGACAGGTATA
M1925	all_118633	79	A	G	CAACGGAGAGCCAGCCAGTTGTGATGTCTCCAAAAAGATCACAGGCCGAAAGGCACGAAGAGCACGGTACGGTGCACCAAGCTGCTCAACTGGAAACAAGTTCTGGCCCACTGCAAGCTCAAGCTCAGCCATGTCCCTA
M1926	all_119433	137	A	C	CGCGAGCACAGCGTGGCTCTGGAACCTGAGATCGTTCTTGAAGTCCTGCGCGATCTCACGTACCAATCGCTGAAACGGCAGCTTCCTTATCAAAAGCTCCGTGCTCTTCTGGTACTTGCGGATCTCGCGGAGAGCAACG
M1927	all_129450	26	A	G	TGAAAACAAATTAATGATGACATTTAGAATTTTCACCACCATAACTCATAGTATCGCATAGTAGTTGTGATTGTCAAATGTTACCCTCATTCTCCGTTTTTCTTCCTCTCTATCATGCCGAGATCGGAAGAGCGGTTCA
M1928	all_144060	137	G	A	TAACAAGGTGTTAATCGCATAAATCTACAGAACACAAATACACATACACATGGAACAAAAGTTCAACCTGAAGAGCACGGATAAATAAGCCAGCCTTTTCACAAAGCTGACCTATCCTAGGCCGATCATAATGACTGAA
M1929	all_244555	60	G	A	TGCTTGGATCATCCATTTCTTCCGACTTTGTACACTCATTTCGAGACTGATAAATTCTCGTGTCTAGTGATGGAGTTCTGCCCTGGAGGAGATCTCCACACCCTTCGACAGAGGCAACCCGAGATCGGAAGAGCGGTTC
M1930	all_262825	126	A	G	GGACTGCCGCTGCTATATGCATCTGTAACAGCTTCAGTTAACTCGTGAGAGTTACGAACTTCCGATACTTTACAATAACCTTCATGAAAATATTGTGTAAACTCTACTGAATCATGTAAATCAGCAGTTTCTCCATGTT
M1931	all_119800	136	T	G	GTAACAGACACCAGGCTGTAATTCCTCCGCATTAACCTGTCGAGAATCTGGTATTATATGAAGGGTGTGAGTGCCATCCATCCTAGATTCATAAATATGGCTCAGCTTTTCCATTATGTCACCGAGACGCACATCTCGT
M1932	all_120907	136	T	A	TAGGATGGGGTAAGCAAACCCACTGTTGTGCTATCAAGCCTAGATTCGACACTAATGTAGTTGTCGGAAGTGCACTCATCGACATGTATGCAAAGTGCGGGAGATTAAATGATGCTCGAAAGGTTTTCGATAGGCTACC
M1933	all_133292	136	G	T	GTGGAGAAATCGAGAAGATGGAGTGGCTGGCAGATGTACATGACGATGGGGGTTTTTGGACCGTAGGGGTGGCAAGGGCAGCCCTGACGGCGGGCGCAGAGGTGGAGGATGTTGGAGTTGACGAAGGAAATGGAGGTTT
M1934	all_262825	7	C	T	GGACTGCCGCTGCTATATGCATCTGTAACAGCTTCAGTTAACTCGTGAGAGTTACGAACTTCCGATACTTTACAATAACCTTCATGAAAATATTGTGTAAACTCTACTGAATCATGTAAATCAGCAGTTTCTCCATGTT
M1935	all_118348	53	T	C	AGGATGAACAGTTTGAAGCAGACAAAGCTCAAGTTGTTAATGAGATTGCTACTCTATAGGCAGCCGTGGCCATGAGGAAGTCTTTATATGTAGTCTATCCATATTGAATATTGATTCTGTCAATCGCAAGTTGGCGAGT
M1936	all_139661	23	A	G	AAAATTTTCCACTAGATTCGCCAATGTCCAAAACCCCATCTAATGAATTAGTCCTATGCGATATTCGTCCAGAACGCCTAAACATGTTATTTGTGCTCCGTTTGCTTAAAAAGCTCCATTTTGCAATTTGAGAATCTAT
M1937	all_118633	70	C	T	CAACGGAGAGCCAGCCAGTTGTGATGTCTCCAAAAAGATCACAGGCCGAAAGGCACGAAGAGCACGGTACGGTGCACCAAGCTGCTCAACTGGAAACAAGTTCTGGCCCACTGCAAGCTCAAGCTCAGCCATGTCCCTA
M1938	all_118348	50	T	C	AGGATGAACAGTTTGAAGCAGACAAAGCTCAAGTTGTTAATGAGATTGCTACTCTATAGGCAGCCGTGGCCATGAGGAAGTCTTTATATGTAGTCTATCCATATTGAATATTGATTCTGTCAATCGCAAGTTGGCGAGT
M1939	all_119443	39	G	A(Ol/St)	GCATTTCCAGAAGCACTTTTTCATCATTTGCTCTTAGCGATGGTTCACCCAGATCGTGAAACGCATGTGGGTGCACACCGCATTTTCTCTGTCGTTCTTGTTCCATCTTCTGTATGTCCTCGTTCTATCTCATCTACTC
M1940	all_124616	15	G	A	GTTAGCCAAGCACCGCAGTTACAGCAAGTTAGTCAAGTGCAGCAGTTACAGCCACAGCAATCTAGTACTCCCACAGTTCAGCAGCCAGTGGGGAATTCTGTCCAGCAGAACAGCCAGCAAGCATCAAACAGCAACCGAA
M1941	all_250103	49	G	A	ACGTATTAATGATGATGATCTTTTGATTACTGCTTTTATAAGAAAGAAGGATTTCGTCTCCAGAGGTAAAAAGCTGATGCCAAAGTTGGGGTCCAGTAAATCAGAAGCATTAAGAAAGCTTAAAAGCCAGAAAGGAATC
M1942	all_117860	137	T	C	GATATAGAGATCAACAATCGGAAGGTCAAAGTATTTGACAGGATTCATTCATCCTTCAACACGACACAATGGAAGAAACTCAGAGTTGGGGATATTGTTCGAGTCGACAAGGACGAGTTCTTTCCTGCTGATCTCTTCC
M1943	all_250103	37	T	G(Ol/St)	ACGTATTAATGATGATGATCTTTTGATTACTGCTTTTATAAGAAAGAAGGATTTCGTCTCCAGAGGTAAAAAGCTGATGCCAAAGTTGGGGTCCAGTAAATCAGAAGCATTAAGAAAGCTTAAAAGCCAGAAAGGAATC
M1944	all_250103	38	A	T(Ol/St)	ACGTATTAATGATGATGATCTTTTGATTACTGCTTTTATAAGAAAGAAGGATTTCGTCTCCAGAGGTAAAAAGCTGATGCCAAAGTTGGGGTCCAGTAAATCAGAAGCATTAAGAAAGCTTAAAAGCCAGAAAGGAATC
M1945	all_134681	136	G	A	CAAATCAATTATAGAGTTTAACAGGAATCTAGCATTTTAAATAGATATAAATAAAACTGACCTCATGTTGGTAGCCTCCAATGCCTTGGTCGCATCCTCTTGCGTCTCAAACTGAATGAAAGCAAAATTTCTTCTGATC
M1946	all_257261	6	T	A	CAGCATGATCCTTGTTCTTCGTATGCCTGGATATCAAAATCGACGTATAATTATGTTGAGCCTGATTTTATCTTGACTAAGAATTAGTAAAATTATCTAAGATTTAACATTTTTGAATTGGCTTAAGCTGAGAATTTAA
M1947	all_134681	9	T	C	CAAATCAATTATAGAGTTTAACAGGAATCTAGCATTTTAAATAGATATAAATAAAACTGACCTCATGTTGGTAGCCTCCAATGCCTTGGTCGCATCCTCTTGCGTCTCAAACTGAATGAAAGCAAAATTTCTTCTGATC
M1948	all_121562	32	G	C	ATCGTAAACTTCTACAGTCTTCGAGCGTGACGGCCAACCTCGTGGTGGCTCAAGACGGTTCCGAGATCGGAAGAGCGGTTCAGCAGGAATGCCGAGACCGATCTCGTATGCCGTCTTCTGCTTGAAAAAAAAAAGGGGG
M1949	all_239370	5	G	A(Ol/St)	AATTGCTGAAGACGGCGATTCTCCCAGGAAAAGAGGAGCGGCAGAGGTTGAAGGAGCGGAGGAGAGGAGGCCAGAGGGAGAGAGAGTAAGGGACAGTGAGAGTGTTGTCCTTGTCGAAGACGACACCTCGAAACCCTAA
M1950	all_240089	136	C	T	AAGATCCTCTAGCCAGCCTGTCCTCAATTGCGGTAACAGGTAGCCACAAAACTGTCCTTATCTCACTAGCCCAATCTGGAAGAGTCAATTTCCCATCGTCAAGCCGTAACTGTTCAGATAATTCACTGGAAGTACCTTC
M1951	all_47030	53	C	A	CTTAGGAGACTTTGGACTGAAGGAAAACCAATACCTCATATGCCGCTGGATACAAAACCTGACCTAAATGCCTGTCTTCTCCATCAGCGATTACAGGTCATTAATTGTTGTATTGCCCGAGATCGGAAGAGCGGTTCAA
M1952	all_47030	54	A	C	CTTAGGAGACTTTGGACTGAAGGAAAACCAATACCTCATATGCCGCTGGATACAAAACCTGACCTAAATGCCTGTCTTCTCCATCAGCGATTACAGGTCATTAATTGTTGTATTGCCCGAGATCGGAAGAGCGGTTCAA
M1953	all_137023	136	T	C	AAACTGGATCAGCAAAAGACCACCACAGCTCTGCGGATGTGCAACAACATACTTGCCATGACACAGGTGAACATGGCTTGAGACATTTTTGCATCAACATAAAGTTCCATTTAACTAATTCCATCTTGCATGCTATCTT
M1954	all_257261	9	T	C(Sp)	CAGCATGATCCTTGTTCTTCGTATGCCTGGATATCAAAATCGACGTATAATTATGTTGAGCCTGATTTTATCTTGACTAAGAATTAGTAAAATTATCTAAGATTTAACATTTTTGAATTGGCTTAAGCTGAGAATTTAA
M1955	all_261959	36	G	A	GAGAGGAGCTCGATGAAGATTTTGAAGAGACAGTCGTGAAGTTGTTTCACGGCAGAGATGCACACCACCGAGCTGAAGCTAGCAGCTCCAGGCCCCAACACTCTCTTCAACGCTACTTCGGAAGGGAGCTTGAAAGAGCG
M1956	all_261959	110	A	C	GAGAGGAGCTCGATGAAGATTTTGAAGAGACAGTCGTGAAGTTGTTTCACGGCAGAGATGCACACCACCGAGCTGAAGCTAGCAGCTCCAGGCCCCAACACTCTCTTCAACGCTACTTCGGAAGGGAGCTTGAAAGAGCG
M1957	all_132696	109	T	A(Sp)	GTAGGACAGATTGAAGCTTAATTCTGTACCATCGACCTTGTGTGATGAGGTCAGAGACTTCAGTATCCAAGTCCTGAACCAGAACATCCTCATTGAGACCAGTGCCCGTTCGCCAGCCCACCGATCAAGCCAAAAATGAA
M1958	all_123249	72	C	T	CATACATATTCGCTATAAGCACATAATGCCCTGCGTTTTGCGTCTTCATGTCCAAAAGCCTATTTGCCGCTCTCTCCCCAATTTCGGTGTTCCCGTGTACCAAGCAAGCCCCCAACAACGAGGCCCAGATTGCGGCGCT
M1959	all_137317	20	A	T	GTGACGCACCAATTGCACTAAGGACGTCACCGTACTCAGTCTGGTGCTCCAGCCTGTGCCATGCACGTTGCCTTGATGGGTCCACTTCACAAGGCCTCGTTCTCGGGTGCACCCTCCGAGATCGGAAGAGCGGTTCAGC
M1960	all_119952	32	G	A	CATCCAGAGCATCTGTCCTCTCACGGATCCTGTGGCTCATCCCTGCCATTTCTGCAATACCTCCAGCATTGTCACTAATTGGTCCATAAGCATCAATTGCCAAACCAGTTGCAATGGTGCTCAGCATCCCAAGAGCAGC
M1961	all_138030	82	A	G	CAACAATGACGGAAATGGATTCTTTGGAGACAAATACTTCGATCCAGATGTATGGATCAAAGGGCTAACTCAAATTGCAACAATCTTCAATGGCTCAACCAATGTAATCGGCATGAGCCTCAGAAACGAGCTCCGAGGCC
M1962	all_128985	22	C	T	CGGAATCACCACCATCAACACCTTCTTCTCCTTATCCTGCAAGTACGGCTTCAAGAACGACCACCCCGTCCCAATCAGTACAATCAGCGTAAATAACGAAATCCCTTTCAGGAAACTGAATATATAGAACAACACATCC
M1963	all_260067	90	G	A	AAGCTCGAGATTAGGGATAGCCCTTTTGGAGACACGGGATTGCTCTCGGGGCTGCACCATTATTACAACATGAGGTTCCTTTGGATGTCGGGATGCGAACTGACTTTGAGGGGTTGCAGGGAAGTAGCTCAGAGGCTGC
M1964	all_260067	33	C	T	AAGCTCGAGATTAGGGATAGCCCTTTTGGAGACACGGGATTGCTCTCGGGGCTGCACCATTATTACAACATGAGGTTCCTTTGGATGTCGGGATGCGAACTGACTTTGAGGGGTTGCAGGGAAGTAGCTCAGAGGCTGC
M1965	all_251999	137	T	C	AAACAAACTTCATGAATTCATGGCAGTCGCAACAAATCCTCAAATTTTTCACTACACGAATTGGCACTCGACGAACTGTACTGATCAGCCCAAATGCTACAGCCATTTTCTCACTATGCCTACTCAGAAGAAACTCTTT
M1966	all_127429	76	C	T	CACCAGCAGAGGAAAAGTGGAGATATCATCTGTGTAGTCCACTTTGGGGATGAGCTGCTTCAACTCCATCGTCGGCGCAAAATCACCAAAATCGTCAATCTTAGAGTCAGTCTCAGCCACCACAAACTGCACTCCCTCT
M1967	all_119443	34	T	A	GCATTTCCAGAAGCACTTTTTCATCATTTGCTCTTAGCGATGGTTCACCCAGATCGTGAAACGCATGTGGGTGCACACCGCATTTTCTCTGTCGTTCTTGTTCCATCTTCTGTATGTCCTCGTTCTATCTCATCTACTC
M1968	all_41250	76	A	G	TGCATGAGACATTCCTTGCTGACCTTCCCTTAAAATCTTGGCATTATTCTTTTTGAGGAAGTTGGAGTACCACTTAGCGGAGAGCTTTGGTTGCCTTCTGCGTTCATTATCGTTAAAATCTACATAGTATAGCCCATAA
M1969	all_139661	20	G	A	AAAATTTTCCACTAGATTCGCCAATGTCCAAAACCCCATCTAATGAATTAGTCCTATGCGATATTCGTCCAGAACGCCTAAACATGTTATTTGTGCTCCGTTTGCTTAAAAAGCTCCATTTTGCAATTTGAGAATCTAT
M1970	all_136089	136	T	G	CCGAGACGGTCAACCTCCAGAAGTTCTTCGAGGACGTCGAGAACATCAAGGAGGACATGCAAGGCCTCGAGCAGCTCTATCGCCACCTCCAGGACCTCAACGAGGAGACGAAGGTCGCGAGCAACGCCAACACTATGAA
M1971	all_127742	137	T	A	TCAAGCTCAAATGCTTATGCATATAGCCTGACCCCATCCACCCCATGCGTAGACATATCAGAAGAAAAATTAGAAACATCTTCCAAAGTAAAATTGGTCTCTACAGGACAGGAGACAAGCTCTTCTGCTCAAACTTTAA
M1972	all_238263	136	G	T	ACATTTAATGAGATCCAGAAGTTACTAATGAAAACAAATGGTAAAGTTATTCGCGAGCTGATGACACCTGCACCGCTTGTTGTTCGTGAAACAACTAACCTCGAAGATGCTGCAAGGTTTTAGAGAAGCACAGTAGTAA
M1973	all_254895	137	T	A	AACAGTTTATAAAAACGATAGTCGAAGTTCCTTTTGCTTATGAACGGATAGAAGTTTTGCTTTTTATGACTTGTTTGCCTGAGGAAGCCGCACATGCAAAGGAGTCTTTTGCAACTCTAGAGGCATGCATTTATCCTAA
M1974	all_121262	16	T	A	ATATCAATGATGAATTGAATATCAAAAACAAAAGGTAATCTAACCTTTTTGCCAACTTCAAGGGAACCTATTTCGTGGTCCCACAGCACAGACTTTGCACCATTTAAAGTCGCCATCTTTAGTACCATTTCAGCAGGAA
M1975	all_121262	102	A	G	ATATCAATGATGAATTGAATATCAAAAACAAAAGGTAATCTAACCTTTTTGCCAACTTCAAGGGAACCTATTTCGTGGTCCCACAGCACAGACTTTGCACCATTTAAAGTCGCCATCTTTAGTACCATTTCAGCAGGAA
M1976	all_119460	136	G	A	CCTGACCGATGATCCCATCGAAAAAACCCTGAGTCACTACATCACCGACGACCACCGCATCCACTGACACCGCCGAGATCGGAAGAGCGGTTCAGCAGGAATGCCGAGACCGATCTCGTATGCCGTCTTCTGCTTGAAA
M1977	all_238263	137	T	A	ACATTTAATGAGATCCAGAAGTTACTAATGAAAACAAATGGTAAAGTTATTCGCGAGCTGATGACACCTGCACCGCTTGTTGTTCGTGAAACAACTAACCTCGAAGATGCTGCAAGGTTTTAGAGAAGCACAGTAGTAA
M1978	all_92458	83	T	C	TTAGCTTGTTTGGCGAGGTAGCATTTTCAGGTGACAAATCCTCAGGGAGAAAGCAAAAGCCTTCCACTCCCTCAAAATCTTCTACTTCCAGTGAGGTAGATTTTAATTTTGTACCCATATATATCCTATATGAAGCAGA
M1979	all_92458	131	T	A	TTAGCTTGTTTGGCGAGGTAGCATTTTCAGGTGACAAATCCTCAGGGAGAAAGCAAAAGCCTTCCACTCCCTCAAAATCTTCTACTTCCAGTGAGGTAGATTTTAATTTTGTACCCATATATATCCTATATGAAGCAGA
M1980	all_120323	37	C	T	CCAATTGCTAAGGAGTACACCAATGACCACAGAATCCGCACTTCTCTATCTTGAGCTGCCCTCCAGCGTCTCAATAGCGTCTGCTGTACAACCATTGACAGATGCAGCCAAGGAATTCATTGCCAACAAATATCGTGACA
M1981	all_92458	136	C	T	TTAGCTTGTTTGGCGAGGTAGCATTTTCAGGTGACAAATCCTCAGGGAGAAAGCAAAAGCCTTCCACTCCCTCAAAATCTTCTACTTCCAGTGAGGTAGATTTTAATTTTGTACCCATATATATCCTATATGAAGCAGA
M1982	all_260999	56	T	C	AAGATGCACATGTGGGACAGGATCAGGTTTTAGAGGGTTGCAATCATCTATCAGATGTTTACATCTTGATCGAGATGTTATCAATACATGGCCTGTTTGTTGATGTATCACAAGTTTTCGAGAGAGCTGTTGTGCGAGG
M1983	all_260067	119	G	A	AAGCTCGAGATTAGGGATAGCCCTTTTGGAGACACGGGATTGCTCTCGGGGCTGCACCATTATTACAACATGAGGTTCCTTTGGATGTCGGGATGCGAACTGACTTTGAGGGGTTGCAGGGAAGTAGCTCAGAGGCTGC
M1984	all_123136	79	C	T(Lu)	GTCATTTTCTATACCCTAAAGTCATTGAAAATAACACTACAAAGAGAGGAAATTAAAAAGGTAATGAGAAGAAATAATCCAAACTCACTTCATGCCCTCGGCAGCTGGCCAAGCAAAATGCAGTTTCCATTGACCATAAT
M1985	all_255581	23	C	T	GTGAAATATGCATTACAGCAATCCACGACTTTGAAGGTGACCAAACATATAGTGAAAAGCCAGGCCACGAGTTTACTCTCACTGCAAGCTTTGATGGCTTGGATGTTTCATCATACCAAGCATTAGTGATACCGAAAAA
M1986	all_54217	109	C	T	CGAGCATGGCCAGGCTCTGAAGTAAGGTGGGTGACGGGCGGACATGTCTCATCGTTTCTCCTCCACAATGATGCATTCCGCAAGGCAATTGTTGATTCACTTAATAGGCTGGAATGGAGGGAACCATTGCCATGAATAA
M1987	all_139661	24	A	T	AAAATTTTCCACTAGATTCGCCAATGTCCAAAACCCCATCTAATGAATTAGTCCTATGCGATATTCGTCCAGAACGCCTAAACATGTTATTTGTGCTCCGTTTGCTTAAAAAGCTCCATTTTGCAATTTGAGAATCTAT
M1988	all_129450	24	T	C(Lu)	TGAAAACAAATTAATGATGACATTTAGAATTTTCACCACCATAACTCATAGTATCGCATAGTAGTTGTGATTGTCAAATGTTACCCTCATTCTCCGTTTTTCTTCCTCTCTATCATGCCGAGATCGGAAGAGCGGTTCA
M1989	all_155246	28	C	T	CACCCTCTCTCTCCACGCCTTCACAACCTCCCCAACCTCTTCCCCCATCAAATCAACAAGATAAACATCATGTTTCGGAGTCTCAATCACCACATCATGAAACCCGAAACCCGAAACCACACACCTCCCACCAACATCCC
M1990	all_270994	89	G	A	ATTGCTTTTACTTCAGTTGTTTATCCATCTTTGATCCTTGCATATATGGGCCAAGCTGCATACCTGTCTAAGCACCATATTCTTGAAAGTGACTACAAAATTGGATTTTATGTGTCTGTCCCAGGTATTTATTTGTTAC
M1991	all_105364	105	C	G(Lu)	CTGCGAAAACTTTTTCTTCTCAGTTGCAAACTCTTCCTGCAAAAGCACCTTCTGCCTCTCCCAGGAATGAACCTTTTTAAGAGTCTGCATCTCTCTTTCTGACACTTCCTGACAACTGACCGCTGACTCAGCAGCTCGC
M1992	all_124592	115	G	A	CATGTACGACATGAAGCAGGAAAGAGCCAGCTGGACAGCAAACTGTTTTTTAAAAGCCCAGAGATGGTTACCACTTGGCAGAGTCTTGTACATATACTGGCTGAAGATATTGTCGTTGACAACATTTTTGGTTATGTCA
M1993	all_127429	34	G	A	CACCAGCAGAGGAAAAGTGGAGATATCATCTGTGTAGTCCACTTTGGGGATGAGCTGCTTCAACTCCATCGTCGGCGCAAAATCACCAAAATCGTCAATCTTAGAGTCAGTCTCAGCCACCACAAACTGCACTCCCTCT
M1994	all_127429	43	T	C	CACCAGCAGAGGAAAAGTGGAGATATCATCTGTGTAGTCCACTTTGGGGATGAGCTGCTTCAACTCCATCGTCGGCGCAAAATCACCAAAATCGTCAATCTTAGAGTCAGTCTCAGCCACCACAAACTGCACTCCCTCT
M1995	all_137935	46	G	A	CAGCTGCTGCACCTTCGGAATTCTTGTAGATCCACCAACAAGCACGACTTCATGGACAGTGCTCTTGTCCATCTTGGCATCCCTCAAACACTTCTCAACCGAGATCGGAAGAGCGGTTCAGCAGGAATGCCGAGACCGA
M1996	all_145421	5	G	A	GTCTGTAGTAATGCCTGCTTCTAAAGTTCTTTGTTTCTTTGCCAGATTGAACCAGGAAGTCAAACTGAACAACCACCTCCATCAGCGGTGCTTTTATTGACTGCGGAGGAAATGCTTGGATTCAGATTTTTAACTATTTC
M1997	all_44254	52	C	T(Pe)	CACGAGTGGCGGTTCTGTCACAAGAAGCGCGTTGGGACCATTTGGGCTGCTCGTGTTGGCTGATGATGATCGGACTGAGCAGACTGCTGTCTACTTCTATGTCGCTAAAGGGACGGACGGCAGGCTCCGCACTTTCTTCT
M1998	all_134681	1	C	A	CAAATCAATTATAGAGTTTAACAGGAATCTAGCATTTTAAATAGATATAAATAAAACTGACCTCATGTTGGTAGCCTCCAATGCCTTGGTCGCATCCTCTTGCGTCTCAAACTGAATGAAAGCAAAATTTCTTCTGATC
[truncated: 1,005 more rows]

## Sheet: Supplementary Table S3
Table S3. Genotypic scores for the 3002 SNP markers in each of the 88 accessions
ID		M0001	M0001	M0002	M0002	M0003	M0003	M0004	M0004	M0005	M0005	M0006	M0006	M0007	M0007	M0008	M0008	M0009	M0009	M0010	M0010	M0011	M0011	M0012	M0012	M0013	M0013	M0014	M0014	M0015	M0015	M0016	M0016	M0017	M0017	M0018	M0018	M0019	M0019	M0020	M0020	M0021	M0021	M0022	M0022	M0023	M0023	M0024	M0024
E_40	spectabilis	2	2	1	1	2	2	2	2	2	2	1	1	2	2	2	2	2	2	1	1	1	1	2	2	2	2	2	2	2	2	2	2	1	1	1	1	1	1	2	2	2	2	1	2	1	1	1	1
E_BR4	luteus	1	1	2	2	1	1	1	1	1	1	1	1	1	1	1	1	1	1	1	1	1	1	1	1	1	1	1	1	1	1	1	1	1	1	1	1	2	2	1	1	1	1	1	1	1	1	2	2
E_BR6	luteus	1	1	2	2	1	1	1	1	1	1	1	1	1	1	1	1	1	1	1	1	1	1	1	1	1	1	1	1	1	1	1	1	1	1	1	1	2	2	1	1	1	1	1	1	1	1	2	2
E_G2	Unknown	2	2	1	1	2	2	2	2	2	2	1	1	2	2	2	2	2	2	1	1	1	1	2	2	2	2	1	2	2	2	1	2	1	1	1	1	1	2	2	2	2	2	2	2	1	1	1	1
E_gh7	olgae	1	1	2	2	1	1	1	1	1	1	2	2	1	1	1	1	1	1	2	2	2	2	1	1	1	1	1	1	1	1	1	1	2	2	1	1	1	1	1	1	1	1	1	1	1	1	1	1
E_hz4	olgae	1	1	2	2	1	1	1	1	1	1	2	2	1	1	1	1	1	1	2	2	2	2	1	1	1	1	1	1	1	1	1	1	2	2	1	1	1	1	1	1	1	1	1	1	1	1	1	1
E_hz6	olgae	1	1	2	2	1	1	1	1	1	1	2	2	1	1	1	1	1	1	2	2	2	2	1	1	1	1	1	1	1	1	1	1	2	2	1	1	1	1	1	1	1	1	1	1	1	1	1	1
E_i_D2	inderiensis	2	2	1	1	2	2	2	2	2	2	1	1	2	2	2	2	2	2	1	1	1	1	2	2	1	1	1	1	1	1	1	1	1	1	1	1	2	2	1	1	1	1	2	2	1	1	1	1
E_i_d3	inderiensis	2	2	1	1	2	2	2	2	2	2	1	1	2	2	2	2	2	2	1	1	1	1	2	2	1	1	1	1	1	1	1	1	1	1	1	1	2	2	1	1	1	1	2	2	1	1	1	1
E_i_d4	inderiensis	2	2	1	1	2	2	2	2	2	2	1	1	2	2	2	2	2	2	1	1	1	1	2	2	1	1	1	1	1	1	1	1	1	1	1	1	2	2	1	1	1	1	2	2	1	1	1	1
E_JR2	inderiensis	2	2	1	1	2	2	2	2	2	2	1	1	2	2	2	2	2	2	1	1	1	1	2	2	1	1	1	1	1	1	1	1	1	1	1	1	2	2	1	1	1	1	2	2	1	1	1	1
E_JR4	inderiensis	2	2	1	1	2	2	2	2	2	2	1	1	2	2	2	2	2	2	1	1	1	1	2	2	1	1	1	1	1	1	1	1	1	1	1	1	2	2	1	1	1	1	2	2	1	1	1	1
E_JR5	inderiensis	2	2	1	1	2	2	2	2	2	2	1	1	2	2	2	2	2	2	1	1	1	1	2	2	1	1	1	1	1	1	1	1	1	1	1	1	2	2	1	1	1	1	2	2	1	1	1	1
E_K_49	kopetdaghensis	1	1	2	2	1	1	1	1	1	1	2	2	1	1	1	1	1	1	1	1	1	1	1	1	1	1	1	1	1	1	1	1	1	1	2	2	1	1	1	1	1	1	1	1	2	2	1	1
E_K_52	kopetdaghensis	1	1	2	2	1	1	1	1	1	1	2	2	1	1	1	1	1	1	1	1	1	1	1	1	1	1	1	1	1	1	1	1	1	1	2	2	2	2	1	1	1	1	1	1	2	2	1	1
E_K_54	kopetdaghensis	1	1	2	2	1	1	1	1	1	1	2	2	1	1	1	1	1	1	1	1	1	1	1	1	1	1	1	1	1	1	1	1	1	1	2	2	1	2	1	1	1	1	1	1	2	2	1	1
E_Ka5	stenophyllus	1	1	2	2	1	1	1	1	1	1	2	2	1	1	1	1	1	1	2	2	2	2	1	1	1	1	1	1	1	1	1	1	1	1	2	2	1	1	1	1	1	1	1	1	1	1	1	1
E_kelidar_68	stenophyllus	1	1	2	2	1	1	1	1	1	1	2	2	1	1	1	1	1	1	2	2	2	2	1	1	1	1	1	1	1	1	1	1	1	2	2	2	1	1	1	1	1	1	1	1	1	1	1	1
E_kelidar_69	stenophyllus	1	1	2	2	1	1	1	1	1	1	2	2	1	1	1	1	1	1	2	2	2	2	1	1	1	1	1	1	1	1	1	1	2	2	1	2	1	1	1	1	1	1	1	1	1	1	1	1
E_kelidar_70	stenophyllus	1	1	2	2	1	1	1	1	1	1	2	2	1	1	1	1	1	1	2	2	2	2	1	1	1	1	1	1	1	1	1	1	2	2	1	2	1	1	1	1	1	1	1	1	1	1	1	1
E_kelidar_71	stenophyllus	1	1	2	2	1	1	1	1	1	1	2	2	1	1	1	1	1	1	2	2	2	2	1	1	1	1	1	1	1	1	1	1	1	1	2	2	1	1	1	1	1	1	1	1	1	1	1	1
E_KERMANSHAH_39	spectabilis	2	2	1	1	2	2	2	2	2	2	1	1	2	2	2	2	2	2	1	1	1	1	2	2	2	2	2	2	2	2	2	2	1	1	1	1	1	1	1	2	1	2	1	1	1	1	1	1
E_L_S1	luteus	1	1	2	2	1	1	1	1	1	1	1	1	1	1	1	1	1	1	1	1	1	1	1	1	1	1	1	1	1	1	1	1	1	1	1	1	2	2	1	1	1	1	1	1	1	1	2	2
E_L_S2	luteus	1	1	2	2	1	1	1	1	1	1	1	1	1	1	1	1	1	1	1	1	1	1	1	1	1	1	1	1	1	1	1	1	1	1	1	1	2	2	1	1	1	1	1	1	1	1	2	2
E_L_S3	luteus	1	1	2	2	1	1	1	1	1	1	1	1	1	1	1	1	1	1	1	1	1	1	1	1	1	1	1	1	1	1	1	1	1	1	1	1	2	2	1	1	1	1	1	1	1	1	2	2
E_L_s4	luteus	1	1	2	2	1	1	1	1	1	1	1	1	1	1	1	1	1	1	1	1	1	1	1	1	1	1	1	1	1	1	1	1	1	1	1	1	2	2	1	1	1	1	1	1	1	1	2	2
E_L_T3N2	luteus	1	1	2	2	1	1	1	1	1	1	1	1	1	1	1	1	1	1	1	1	1	1	1	1	1	1	1	1	1	1	1	1	1	1	1	1	2	2	1	1	1	1	1	1	1	1	2	2
E_L_t4n1	luteus	1	1	2	2	1	1	1	1	1	1	1	1	1	1	1	1	1	1	1	1	1	1	1	1	1	1	1	1	1	1	1	1	1	1	1	1	2	2	1	1	1	1	1	1	1	1	2	2
E_L_T5N2	luteus	1	1	2	2	1	1	1	1	1	1	1	1	1	1	1	1	1	1	1	1	1	1	1	1	1	1	1	1	1	1	1	1	1	1	1	1	2	2	1	1	1	1	1	1	1	1	2	2
E_L_T6	luteus	1	1	2	2	1	1	1	1	1	1	1	1	1	1	1	1	1	1	1	1	1	1	1	1	1	1	1	1	1	1	1	1	1	1	1	1	2	2	1	1	1	1	1	1	1	1	2	2
E_O_31	persicus	1	1	1	1	2	2	2	2	2	2	1	1	1	1	1	1	1	1	1	1	1	1	1	1	1	1	1	1	1	1	1	1	1	1	2	2	1	1	1	1	1	1	1	1	2	2	1	1
E_O_55	olgae	1	1	2	2	1	1	1	1	1	1	2	2	1	1	1	1	1	1	2	2	2	2	1	1	1	1	1	1	1	1	1	1	2	2	1	2	1	1	1	1	1	1	1	1	1	1	1	1
E_O_56	olgae	1	1	2	2	1	1	1	1	1	1	2	2	1	1	1	1	1	1	2	2	2	2	1	1	1	1	1	1	1	1	1	1	2	2	1	2	1	1	1	1	1	1	1	1	1	1	1	1
E_O_57	olgae	1	1	2	2	1	1	1	1	1	1	2	2	1	1	1	1	1	1	2	2	2	2	1	1	1	1	1	1	1	1	1	1	2	2	1	2	1	1	1	1	1	1	1	1	1	1	1	1
E_O_58	olgae	1	1	2	2	1	1	1	1	1	1	2	2	1	1	1	1	1	1	2	2	2	2	1	1	1	1	1	1	1	1	1	1	2	2	1	2	1	1	1	1	1	1	1	1	1	1	1	1
E_O_59	olgae	1	1	2	2	1	1	1	1	1	1	2	2	1	1	1	1	1	1	2	2	2	2	1	1	1	1	1	1	1	1	1	1	2	2	1	1	1	1	1	1	1	1	1	1	1	1	1	1
E_O_60	olgae	1	1	2	2	1	1	1	1	1	1	2	2	1	1	1	1	1	1	2	2	2	2	1	1	1	1	1	1	1	1	1	1	2	2	1	1	1	1	1	1	1	1	1	1	1	1	1	1
E_O_73	olgae	1	1	2	2	1	1	1	1	1	1	2	2	1	1	1	1	1	1	2	2	2	2	1	1	1	1	1	1	1	1	1	1	2	2	1	1	1	1	1	1	1	1	1	1	1	1	1	1
E_O_74	olgae	1	1	2	2	1	1	1	1	1	1	2	2	1	1	1	1	1	1	2	2	2	2	1	1	1	1	1	1	1	1	1	1	2	2	1	1	1	1	1	1	1	1	1	1	1	1	1	1
E_O_75	olgae	1	1	2	2	1	1	1	1	1	1	2	2	1	1	1	1	1	1	2	2	2	2	1	1	1	1	1	1	1	1	1	1	2	2	1	1	1	1	1	1	1	1	1	1	1	1	1	1
E_O_76	olgae	1	1	2	2	1	1	1	1	1	1	2	2	1	1	1	1	1	1	2	2	2	2	1	1	1	1	1	1	1	1	1	1	1	2	1	2	1	1	1	1	1	1	1	1	1	1	1	1
E_O_77	olgae	1	1	2	2	1	1	1	1	1	1	2	2	1	1	1	1	1	1	2	2	2	2	1	1	1	1	1	1	1	1	1	1	2	2	1	1	1	1	1	1	1	1	1	1	1	1	1	1
E_O_Is_shr_B1	persicus	1	1	1	1	2	2	2	2	2	2	1	1	1	1	1	1	1	1	1	1	1	1	1	1	1	1	1	1	1	1	1	1	1	1	2	2	1	1	1	1	1	1	1	1	2	2	1	1
E_O_SB	olgae	1	1	2	2	1	1	1	1	1	1	2	2	1	1	1	1	1	1	2	2	2	2	1	1	1	1	1	1	1	1	1	1	2	2	1	1	1	1	1	1	1	1	1	1	1	1	1	1
E_O_SB4	olgae	1	1	2	2	1	1	1	1	1	1	2	2	1	1	1	1	1	1	2	2	2	2	1	1	1	1	1	1	1	1	1	1	2	2	1	1	1	1	1	1	1	1	1	1	1	1	1	1
E_O_sb5	olgae	1	1	2	2	1	1	1	1	1	1	2	2	1	1	1	1	1	1	2	2	2	2	1	1	1	1	1	1	1	1	1	1	2	2	1	1	1	1	1	1	1	1	1	1	1	1	1	1
E_O_sb6	olgae	1	1	2	2	1	1	1	1	1	1	2	2	1	1	1	1	1	1	2	2	2	2	1	1	1	1	1	1	1	1	1	1	2	2	1	1	1	1	1	1	1	1	1	1	1	1	1	1
E_P_16	spectabilis	2	2	1	1	2	2	2	2	2	2	1	1	2	2	2	2	2	2	1	1	1	1	2	2	2	2	2	2	2	2	2	2	1	1	1	1	1	1	2	2	2	2	1	1	1	1	1	1
E_P_26	spectabilis	2	2	1	1	2	2	2	2	2	2	1	1	2	2	2	2	2	2	1	1	1	1	2	2	2	2	2	2	2	2	2	2	1	1	1	1	1	1	2	2	2	2	1	1	1	1	1	1
E_P_27	persicus	1	1	1	1	2	2	2	2	2	2	1	1	1	1	1	1	1	1	1	1	1	1	1	1	1	1	1	1	1	1	1	1	1	1	2	2	1	1	1	1	1	1	1	1	2	2	1	1
E_P_4	spectabilis	2	2	1	1	2	2	2	2	2	2	1	1	2	2	2	2	2	2	1	1	1	1	2	2	2	2	2	2	2	2	2	2	1	1	1	1	1	1	2	2	2	2	1	1	1	1	1	1
E_P_43	persicus	1	1	1	1	2	2	2	2	2	2	1	1	1	1	1	1	1	1	1	1	1	1	1	1	1	1	1	1	1	1	1	1	1	1	2	2	1	1	1	1	1	1	1	1	2	2	1	1
E_P_46	persicus	1	1	1	1	2	2	2	2	2	2	1	1	1	1	1	1	1	1	1	1	1	1	1	1	1	1	1	1	1	1	1	1	1	1	2	2	1	1	1	1	1	1	1	1	2	2	1	1
E_P_47	persicus	1	1	1	1	2	2	2	2	2	2	1	1	1	1	1	1	1	1	1	1	1	1	1	1	1	1	1	1	1	1	1	1	1	1	2	2	1	1	1	1	1	1	1	1	2	2	1	1
E_P_48	persicus	1	1	1	1	2	2	2	2	2	2	1	1	1	1	1	1	1	1	1	1	1	1	1	1	1	1	1	1	1	1	1	1	1	1	2	2	1	1	1	1	1	1	1	1	2	2	1	1
E_P_5	persicus	1	1	1	1	2	2	2	2	2	2	1	1	1	1	1	1	1	1	1	1	1	1	1	1	1	1	1	1	1	1	1	1	1	1	2	2	1	1	1	1	1	1	1	1	2	2	1	1
E_P_Is_N_1_1	luteus	1	1	2	2	1	1	1	1	1	1	1	1	1	1	1	1	1	1	1	1	1	1	1	1	1	1	1	1	1	1	1	1	1	1	1	1	2	2	1	1	1	1	1	1	1	1	2	2
E_P_IS_N_1_2	luteus	1	1	2	2	1	1	1	1	1	1	1	1	1	1	1	1	1	1	1	1	1	1	1	1	1	1	1	1	1	1	1	1	1	1	1	1	2	2	1	1	1	1	1	1	1	1	2	2
E_S_18	spectabilis	2	2	1	1	2	2	2	2	2	2	1	1	2	2	2	2	2	2	1	1	1	1	2	2	2	2	2	2	2	2	2	2	1	1	1	1	1	1	1	2	1	2	1	1	1	1	1	1
E_S_19	spectabilis	2	2	1	1	2	2	2	2	2	2	1	1	2	2	2	2	2	2	1	1	1	1	2	2	2	2	2	2	2	2	2	2	1	1	1	1	1	1	2	2	2	2	1	1	1	1	1	1
E_S_22	spectabilis	2	2	1	1	2	2	2	2	2	2	1	1	2	2	2	2	2	2	1	1	1	1	2	2	2	2	2	2	2	2	2	2	1	1	1	1	1	1	2	2	2	2	1	1	1	1	1	1
E_S_23	spectabilis	2	2	1	1	2	2	2	2	2	2	1	1	2	2	2	2	2	2	1	1	1	1	2	2	2	2	2	2	2	2	2	2	1	1	1	1	1	1	2	2	2	2	1	1	1	1	1	1
E_S_34	spectabilis	2	2	1	1	2	2	2	2	2	2	1	1	2	2	2	2	2	2	1	1	1	1	2	2	2	2	2	2	2	2	2	2	1	1	1	1	1	1	2	2	2	2	1	2	1	1	1	1
E_S_62	Hybrid	1	2	1	2	1	2	1	2	1	2	1	2	1	2	1	2	1	2	1	2	1	2	1	2	1	2	1	2	1	2	1	2	1	2	1	1	1	1	1	2	1	2	1	2	1	1	1	1
E_S_63	spectabilis	2	2	1	1	2	2	2	2	2	2	1	1	2	2	2	2	2	2	1	1	1	1	2	2	2	2	2	2	2	2	2	2	1	1	1	1	1	1	1	2	1	2	2	2	1	1	1	1
E_S_64	spectabilis	2	2	1	1	2	2	2	2	2	2	1	1	2	2	2	2	2	2	1	1	1	1	2	2	2	2	2	2	2	2	2	2	1	1	1	1	1	1	2	2	2	2	2	2	1	1	1	1
E_S_65	spectabilis	2	2	1	1	2	2	2	2	2	2	1	1	2	2	2	2	2	2	1	1	1	1	2	2	2	2	2	2	2	2	2	2	1	1	1	1	1	1	1	2	1	2	2	2	1	1	1	1
E_S_66	spectabilis	2	2	1	1	2	2	2	2	2	2	1	1	2	2	2	2	2	2	1	1	1	1	2	2	2	2	2	2	1	2	2	2	1	1	1	1	1	1	1	2	1	2	2	2	1	1	1	1
E_S_gh1	spectabilis	2	2	1	1	2	2	2	2	2	2	1	1	2	2	2	2	2	2	1	1	1	1	2	2	2	2	2	2	2	2	2	2	1	1	1	1	1	1	1	2	1	2	2	2	1	1	1	1
E_S_gh4	spectabilis	2	2	1	1	2	2	2	2	2	2	1	1	2	2	2	2	2	2	1	1	1	1	2	2	2	2	2	2	2	2	2	2	1	1	1	1	1	1	2	2	2	2	2	2	1	1	1	1
E_S_GMZ1	stenophyllus	1	1	2	2	1	1	1	1	1	1	2	2	1	1	1	1	1	1	2	2	2	2	1	1	1	1	1	1	1	1	1	1	1	2	2	2	1	1	1	1	1	1	1	1	1	1	1	1
E_S_GMZ4	stenophyllus	1	1	2	2	1	1	1	1	1	1	2	2	1	1	1	1	1	1	2	2	2	2	1	1	1	1	1	1	1	1	1	1	1	1	1	2	1	1	1	1	1	1	1	1	1	1	1	1
E_S_hzz9	stenophyllus	1	1	2	2	1	1	1	1	1	1	2	2	1	1	1	1	1	1	2	2	2	2	1	1	1	1	1	1	1	1	1	1	1	2	2	2	1	1	1	1	1	1	1	1	1	1	1	1
E_S_Kn1	stenophyllus	1	1	2	2	1	1	1	1	1	1	2	2	1	1	1	1	1	1	2	2	2	2	1	1	1	1	1	1	1	1	1	1	1	2	2	2	1	1	1	1	1	1	1	1	1	1	1	1
E_S_Kn3	stenophyllus	1	1	2	2	1	1	1	1	1	1	2	2	1	1	1	1	1	1	2	2	2	2	1	1	1	1	1	1	1	1	1	1	2	2	1	2	1	1	1	1	1	1	1	1	1	1	1	1
E_S_Kn6	stenophyllus	1	1	2	2	1	1	1	1	1	1	2	2	1	1	1	1	1	1	2	2	2	2	1	1	1	1	1	1	1	1	1	1	1	2	2	2	1	1	1	1	1	1	1	1	1	1	1	1
E_S_Kz3	stenophyllus	1	1	2	2	1	1	1	1	1	1	2	2	1	1	1	1	1	1	2	2	2	2	1	1	1	1	1	1	1	1	1	1	1	2	1	2	1	1	1	1	1	1	1	1	1	1	1	1
E_S_Kz6	stenophyllus	1	1	2	2	1	1	1	1	1	1	2	2	1	1	1	1	1	1	2	2	2	2	1	1	1	1	1	1	1	1	1	1	1	1	1	2	1	1	1	1	1	1	1	1	1	1	1	1
E_S_S_227_6	spectabilis	2	2	1	1	2	2	2	2	2	2	1	1	2	2	2	2	2	2	1	1	1	1	2	2	2	2	2	2	2	2	2	2	1	1	1	1	1	1	2	2	2	2	1	1	1	1	1	1
E_S_S_3	spectabilis	2	2	1	1	2	2	2	2	2	2	1	1	2	2	2	2	2	2	1	1	1	1	2	2	2	2	2	2	2	2	2	2	1	1	1	1	1	1	2	2	2	2	1	1	1	1	1	1
E_S_S_41	spectabilis	2	2	1	1	2	2	2	2	2	2	1	1	2	2	2	2	2	2	1	1	1	1	2	2	2	2	2	2	2	2	2	2	1	1	1	1	1	1	2	2	2	2	1	1	1	1	1	1
E_S_S_42	spectabilis	2	2	1	1	2	2	2	2	2	2	1	1	2	2	2	2	2	2	1	1	1	1	2	2	2	2	2	2	2	2	2	2	1	1	1	1	1	1	2	2	2	2	1	1	1	1	1	1
E_sem_taz_2_1	spectabilis	2	2	1	1	2	2	2	2	2	2	1	1	2	2	2	2	2	2	1	1	1	1	2	2	2	2	2	2	2	2	2	2	1	1	1	1	1	1	1	1	1	1	1	1	1	1	1	1
E_sem_taz_21	spectabilis	2	2	1	1	2	2	2	2	2	2	1	1	2	2	2	2	2	2	1	1	1	1	2	2	2	2	2	2	2	2	2	2	1	1	1	1	1	1	1	2	1	2	1	2	1	1	1	1
E_sem_taz_28	spectabilis	2	2	1	1	2	2	2	2	2	2	1	1	2	2	2	2	2	2	1	1	1	1	2	2	2	2	2	2	2	2	2	2	1	1	1	1	1	1	1	2	1	2	1	1	1	1	1	1
E_SHIAN_10	spectabilis	2	2	1	1	2	2	2	2	2	2	1	1	2	2	2	2	2	2	1	1	1	1	2	2	2	2	2	2	2	2	2	2	1	1	1	1	1	1	2	2	2	2	1	1	1	1	1	1
E_SHIAN_9	spectabilis	2	2	1	1	2	2	2	2	2	2	1	1	2	2	2	2	2	2	1	1	1	1	2	2	2	2	2	2	2	2	2	2	1	1	1	1	1	1	1	2	1	2	1	1	1	1	1	1
E_T1N2	luteus	1	1	2	2	1	1	1	1	1	1	1	1	1	1	1	1	1	1	1	1	1	1	1	1	1	1	1	1	1	1	1	1	1	1	1	1	2	2	1	1	1	1	1	1	1	1	2	2
Note: The two columns for each SNP marker represent the two alleles in diploid Eremurus; 1=reference allele; 2=alternate allele; 0=missing data
[truncated: 5,000 more columns]

## Sheet: Supplementary Table S4
Table S4. Pairwise estimates of Fst (above diagonal) and Nei's genetic distance (below diagonal) between species (a) and clades (b) of the genus Eremurus
(a)
E. inderiensis	E. kopet-daghensis	E. luteus	E. olgae	E. persicus	E. spectabilis	E. stenophyllus
0	0.826468	0.759797	0.700971	0.861374	0.546516	0.659889	E. inderiensis
0.453317	0	0.618703	0.605483	0.895862	0.708337	0.558132	E. kopet-daghensis
0.531331	0.173451	0	0.549272	0.826246	0.670059	0.512284	E. luteus
0.508243	0.232807	0.275175	0	0.781959	0.615038	0.216617	E. olgae
0.645727	0.626397	0.701616	0.679974	0	0.781171	0.753402	E. persicus
0.210568	0.425615	0.511419	0.488816	0.627447	0	0.581034	E. spectabilis
0.48905	0.218429	0.263117	0.059453	0.67219	0.47087	0	E. stenophyllus
Note: Analyses in all species were done using the set of 3002 'species SNPs'
(b)
E. luteus Clade I	E. luteus Clade II	E. luteus Clade III	E. olgae Clade I	E. olgae Clade II	E. olgae Clade III	E. spectabilis Clade I	E. spectabilis Clade II	E. spectabilis Clade III	E. spectabilis Clade IV	E. stenophylus (rest)	E. stenophylus Clade I
0	0.272939	0.587878	0.611811	0.648106	0.609641	0.728918	0.752039	0.719189	0.775171	0.546223	0.584082	E. luteus Clade I
0.0225874	0	0.491779	0.614828	0.623458	0.599716	0.718179	0.744474	0.705048	0.75693	0.545539	0.568672	E. luteus Clade II
0.0691458	0.0534931	0	0.751962	0.724665	0.720198	0.809493	0.838075	0.8086	0.843631	0.672806	0.680229	E. luteus Clade III
0.287827	0.294197	0.358263	0	0.163513	0.131542	0.684742	0.703912	0.672287	0.728118	0.203507	0.365934	E. olgae Clade I
0.298526	0.287993	0.323963	0.0296369	0	0.140582	0.69716	0.72441	0.6808	0.728203	0.270282	0.36413	E. olgae Clade II
0.288129	0.28616	0.338319	0.0223698	0.0222132	0	0.671805	0.696214	0.661347	0.707964	0.21852	0.338685	E. olgae Clade III
0.527835	0.529514	0.579856	0.513015	0.505861	0.50108	0	0.114178	0.142927	0.160552	0.624745	0.649052	E. spectabilis Clade I
0.534058	0.539858	0.591884	0.519387	0.518567	0.512846	0.0156983	0	0.162959	0.217351	0.646161	0.673152	E. spectabilis Clade II
0.508921	0.508789	0.551423	0.495462	0.484707	0.486055	0.0260721	0.0273988	0	0.204739	0.615573	0.633718	E. spectabilis Clade III
0.545772	0.540464	0.578031	0.531556	0.511014	0.513634	0.0205317	0.0259847	0.0322766	0	0.664747	0.683674	E. spectabilis Clade IV
0.270783	0.274681	0.335402	0.0481157	0.0666855	0.0532414	0.486555	0.495699	0.471403	0.504473	0	0.117887	E. stenophylus (rest)
0.28032	0.275563	0.320035	0.0994746	0.0969562	0.0910127	0.487597	0.498268	0.46726	0.496994	0.0241379	0	E. stenophylus Clade I
Notes:
Analyses in each species were done using a different set of 'subpopulation SNPs' (E. luteus: 6131 SNPs; E. olgae/stenophyllus: 5281 SNPs; E. spectabilis: 4175 SNPs)
E_S_62 and E_Gh7 were not included in this analysis

## Sheet: Supplementary Table S5
Table S5. Polymorphisms of the 16 morphological traits evaluated across species within the genus Eremurus
Trait	Position in matrix1	Na	Trait characters2	H'
Inflorescence length	1	2	≤30 cm (0); >30 cm (1)	0.693081
Stem length	2	2	≤40 cm (0); >40 cm (1)	0.692553
Leaf length	3	2	≤20 cm (0); >20 cm (1)	0.509816
Leaf number	4	2	≤20 (0); >20 (1)	0.681941
Stem diameter	5	2	≤0.5 cm (0); >0.5 cm (1)	0.644186
Rhizome number	6	2	≤10 (0); >10 (1)	0.356726
Rhizome diameter	7	2	≤0.5 cm (0); >0.5 cm (1)	0.250955
Peduncle length	8	2	≤1.5 cm (0); >1.5 cm (1)	0.609887
Tepal color	9	7	White-cream (0); Pink (1); Pale yellow (2); White (3); Yellow (4); Orange (5); Pale pink (6)	1.56834
Tepal nerve	10	2	1 nerve (0); 3-5 nerves (1)	0.663725
Tepal tip	11	3	Incurved (0); Recurved (1); Erect (2)	1.09012
Flower shape	12	3	Tubular (0); Subrotate (1); Campanulate (2)	0.843571
Bract margin	13	2	Ciliate (0); Glabrous (1)	0.644186
Fruit shape	14	2	Ellipsoidal (0); Globose (1)	0.477268
Leaf margin indumentum	15	2	Ciliate (0); Glabrous (1)	0.693081
Leaf surface indumentum	16	2	Hairy (0); Glabrous (1)	0.441192
Na : No. of different characters, H' : Shannon's Information Index = -∑ pi Ln pi
1 See Table 1 for morphological data matrices (morphotypes)
2 Numbers in parenthesis are used to generate the morphological data matrices
E_KERMANSHAH_39, E_S_62 and E_GH7 were not included in this analysis

## Sheet: Supplementary Table S6
Table S6. Number of accessions by species for each character within the morphological traits scored
		Inflorescence length		Stem length		Leaf length		Leaf number		Stem diameter		Rhizome number		Rhizome diameter		Peduncle length		Tepal color							Tepal nerve		Tepal tip			Flower shape			Bract margin		Fruit shape		Leaf margin indumentum		Leaf surface indumentum
Species	N	0	1	0	1	0	1	0	1	0	1	0	1	0	1	0	1	0	1	2	3	4	5	6	0	1	0	1	2	0	1	2	0	1	0	1	0	1	0	1
E. spectabilis	25	12	13	11	14	3	22	25		9	16	19	6		25	15	10	25								25	25					25	25		25			25		25
E. inderiensis	6	5	1	6		3	3	3	3	6		6		1	5	3	3	6								6	6			6			6		6		6		6
E. kopet-daghensis	3	1	2	3			3		3		3	3			3		3							3	3			3			3		3			3	3			3
E. luteus	13	12	1	12	1	2	11	8	5	2	11	13			13	4	9			13					13			13			13		13			13	13			13
E. stenophyllus	13	4	9	3	10	1	12	1	12	5	8	11	2	5	8	3	10				4	6	3		13				13		13			13	13		13			13
E. olgae	17	1	16		17	1	16	4	13	6	11	15	2		17		17		17						17				17		17			17	17			17		17
E. persicus	8	7	1	7	1	8		7	1		8	8			8		8		8						8			8			8		8		8		8		8
Total	85	42	43	42	43	18	67	48	37	28	57	75	10	6	79	25	60	31	25	13	4	6	3	3	54	31	31	24	30	6	54	25	55	30	69	16	43	42	14	71
E_KERMANSHAH_39, E_S_62 and E_GH7 were not included in this analysis

## Sheet: Supplementary Table S7
Table S7. Morphological variability among and within species within the genus Eremurus
Source	df	SS	MS	Est. Var.	%	PhiPT	P(rand >= data)
Among Species	6	11042.2	1840.37	154.374	0.70252	0.70252	0.001
Within Species	78	5098.79	65.3691	65.3691	0.29748
Total	84	16141		219.743	1
E_KERMANSHAH_39, E_S_62 and E_GH7 were not included in this analysis

## Sheet: Supplementary Table S8
Table S8. List of the 55 morphotypes identified and the number of accessions per species of the genus Eremurus
Morphology data matrix (16 characters)	Morphotype code (for 16 characters)	E. spectabilis	E. inderiensis	E. kopetdaghensis	E. luteus	E. stenophyllus	E. olgae	E. persicus	Total number of accession	Morphology data matrix (8 vegetative characters)	Morphotype code (for 8 vegetative characters)	Species in which this particular morphotype/morphotype code is found
1110111101020011	10	1							1	11011111	8	E. spectabilis/E. olgae
1110111001020011	11	1							1	11011111	8	E. spectabilis/E. olgae
1110101101020011	13	1							1	11010111	9	E. spectabilis/E. olgae
1110001101020011	15	1							1	11000111	10	E. spectabilis/E. olgae
1100001001020011	19	1							1	10000111	13
1010111001020011	22	1							1	01011111	15
1010001101020011	25	1							1	01000111	17
0110111001020011	31	1							1	11011111	8	E. spectabilis/E. olgae
0110101101020011	32	1							1	11010111	9	E. spectabilis/E. olgae
0110001001020011	35	1							1	11000111	10	E. spectabilis/E. olgae
0010101001020011	45	1							1	01010111	16
0000101101020011	52	1							1	00010111	32
0000001001020011	54	1							1	00000111	34
1110001001020011	16	2							2	11000111	10	E. spectabilis/E. olgae
1010101101020011	23	2							2	01010111	16
1010101001020011	24	2							2	01010111	16
0110101001020011	33	2							2	11010111	9	E. spectabilis/E. olgae
0110011001020011	34	2							2	11001111	21
0010101101020011	43	2							2	01010111	16
1000001001000000	27		1						1	00000100	19
0010000001000000	47		1						1	01000000	28
0001001101000000	49		1						1	00100100	30
0000001001000000	55		1						1	00000100	19
0011001101000000	40		2						2	01100100	24
0011101160110101	38			1					1	01110101	14	E. luteus/E. kopet-daghensis
1011101160110101	21			2					2	01110101	14	E. luteus/E. kopet-daghensis
1011101120110101	20				1				1	01110101	14	E. luteus/E. kopet-daghensis
0111101120110101	28				1				1	11110101	4	E. luteus/E. stenophyllus
0010101120110101	42				2				2	01010101	26
0010101020110101	44				2				2	01010101	26
0010001120110101	46				2				2	01000101	27
0000101020110101	53				2				2	00010101	33
0011101120110101	37				3				3	01110101	14	E. luteus/E. kopet-daghensis
1111111150211001	1					1			1	11111101	1
1111110040211001	2					1			1	11111001	2
1111001130211001	8					1			1	11100101	7
1110000040211001	17					1			1	11000001	11
0111100140211001	29					1			1	11110001	20
0011001130211001	39					1			1	01100101	23
0011000030211001	41					1			1	01100001	25
0001000130211001	50					1			1	00100001	31
1111101150211001	5					2			2	11110101	4	E. luteus/E. stenophyllus
1111101140211001	4					3			3	11110101	4	E. luteus/E. stenophyllus
1111011110211011	6						1		1	11101111	5
1110111110211011	9						1		1	11011111	8	E. spectabilis/E. olgae
1110001110211011	14						1		1	11000111	10	E. spectabilis/E. olgae
1101001110211011	18						1		1	10100111	12
0111001110211011	30						1		1	11100111	6
1111001110211011	7						2		2	11100111	6
1110101110211011	12						2		2	11010111	9	E. spectabilis/E. olgae
1111101110211011	3						8		8	11110111	3
1000101110110000	26							1	1	00010100	18
0100101110110000	36							1	1	10010100	22
0001101110110000	48							1	1	00110100	29
0000101110110000	51							5	5	00010100	18
	Total number of accession	25	6	3	13	13	17	8	85
E_KERMANSHAH_39, E_S_62 and E_GH7 were not included in this analysis

## Sheet: Supplementary Table S9
Table S9. Morphotypes by clade for species of the genus Eremurus
Species	N	Morphotype1	Private character	Diagnostic character
E. spectabilis Clade I	8	6 (5)	0	0
E. spectabilis Clade II	7	7 (6)	0	0
E. spectabilis Clade III	7	6 (4)	0	0
E. spectabilis Clade IV	3	2 (2)	0	0
E. luteus Clade I	5	5 (1)	0	0
E. luteus Clade II	6	5 (0)	0	0
E. luteus Clade III	2	2 (1)	0	0
E. stenophyllus Clade I	6	4 (4)	1 (tepal color: 4)	0
E. stenophyllus (rest)	7	6 (6)	0	2 (tepal color: 3 or 5)
E. olgae Clade I	6	4 (3)	0	0
E. olgae Clade II	6	3 (1)	0	0
E. olgae Clade III	5	4 (2)	0	0
N : No. of accessions; Morphotype=number of different combination of morphological characters
1 The number in parenthesis indicates the number of morphotypes that are uniquely present in this clade
E_KERMANSHAH_39, E_S_62 and E_GH7 were not included in this analysis

## Sheet: Supplementary Table S10
Table S10. Contribution of each morphological trait to axes 1 and 2 of the PCoA
	Axis 11	Axis 21
Inflorescence length	0.204267 (0.90%)	0.665968 (13.37%)
Stem length	0.200574 (0.86%)	0.788594 (18.75%)
Leaf length	0.115001 (0.28%)	0.591592 (10.55%)
Leaf number	0.62429 (8.38%)	0.12422 (0.47%)
Stem diameter	0.310183 (2.07%)	-0.0475 (0.07%)
Rhizome number	-0.1796 (0.69%)	0.405402 (4.95%)
Rhizome diameter	-0.06986 (0.10%)	0.01944 (0.01%)
Peduncle length	0.58397 (7.33%)	-0.05883 (0.10%)
Tepal color	0.893996 (17.18%)	-0.17274 (0.90%)
Tepal nerve	-0.96529 (20.03%)	0.176939 (0.94%)
Tepal tip	0.945518 (19.22%)	-0.26037 (2.04%)
Flower shape	0.628732 (8.50%)	0.272096 (2.23%)
Bract margin	0.645205 (8.95%)	0.538507 (8.74%)
Fruit shape	0.309194 (2.06%)	-0.48775 (7.17%)
Leaf margin indumentum	-0.33864 (2.47%)	0.746831 (16.81%)
Leaf surface indumentum	0.214278 (0.99%)	0.653728 (12.88%)
1 For each axis, the correlation and, in parenthesis, percent contribution is given.

[truncated: 7 more sheets: Supplementary Table S11, Supplementary Table S12, Supplementary Table S13, Supplementary Table S14, Supplementary Table S15, Supplementary Table S16, Supplementary Table S17]
